# Supplementary material for: Multi-Omics Analysis to Examine Gene Expression and Metabolites From Multisite Adipose-Derived Mesenchymal Stem Cells
Source: Front Genet. 2021 Feb 18;12:627347. doi: 10.3389/fgene.2021.627347 (PMC7930907; doi:10.3389/fgene.2021.627347)
Supplement: Supplementary file 6 [file Table_1.xlsx]

## Sheet: Sheet1
Supplementary Table 1: 143 common differential metabolites between SASCs vs EASCs and SASCs vs PASCs.
Metabolites	KEGG ID	SASCs_vs_EASCs_P-value	SASCs_vs_EASCs_log2(FC)	SASCs_vs_PASCs_P-value	SASCs_vs_PASCs_log2(FC)
Dihydrothymine	C00906	1.4e-06	19.494	1.19e-13	17.5
Hypoxanthine	C00262	2.91e-06	18.46	3.29e-13	16.43
Trimethoprim	C01965	2.09e-06	19.932	5.16e-13	17.951
Citrulline	C00327	9.01e-06	20.289	5.35e-13	18.215
3-Oxohexanoic acid	C02122	1.26e-06	18.922	9.17e-13	16.955
Obtusifoliol	C01943	1.74e-06	18.935	3.54e-12	16.896
Haloperidol	C01814	1.09e-05	17.561	3.93e-12	15.491
Creatine	C00300	4.5e-06	18.195	6.99e-12	16.109
N-Formyl-L-glutamic acid	C01045	1.58e-06	19.367	1.02e-11	17.411
Thiabendazole	C07131	1.04e-06	3.1411	1.84e-11	19.011
Niacinamide	C00153	9.71e-06	18.544	3.83e-11	16.429
Methylmalonic acid	C02170	4.15e-06	18.701	5.24e-11	16.702
L-Valine	C00183	1.63e-05	17.622	5.26e-11	15.435
Morphinone	C01735	4.43e-07	18.089	7.24e-11	16.072
Warfarin	C01541	1.57e-06	3.8601	9.08e-11	18.039
Pyroglutamic acid	C01879	1.53e-07	22.226	1.07e-10	20.348
Racemethionine	C01733	7.4e-07	17.075	1.12e-10	15.13
Oxytocin	C00746	1.54e-05	17.248	1.68e-10	15.09
Phosphoadenosine phosphosulfate	C00053	3.64e-05	17.68	1.99e-10	15.48
Butyrylcarnitine	C02862	1.12e-07	22.609	2.07e-10	20.736
4-Methylbenzoic acid	C01454	1.89e-06	18.468	2.12e-10	16.507
Serotonin	C00780	9.9e-08	17.305	2.14e-10	15.4
N,N-Dimethylformamide	C03134	6.89e-08	21.257	2.5e-10	19.379
5'-Methylthioadenosine	C00170	1.88e-05	18.584	4.6e-10	16.423
PC(16:0/16:0)	C00157	1.85e-05	16.629	5.8e-10	14.464
Argininosuccinic acid	C03406	7.64e-08	21.079	6.61e-10	19.23
Riboflavin reduced	C01007	4.35e-07	17.486	8.25e-10	15.578
L-Proline	C00148	3.01e-05	18.292	1.1e-09	16.043
S-Lactoylglutathione	C03451	1.73e-07	5.3189	1.17e-09	18.695
5alpha-Cholestanone	C03238	4.98e-08	10.757	1.22e-09	25.835
Penicillin G	C05551	1.16e-06	2.2809	2e-09	27.092
Formiminoglutamic acid	C00439	1.6e-08	21.818	2.79e-09	20
18-Hydroxycorticosterone	C01124	3.67e-08	19.212	3.68e-09	17.368
IDP	C00104	3.05e-05	17.327	3.88e-09	15.107
Adenine	C00147	4.55e-05	18.296	4.12e-09	16.062
Coenzyme Q9	C01967	6.39e-08	20.016	6.13e-09	18.239
ADP	C00008	5.71e-05	16.775	7.07e-09	14.541
L-Tyrosine	C00082	5.96e-05	17.962	7.39e-09	15.649
(S)-Reticuline	C02105	4.22e-05	20.492	7.93e-09	18.47
Guanosine monophosphate	C00144	5.93e-05	18.195	1.08e-08	15.879
L-Methionine	C00073	8.1e-05	16.717	1.13e-08	14.425
Decyl alcohol	C01633	6.02e-05	4.4086	1.17e-08	4.1733
D-Phenyllactic acid	C05607	1.08e-08	17.897	1.35e-08	16.122
Indoleacetic acid	C00954	1.79e-06	19.907	1.87e-08	6.2285
D-Tryptophan	C00525	0.00012684	17.19	1.95e-08	14.859
Cyclic GMP	C00942	0.0061793	1.8032	2.16e-08	15.791
Lotaustralin	C08334	3.05e-06	20.45	2.27e-08	18.319
Oxidized glutathione	C00127	4.82e-05	17.804	2.85e-08	15.54
Pyrophosphate	C00013	8.42e-05	17.269	2.87e-08	15.036
L-Kynurenine	C00328	6.67e-05	17.272	4.32e-08	14.866
Caproic acid	C01585	4.35e-05	19.315	4.57e-08	17.138
Cysteine-S-sulfate	C05824	3.88e-06	3.9005	4.79e-08	18.62
Guanosine	C00387	0.0001331	18.322	4.9e-08	15.916
Uracil	C00106	3.85e-09	18.803	5.46e-08	17.072
Guanine	C00242	4.91e-05	18.039	8.06e-08	16.003
Formononetin	C00858	7.08e-05	19.045	8.06e-08	16.789
1-Methylnicotinamide	C02918	5.42e-10	18.961	1.07e-07	17.251
Fexofenadine	C06999	1.36e-07	2.5779	1.08e-07	18.06
Sphingosine	C00319	0.00017892	18.188	1.22e-07	15.748
Adenosine monophosphate	C00020	1.87e-07	17.906	1.26e-07	16.057
(S)-Abscisic acid	C06082	4.57e-11	18.516	1.64e-07	16.829
Pyrrolidonecarboxylic acid	C02237	2.99e-09	21.187	1.85e-07	19.459
Sorbitol	C00794	0.00047429	2.1419	2.3e-07	16.068
Zonisamide	C07504	3.7e-10	2.5484	2.64e-07	4.5011
2-Methoxyestrone	C05299	6.57e-11	19.092	3.42e-07	17.417
Pyridoxine	C00314	0.00027273	17.531	5.26e-07	15.018
Spermidine	C00315	0.00030074	17.932	5.56e-07	15.421
Campesterol	C01789	1.91e-10	20.591	6.02e-07	18.915
D-Malic acid	C00497	9.89e-05	17.684	6.3e-07	3.1052
L-Isoleucine	C00407	0.00012284	18.188	6.7e-07	3.3168
D-Aspartic acid	C00402	0.00015459	18.342	7.27e-07	3.5151
Okadaic acid	C01945	4.12e-12	21.073	7.32e-07	19.442
Adrenosterone	C05285	1.89e-08	19.417	9.9e-07	17.622
Diacetyl	C00741	0.00056524	19.752	1.71e-06	17.357
Cholesterol	C00187	0.00043196	17.023	2.01e-06	14.415
5-Aminopentanoic acid	C00431	0.00013223	18.051	3.47e-06	2.7538
Lathosterol	C01189	2.21e-06	-2.6605	4.7e-06	-3.3055
3'-AMP	C01367	0.0019675	1.706	5.11e-06	2.68
L-Phenylalanine	C00079	0.00051534	16.504	5.43e-06	14.041
Urocanic acid	C00785	1.81e-09	17.572	5.73e-06	15.997
Sanguinarine	C06162	5.15e-09	1.7913	9.21e-06	1.5605
Enol-phenylpyruvate	C02763	1.45e-07	20.681	9.76e-06	19.057
GDP-4-Dehydro-6-deoxy-D-mannose	C01222	0.0011756	16.869	1.17e-05	14.548
Neomycin	C01737	0.00014703	20.769	1.98e-05	18.994
Canavanine	C00308	0.0013123	-2.714	5.09e-05	-2.714
Progesterone	C00410	0.0027942	-2.8486	5.34e-05	-2.8486
Phytanic acid	C01607	0.0010792	-2.5729	0.00038348	-2.5729
L-Galactose	C01825	2.82e-15	-6.1217	0.00056719	17.195
GDP-L-fucose	C00325	0.0015565	17.847	0.00057308	16.18
dTDP	C00363	0.0011259	16.512	0.0005838	14.812
Betaine	C00719	0.0034207	3.3116	0.00059881	14.502
3,7-Dimethylquercetin	C01265	0.00093741	20.514	0.00060156	17.863
L(-)-Nicotine	C00745	0.0027688	19.784	0.00062683	17.951
Prostaglandin F2a	C00639	0.0017459	17.276	0.00066116	14.318
N-Acetyl-D-Glucosamine 6-Phosphate	C00357	0.0011661	18.011	0.00067289	16.325
(S)-2,3-Epoxysqualene	C01054	0.003428	17.798	0.0006731	15.911
Cortisol	C00735	0.0014161	16.692	0.00069556	13.782
Phenylpyruvic acid	C00166	0.002808	18.103	0.0007352	15.103
Quercitrin	C01750	0.00096114	19.928	0.00073707	18.45
Biotin	C00120	0.0027112	16.859	0.00074364	13.593
Prostaglandin B1	C00959	0.00085268	19.003	0.00075422	16.512
Methoxamine	C07513	0.0033817	17.913	0.00076735	15.973
Cilastatin	C01675	0.0025057	17.476	0.00077782	14.203
Prephenate	C00254	0.0030892	17.693	0.00078199	15.836
Bovinic acid	C04056	0.00076318	19.11	0.00080713	16.363
Xylobiose	C01630	9.64e-13	-4.8684	0.00082535	15.237
L-Cystine	C00491	0.0019734	19.747	0.00090172	17.011
Sphinganine	C00836	0.0051589	16.947	0.00091785	14.898
Pelargonic acid	C01601	0.0056433	22.313	0.00095981	20.182
Sulfamethazine	C19530	0.003493	18.475	0.00099099	15.053
Inosine	C00294	0.0014626	17.635	0.0010099	16.13
Acetoacetic acid	C00164	0.0023093	16.557	0.0010471	13.952
Bepridil	C06847	0.0012481	4.1433	0.0010629	19.867
Hesperetin	C01709	0.004707	21.319	0.0011039	18.214
L-Leucine	C00123	0.0016481	20.394	0.0011309	3.0006
Propylthiouracil	C07569	0.0058876	16.576	0.0011876	14.416
Dibutyl phthalate	C14214	0.0036087	20.164	0.0013166	16.96
Alpha-D-Glucose	C00267	0.0013604	19.53	0.0016118	18.142
Delta-Tocopherol	C14151	0.00054424	22.18	0.0016436	20.836
N-Acetylserotonin	C00978	0.0059614	2.6522	0.0019612	2.3457
Gluconic acid	C00257	0.00068751	17.904	0.0019881	16.661
Cis-zeatin	C00371	0.0015305	17.322	0.0020329	15.731
Kanamycin	C01822	0.0025365	16.321	0.0023835	13.698
Adenosine triphosphate	C00002	0.0047354	20.293	0.0024141	2.2205
Cetirizine	C07778	0.00076898	17.406	0.0024297	16.247
Cholic acid	C00695	0.0017096	18.865	0.0028206	17.342
Chitobiose	C01674	0.0028417	17.93	0.0031309	16.335
N-Acetyl-L-aspartic acid	C01042	0.0021787	18.056	0.0034191	3.0195
Cyclic AMP	C00575	0.0017886	16.461	0.0045741	1.3847
Homocysteine	C00155	0.0029988	16.343	0.0047267	13.768
L-Glutamic acid	C00025	0.005017	-1.9159	0.00052841	0.44778
L-Aspartate-semialdehyde	C00441	2.02e-05	-1.2387	0.0022784	-0.42243
Allose	C01487	7.83e-05	-1.1206	0.00043565	0.021567
5-Amino-2-oxopentanoic acid	C01110	7.79e-06	-1.1008	0.00084498	0.20607
7,8-Dihydropteroic acid	C00921	0.00020851	2.2509	0.00026047	0.0044974
NAD	C00003	0.00021968	2.8862	0.00083635	-0.2621
4-Hydroxyproline	C01157	6.67e-06	2.9933	0.0042488	-0.83191
Pantothenic acid	C00864	0.00042425	3.8631	0.0036328	-0.31214
Pantoprazole	C11806	0.0020941	16.604	0.0042397	0.65614
D-Alanine	C00133	3.45e-06	17.133	0.00078661	0.27448
NADP	C00006	0.00083927	17.14	0.0049874	1.7322
Prostaglandin H2	C00427	2.31e-05	18.637	0.00031268	1.1974
Suberic acid	C08278	3.51e-05	19.281	0.0051864	-0.44277
SASCs: Subcutaneous adipose-derived mesenchymal stem cells, PASCs: perirenal adipose-derived mesenchymal stem cells, EASCs: epididymal adipose-derived mesenchymal stem cells, FC: fold change.
