# Supplementary material for: Multi-Omics Analysis to Examine Gene Expression and Metabolites From Multisite Adipose-Derived Mesenchymal Stem Cells
Source: Front Genet. 2021 Feb 18;12:627347. doi: 10.3389/fgene.2021.627347 (PMC7930907; doi:10.3389/fgene.2021.627347)
Supplement: Supplementary file 7 [file Table_2.xlsx]

## Sheet: Sheet1
Supplementary Table 2: 83 unique differential metabolites in EASCs.
Metabolites	KEGG ID	P-value	log2(FC)
Uridine 5'-diphosphate	C00015	0.0056798	-1.263
1-(sn-Glycero-3-phospho)-1D-myo-inositol	C01225	0.0019515	-1.2239
Trehalose	C01083	0.00021968	2.8862
Isoflurophate	C00202	0.005017	-1.9159
4-Aminobutyraldehyde	C00555	0.0012407	-1.7152
Biliverdin	C00500	0.0026196	-0.10876
4-Trimethylammoniobutanal	C01149	0.00018631	0.0542
Chlorogenic acid	C00852	0.00010971	0.28642
Prostaglandin E2	C00584	4.06e-06	0.25666
Cortisone	C00762	0.00038697	0.23565
Beta-D-Galactose	C00962	0.00088669	-1.0243
D-Galactose	C00984	0.00042425	3.8631
But-2-enoic acid	C01771	0.00020851	2.2509
Pseudouridine 5'-phosphate	C01168	0.0002038	-1.4089
Dihydrofolic acid	C00415	0.0053876	-2.8813
2-Ketohexanoic acid	C00902	0.00089422	-1.3863
Naphthalene	C00829	9.14e-11	-21.466
Norepinephrine	C00547	5.53e-14	-7.8182
N1-Acetylspermidine	C00612	1.04e-15	-26.945
Adenosine 3',5'-diphosphate	C00054	0.0010048	-16.988
D-Glucose	C00031	4.01e-06	-17.639
5,10-Methylene-THF	C00143	0.00016526	-2.9667
Scopolamine	C01851	1.55e-10	-17.745
L-Sorbose	C00247	0.0018742	-17.425
Protoporphyrinogen IX	C01079	1.41e-08	-18.281
Ethyl carbamate	C01537	1.79e-05	-3.2815
N8-Acetylspermidine	C01029	2.58e-05	-2.1655
Pyridoxamine	C00534	1.98e-05	-1.2327
Aminoadipic acid	C00956	0.00089271	-1.6663
Stachyose	C01613	0.0026656	6.2264
Lanosterin	C01724	5.59e-07	-2.0855
Phenylglyoxylic acid	C02137	4.16e-05	-3.1295
2-Acetolactate	C00900	0.00055635	-16.773
Tryptophanol	C00955	2.72e-13	-26.698
S-Adenosylhomocysteine	C00021	0.00019118	-17.233
Queuine	C01449	0.00063038	-1.7384
Deoxyribose 5-phosphate	C00673	0.00058526	-18.511
Isomaltose	C00252	0.00096305	-16.548
Cytidine	C00475	0.00058428	-18.655
1,2,3-Trihydroxybenzene	C01108	3.51e-05	19.281
Protoporphyrin IX	C02191	0.00083413	-18.575
Phytanoyl-CoA	C02060	0.002575	18.396
Leukotriene B4	C02165	0.0034536	-16.485
3-Hydroxyanthranilic acid	C00632	0.0021592	-21.106
Nonanoyl-CoA	C01942	3.31e-12	-19.711
Trimethyl sulfonium	C01008	0.00055343	-17.407
Palmityl-CoA	C00154	2.26e-11	-17.87
Bergapten	C01557	0.00085568	-17.236
L-Alanine	C00041	3.04e-06	-18.338
Vitamin K1	C02059	3.69e-07	-17.847
Geranylgeranyl-PP	C00353	0.00061267	-18.622
Tetrahydrobiopterin	C00272	2.1e-12	-19.806
Naproxen	C01517	1.4e-08	-20.713
Spectinomycin	C02078	7.11e-12	-19.909
UDP-L-rhamnose	C02199	4.01e-11	-21.76
Diadenosine tetraphosphate	C01260	5.58e-11	-21.478
Apigenin	C01477	0.00067763	-16.725
Adenosine	C00212	0.0020941	16.604
5-Methyltetrahydrofolic acid	C00440	2.83e-08	-18.355
4-(2-Aminophenyl)-2,4-dioxobutanoic acid	C01252	7.71e-08	-17.638
3-Dehydroquinate	C00944	0.00059574	-20.428
Prunasin	C00844	0.00084683	-17.139
Cyclohexylamine	C00571	0.00090538	17.317
Bergaptol	C00758	2.31e-05	18.637
Galactinol	C01235	0.0035316	17.601
Prostaglandin I2	C01312	6.67e-06	2.9933
4-Hydroxy-L-proline	C01015	0.00057446	2.0607
Berberine	C00757	0.0017497	-1.0696
Aldosterone	C01780	6.03e-05	-2.8495
1,3,5-Trihydroxybenzene	C02183	1.08e-09	-3.164
Questiomycin A	C02161	1.96e-11	-4.4887
Guanosine diphosphate	C00035	6.83e-06	19.576
Thiamine	C00378	0.00058089	-6.7509
Shikimic acid	C00493	0.00080205	-1.1077
N-Acetyl-L-tyrosine	C01657	7.88e-08	-1.993
Maltotetraose	C02052	0.00020108	-3.1304
N-Acetyllactosamine	C00611	7.83e-05	-1.1206
Stearoyl-CoA	C00412	2.02e-05	-1.2387
L-Glutamic gamma-semialdehyde	C01165	7.79e-06	-1.1008
Uridine triphosphate	C00075	0.0021848	16.569
7-Dehydrocholesterol	C01164	5.28e-05	-1.1897
Riboflavin	C00255	3.45e-06	17.133
Beta-Alanine	C00099	0.00083927	17.14
SASCs: Subcutaneous adipose-derived mesenchymal stem cells, EASCs: epididymal adipose-derived mesenchymal stem cells, FC: fold change.
