# Supplementary material for: Multi-Omics Analysis to Examine Gene Expression and Metabolites From Multisite Adipose-Derived Mesenchymal Stem Cells
Source: Front Genet. 2021 Feb 18;12:627347. doi: 10.3389/fgene.2021.627347 (PMC7930907; doi:10.3389/fgene.2021.627347)
Supplement: Supplementary file 8 [file Table_3.xlsx]

## Sheet: Sheet1
Supplementary Table 3: 112 unique differential metabolites in PASCs.
Metabolites	KEGG ID	P-value	log2(FC)
Calcitriol	C01673	0.00070981	-19.142
Galactonic acid	C00880	0.0018059	-19.01
Ouabain	C01443	0.0007062	-18.267
Norvaline	C01799	0.00054834	-17.929
Malonyl-CoA	C00083	0.0021904	-17.907
Panose	C00713	1.1813e-05	-17.837
B-Carotene	C02094	0.0014801	-17.791
Coniferin	C00761	0.0020184	-17.79
dADP	C00206	0.00072272	-17.365
D-Leucine	C01570	0.0011371	-16.948
Hippuric acid	C01586	0.0036498	-3.7364
Glycylleucine	C02155	0.00071175	-3.4889
N-Acetyl-b-glucosaminylamine	C01239	0.0025884	-3.4562
Nicotinamide ribotide	C00455	0.0035492	-3.2738
Deoxyadenosine monophosphate	C00360	1.9729e-05	-3.2689
Luteolin	C01514	6.5198e-06	-2.8746
Ephedrine	C01575	0.0027024	-2.8119
Tobramycin	C00397	0.00513	-2.7292
All-trans-hexaprenyl diphosphate	C01230	0.0031715	-2.7092
Sinapine	C00933	0.0048471	-2.5004
Ureidosuccinic acid	C00438	0.0005819	-2.4389
Ketoleucine	C00233	0.0043227	-2.3835
(S)-Succinyldihydrolipoamide	C01169	0.0026746	-2.3083
CDP-glucose	C00501	1.27e-06	-2.0745
3-(2-Hydroxyphenyl)propanoic acid	C01198	0.0042689	-2.0163
Deoxyribose 1-phosphate	C00672	0.0038193	-1.9943
Eicosanoyl-CoA	C02041	0.0033414	-1.9786
3-Mercaptopyruvic acid	C00957	0.0057501	-1.9065
4-Fumarylacetoacetic acid	C01061	0.0011041	-1.7441
3-Hydroxy-N6,N6,N6-trimethyl-L-lysine	C01259	0.0037013	-1.6812
Indole	C00463	0.0026682	-1.6606
Nebularine	C01736	0.0050989	-1.6115
Cocaine	C01416	0.0058185	-1.57
Corticosterone	C02140	0.00085085	-1.4955
Hygromycin B	C01925	0.0051452	-1.2009
FAD	C00016	0.0001028	-1.1121
Rosmarinic acid	C01850	0.0059822	-1.0728
Thyroxine	C01829	0.00018179	-1.0459
Mevalonic acid	C00418	5.55e-12	1.718
Farnesyl pyrophosphate	C00448	0.0018804	2.2127
Sucrose	C00089	0.00074891	2.4363
dGTP	C00286	0.0013315	3.7177
Dethiobiotin	C01909	0.0014189	4.2587
Porphobilinogen	C00931	0.00017758	4.3889
3a,7a,12a-Trihydroxy-5b-cholestan-26-al	C01301	0.0029151	4.7236
Sphinganine 1-phosphate	C01120	0.0022024	5.0889
Formyl-CoA	C00798	0.0011891	6.0321
Tylosin	C01457	0.0010604	14.505
Tetrahydrofolic acid	C00101	0.00060482	14.751
Sarcosine	C00213	0.00090208	15.101
Chalcone	C01484	0.000833	15.149
2'-Deoxyguanosine 5'-monophosphate	C00362	0.00084894	15.161
Ergosterol	C01694	0.0008966	15.224
ADP-glucose	C00498	0.00081759	15.224
Piroxicam	C01608	0.0010835	15.233
Streptomycin	C00413	0.0011113	15.249
Glycocholic acid	C01921	0.0025953	15.379
S-Adenosylmethionine	C00019	0.00071748	15.384
Glycogen	C00182	0.00094888	15.391
Cholestenone	C00599	0.00075601	15.394
Desmosterol	C01802	0.00081663	15.411
Thiamine monophosphate	C01081	0.0015294	15.457
17-Hydroxyprogesterone	C01176	4.36e-07	15.469
Uridine 5'-monophosphate	C00105	0.0039046	15.473
4-Hydroxycinnamic acid	C00811	3.44e-07	15.649
Sinapic acid	C00482	0.00066497	15.69
Methoxsalen	C01864	1e-06	15.722
Dehydroepiandrosterone	C01227	4.56e-07	15.746
2-Hydroxycinnamic acid	C01772	0.0012267	15.816
D-Tagatose	C00795	5.29e-05	15.849
Allantoin	C01551	0.00098645	15.92
Beta-D-Glucose	C00221	0.004962	16.21
Prostaglandin D2	C00696	0.0027706	16.436
myo-Inositol	C00137	0.0061519	16.581
Adenosine 2'-phosphate	C00946	0.006078	16.861
trans-Cinnamic acid	C00423	0.0056929	16.971
dGDP	C00361	0.0018353	17.085
Alanyltryptophan	C00806	0.00090101	17.1
Gulonic acid	C00800	0.0020612	17.165
Androstenedione	C00280	0.0029348	17.189
Bilirubin	C00486	0.0007502	17.269
Deoxyguanosine	C00330	0.0054343	17.313
Etoposide	C01576	0.00065825	17.382
Adenosylcobalamin	C00194	0.0056849	17.443
Glucaric acid	C00818	0.0009889	17.568
Trehalose 6-phosphate	C00689	0.0023601	17.584
L-Carnitine	C00318	0.0011575	17.586
Betaine aldehyde	C00576	7.5651e-06	17.619
Dephospho-CoA	C00882	0.0011084	17.622
L-Dopachrome	C01693	0.0017543	17.643
3,4-Dimethoxybenzaldehyde	C02201	0.0016704	17.735
L-Norleucine	C01933	0.00096654	17.769
L-Tryptophan	C00078	0.0060752	18.39
Pravastatin	C01844	0.0011229	18.588
Androsterone	C00523	0.00080729	18.818
Ibuprofen	C01588	0.0032364	19.018
Taxiphyllin	C01855	8.2698e-07	19.029
Gamma-Butyrolactone	C01770	0.0035726	19.197
Amsacrine	C01553	0.0005607	19.545
Salicin	C01451	3.1715e-05	19.656
Maltotriose	C01835	4.4742e-05	19.833
Glutaric acid	C00489	0.002642	19.859
Threonic acid	C01620	0.0018279	20.228
gamma-Glutamylcysteine	C00669	0.0018456	22.731
Angiotensin II	C02135	0.003935	-16.714
Galactaric acid	C00879	0.00046567	-2.3994
Pyridoxamine 5'-phosphate	C00647	0.0044277	-2.818
5-Aminolevulinic acid	C00430	0.00019653	-2.3524
Xanthosine	C01762	6.25e-05	-2.3962
Squalene	C00751	0.0011154	-1.5227
O-Phosphohomoserine	C01102	2.19e-14	14.503
D-Maltose	C00208	0.00032931	-2.4106
SASCs: Subcutaneous adipose-derived mesenchymal stem cells, PASCs: perirenal adipose-derived mesenchymal stem cells, FC: fold change.
