# Supplementary material for: Multi-Omics Analysis to Examine Gene Expression and Metabolites From Multisite Adipose-Derived Mesenchymal Stem Cells
Source: Front Genet. 2021 Feb 18;12:627347. doi: 10.3389/fgene.2021.627347 (PMC7930907; doi:10.3389/fgene.2021.627347)
Supplement: Supplementary file 9 [file Table_4.csv]

Supplementary Table 4: Different socres between EASCs with SASCs by cytoHubba analysis
name	Betweenness	BottleNeck	Closeness	ClusteringCoefficient	Degree	DMNC	EcCentricity	EPC	MCC	MNC	Radiality	Stress
Acat2	3679.66667	75	27.66912	0	10	0	0.04496	15.825	10	1	6.86127	4796
Ether lipid metabolism	0	1	2.16667	0	1	0	0.01199	2.035	1	1	0.09892	0
Palmityl-CoA	1350	11	21.50717	0.07143	8	0.30898	0.03854	10.005	9	3	6.10296	1512
Sc5d	0	1	4	1	2	0.30779	0.02518	3.64	2	2	0.09233	0
7-Dehydrocholesterol	0	1	4	1	2	0.30779	0.02518	3.601	2	2	0.09233	0
Tryptophan metabolism	767.66667	5	22.94877	0.04762	7	0.30779	0.04151	13.044	7	2	6.43107	1070
Msmo1	0	1	3.5	0	1	0	0.02518	2.893	1	1	0.08393	0
Trnc	0	1	11.11687	0	1	0	0.03854	3.108	1	1	4.28009	0
Steroid biosynthesis	26	7	6	0.13333	6	0.30779	0.05036	4.455	6	2	0.1259	26
Trnp	0	1	11.11687	0	1	0	0.03854	3.12	1	1	4.28009	0
Akr7a2	0	1	1.5	0	1	0	0.01079	1.726	1	1	0.06475	0
D-Glucose	204	19	11.25	0	6	0	0.03417	7.001	6	1	0.7442	234
Galactose metabolism	184	19	10.66667	0	5	0	0.04556	6.828	5	1	0.73661	220
Terpenoid backbone biosynthesis	736	6	21.74877	0	5	0	0.04151	12.512	5	1	6.41649	948
Pyrimidine metabolism	572	5	18.94098	0	5	0	0.04905	6.777	5	1	6.38732	636
L-Alanine	1688	14	16.57453	0	5	0	0.04496	5.823	5	1	5.30089	1896
Adenosine 3',5'-diphosphate	2730	75	19.74643	0	5	0	0.06745	7.026	5	1	6.54044	3130
Biosynthesis of unsaturated fatty acids	148	2	17.10737	0.33333	4	0.30898	0.03597	8.363	5	3	5.60714	166
Aminoacyl-tRNA biosynthesis	432	4	14.39395	0	4	0	0.04151	4.79	4	1	4.81237	480
B4galt1	122	5	9.16667	0	4	0	0.03417	5.467	4	1	0.66827	138
Glycosphingolipid biosynthesis - lacto and neolacto series	0	1	6.21667	0	1	0	0.02734	3.529	1	1	0.53917	0
Mannose type O-glycan biosyntheis	0	1	6.21667	0	1	0	0.02734	3.657	1	1	0.53917	0
Arachidonic acid metabolism	432	4	12.44057	0	4	0	0.03597	4.059	4	1	3.90822	480
Scd	0	1	15.9407	1	2	0.30779	0.03597	7.421	2	2	5.58526	0
Hmgcs1	26	1	18.12383	0	4	0	0.03854	13.192	4	1	5.94254	78
Cyp51	0	1	4	1	2	0.30779	0.02518	3.662	2	2	0.09233	0
Hmgcr	0	1	15.87383	0	1	0	0.03854	7.417	1	1	5.88421	0
Lysine degradation	417.33333	5	20.94877	0	4	0	0.04151	11.55	4	1	6.38732	614
Chst15	0	1	12.51389	0	1	0	0.05396	3.131	1	1	5.49047	0
Purine metabolism	432	4	16.8004	0	4	0	0.05995	5.641	4	1	6.05192	480
Sqle	0	1	3.5	0	1	0	0.02518	2.981	1	1	0.08393	0
Beta-Alanine	3262	75	21.76032	0	4	0	0.05396	9.179	4	1	6.86127	3838
Glycerophospholipid metabolism	10	5	3.5	0	3	0	0.01799	2.794	3	1	0.13489	10
Glutathione metabolism	0	1	10.44057	0	1	0	0.03597	2.927	1	1	3.86448	0
Cysteine and methionine metabolism	1798	16	15.80411	0	3	0	0.04905	5.217	3	1	5.64359	2038
Cat	7.33333	1	17.45717	0.33333	3	0.30779	0.03854	11.171	3	2	5.92067	14
Ggt5	698	6	13.21687	0	3	0	0.03854	4.443	3	1	4.39675	778
Butanoate metabolism	79.33333	3	20.0321	0	3	0	0.04151	12.609	3	1	6.35816	294
Synthesis and degradation of ketone bodies	79.33333	1	20.0321	0	3	0	0.04151	12.557	3	1	6.35816	294
Valine, leucine and isoleucine degradation	79.33333	1	20.0321	0	3	0	0.04151	12.664	3	1	6.35816	294
Citrate cycle (TCA cycle)	0	1	13.88594	0	1	0	0.03597	6.02	1	1	5.42485	0
Dlst	163	2	18.12383	0	3	0	0.03854	10.586	3	1	5.95713	332
Pgs1	0	1	2.33333	0	1	0	0.01199	2.184	1	1	0.10791	0
Psph	0	1	2.7	0	1	0	0.00959	2.059	1	1	0.25488	0
Oxct1	2	1	16.4905	0	3	0	0.03854	11.924	3	1	5.85505	6
Fads2	146	2	16.60737	0.33333	3	0.30779	0.03597	8.073	3	2	5.59984	164
Amino sugar and nucleotide sugar metabolism	42	3	8.45	0	3	0	0.02734	5.769	3	1	0.64548	66
Starch and sucrose metabolism	66	3	8.45	0	3	0	0.02734	5.001	3	1	0.64548	70
Pyruvate metabolism	0	1	18.69877	0	1	0	0.04151	8.476	1	1	6.32899	0
Trng	0	1	11.11687	0	1	0	0.03854	3.075	1	1	4.28009	0
Lpcat3	0	1	2.33333	0	1	0	0.01199	2.17	1	1	0.10791	0
Fasn	0	1	12.63332	0	1	0	0.03372	3.846	1	1	5.05298	0
One carbon pool by folate	30	8	4.66667	0	3	0	0.01918	3.327	3	1	0.35355	30
Porphyrin and chlorophyll metabolism	6	4	3	0	3	0	0.02878	2.562	3	1	0.08633	6
Mgat1	0	1	5.16667	0	1	0	0.02278	2.633	1	1	0.42526	0
Lpcat2	6	2	3	0	2	0	0.01799	2.543	2	1	0.1259	6
alpha-Linolenic acid metabolism	0	1	12.88332	0	1	0	0.03372	5.056	1	1	5.06757	0
Idi1	0	1	15.87383	0	1	0	0.03854	7.19	1	1	5.88421	0
Uridine 5'-diphosphate	0	1	14.33817	0	1	0	0.04496	4.268	1	1	5.85505	0
Metabolism of xenobiotics by cytochrome P450	2	3	2	0	2	0	0.02158	1.997	2	1	0.07554	2
S-Adenosylhomocysteine	0	1	12.3912	0	1	0	0.04496	3.451	1	1	5.11132	0
Mpst	1856	17	15.62024	0	2	0	0.05396	4.69	2	1	5.95713	2112
Sulfur metabolism	1938	18	16.72421	0	2	0	0.05995	5.092	2	1	6.25608	2210
Glycolysis / Gluconeogenesis	0	1	7.11667	0	1	0	0.02734	4.395	1	1	0.61511	0
Neomycin, kanamycin and gentamicin biosynthesis	0	1	7.11667	0	1	0	0.02734	4.218	1	1	0.61511	0
Glyoxylate and dicarboxylate metabolism	65	2	19.5321	0	2	0	0.04151	10.993	2	1	6.35087	142
N-Glycan biosynthesis	34	2	6.88333	0	2	0	0.02734	3.825	2	1	0.55436	38
Guanosine diphosphate	0	1	13.01389	0	1	0	0.05396	3.606	1	1	5.51964	0
Glycosaminoglycan biosynthesis - chondroitin sulfate / dermatan sulfate	146	2	15.46706	0	2	0	0.05995	4.512	2	1	6.02275	162
Taurine and hypotaurine metabolism	816	7	13.96061	0	2	0	0.04151	4.756	2	1	4.85612	912
Alanine, aspartate and glutamate metabolism	0	1	12.39395	0	1	0	0.04151	3.367	1	1	4.76862	0
Selenocompound metabolism	0	1	12.39395	0	1	0	0.04151	3.701	1	1	4.76862	0
Glycine, serine and threonine metabolism	12	2	3.61667	0	2	0	0.01151	2.614	2	1	0.30421	12
Glycosaminoglycan biosynthesis - heparan sulfate / heparin	0	1	14.8004	0	1	0	0.05995	4.431	1	1	6.00817	0
Fatty acid degradation	1386	12	21.51544	0	2	0	0.04151	10.889	2	1	6.4894	1562
Uridine triphosphate	0	1	14.33817	0	1	0	0.04496	4.008	1	1	5.85505	0
Propanoate metabolism	2738	75	22.03622	0	2	0	0.04905	10.649	2	1	6.86856	3330
Fatty acid biosynthesis	146	2	15.9407	0	2	0	0.03597	6.279	2	1	5.58526	162
Pentose phosphate pathway	34	2	7.78333	0	2	0	0.02734	4.539	2	1	0.6303	36
Pantothenate and CoA biosynthesis	2496	75	19.20952	0	2	0	0.05995	7.046	2	1	6.70815	2912
beta-Alanine metabolism	426	4	17.32431	0	2	0	0.04905	5.862	2	1	6.37274	474
Fatty acid elongation	0	1	15.27403	0	1	0	0.03597	5.832	1	1	5.57068	0
Glycosylphosphatidylinositol(GPI)-anchor biosynthesis	0	1	15.27403	0	1	0	0.03597	5.328	1	1	5.57068	0
Sphingolipid metabolism	0	1	15.27403	0	1	0	0.03597	5.582	1	1	5.57068	0
Adenosine	0	1	13.01389	0	1	0	0.05396	3.636	1	1	5.51964	0
L-Sorbose	0	1	1	0	1	0	0.01439	1.52	1	1	0.04317	0
Fructose and mannose metabolism	0	1	1	0	1	0	0.01439	1.52	1	1	0.04317	0
Isomaltose	0	1	5.93333	0	1	0	0.02278	3.096	1	1	0.51639	0
Riboflavin	0	1	1	0	1	0	0.01439	1.473	1	1	0.04317	0
Riboflavin metabolism	0	1	1	0	1	0	0.01439	1.473	1	1	0.04317	0
Tetrahydrobiopterin	0	1	2.7	0	1	0	0.00959	1.997	1	1	0.25488	0
5,10-Methylene-THF	20	3	4.08333	0	2	0	0.01439	3.025	2	1	0.3371	20
Folate biosynthesis	12	2	3.61667	0	2	0	0.01151	2.583	2	1	0.30421	12
Geranylgeranyl-PP	288	3	16.7905	0	2	0	0.03854	7.531	2	1	5.91338	332
Thiamine	0	1	1	0	1	0	0.01439	1.498	1	1	0.04317	0
Thiamine metabolism	0	1	1	0	1	0	0.01439	1.498	1	1	0.04317	0
Stearoyl-CoA	0	1	13.04999	0	1	0	0.03372	4.644	1	1	5.07486	0
Ubiquinone and other terpenoid-quinone biosynthesis	146	2	13.95975	0	2	0	0.03597	5.023	2	1	5.39568	168
5-Methyltetrahydrofolic acid	0	1	3.16667	0	1	0	0.01439	2.473	1	1	0.30421	0
Cytidine	0	1	14.33817	0	1	0	0.04496	3.939	1	1	5.85505	0
Shikimic acid	0	1	1.5	0	1	0	0.01079	1.755	1	1	0.06475	0
Dihydrofolic acid	20	3	4.08333	0	2	0	0.01439	2.944	2	1	0.3371	20
Biliverdin	0	1	2	0	1	0	0.01439	2.061	1	1	0.06715	0
Phenylalanine, tyrosine and tryptophan biosynthesis	2	3	2	0	2	0	0.02158	2	2	1	0.07554	2
Pyridoxamine	0	1	1	0	1	0	0.01439	1.498	1	1	0.04317	0
Vitamin B6 metabolism	0	1	1	0	1	0	0.01439	1.498	1	1	0.04317	0
Norepinephrine	0	1	1	0	1	0	0.01439	1.508	1	1	0.04317	0
Tyrosine metabolism	0	1	1	0	1	0	0.01439	1.508	1	1	0.04317	0
4-Aminobutyraldehyde	288	3	14.7215	0	2	0	0.04496	4.115	2	1	5.86963	320
Arginine and proline metabolism	146	2	12.74202	0	2	0	0.04151	3.21	2	1	5.35193	162
Prostaglandin E2	0	1	9.72569	0	1	0	0.03372	2.754	1	1	3.37595	0
3-Hydroxyanthranilic acid	0	1	16.95717	1	2	0.30779	0.03854	9.403	2	2	5.91338	0
Deoxyribose 5-phosphate	0	1	5.68333	0	1	0	0.02278	3.018	1	1	0.5012	0
Cortisone	0	1	1.5	0	1	0	0.01079	1.753	1	1	0.06475	0
Steroid hormone biosynthesis	2	3	2	0	2	0	0.02158	2.003	2	1	0.07554	2
Naphthalene	0	1	1.5	0	1	0	0.01079	1.765	1	1	0.06475	0
3-Dehydroquinate	0	1	1.5	0	1	0	0.01079	1.743	1	1	0.06475	0
Tryptophanol	0	1	16.2905	0	1	0	0.03854	7.831	1	1	5.89879	0
Aminoadipic acid	0	1	15.5405	0	1	0	0.03854	6.674	1	1	5.85505	0
D-Galactose	16	1	7.83333	0	2	0	0.03417	5.44	2	1	0.63789	32
Protoporphyrinogen IX	0	1	2	0	1	0	0.01439	2.084	1	1	0.06715	0
Trehalose	0	1	5.93333	0	1	0	0.02278	3.112	1	1	0.51639	0
4-Trimethylammoniobutanal	0	1	15.5405	0	1	0	0.03854	6.696	1	1	5.85505	0
L-Glutamic gamma-semialdehyde	0	1	10.69169	0	1	0	0.03854	2.37	1	1	4.81966	0
Pseudouridine 5'-phosphate	0	1	14.33817	0	1	0	0.04496	4.114	1	1	5.85505	0
Galactinol	0	1	6.91667	0	1	0	0.03417	4.134	1	1	0.60751	0
4-(2-Aminophenyl)-2,4-dioxobutanoic acid	0	1	16.2905	0	1	0	0.03854	7.594	1	1	5.89879	0
Diadenosine tetraphosphate	0	1	13.01389	0	1	0	0.05396	3.607	1	1	5.51964	0
Prostaglandin I2	0	1	9.72569	0	1	0	0.03372	2.669	1	1	3.37595	0
Stachyose	0	1	6.91667	0	1	0	0.03417	4.125	1	1	0.60751	0
Lanosterin	0	1	4	1	2	0.30779	0.02518	3.69	2	2	0.09233	0
Aldosterone	0	1	1.5	0	1	0	0.01079	1.748	1	1	0.06475	0
Vitamin K1	0	1	11.49047	0	1	0	0.03372	3.165	1	1	4.86341	0
Phenylglyoxylic acid	0	1	1	0	1	0	0.01439	1.476	1	1	0.04317	0
Phenylalanine metabolism	0	1	1	0	1	0	0.01439	1.476	1	1	0.04317	0
Questiomycin A	0	1	16.2905	0	1	0	0.03854	7.256	1	1	5.89879	0
Leukotriene B4	0	1	9.72569	0	1	0	0.03372	2.76	1	1	3.37595	0
Protoporphyrin IX	0	1	2	0	1	0	0.01439	2.025	1	1	0.06715	0
UDP-L-rhamnose	0	1	5.93333	0	1	0	0.02278	3.617	1	1	0.51639	0
