# Supplementary material for: Multi-Omics Analysis to Examine Gene Expression and Metabolites From Multisite Adipose-Derived Mesenchymal Stem Cells
Source: Front Genet. 2021 Feb 18;12:627347. doi: 10.3389/fgene.2021.627347 (PMC7930907; doi:10.3389/fgene.2021.627347)
Supplement: Supplementary file 10 [file Table_5.csv]

Supplementary Table 5: Different socres between PASCs with SASCs by cytoHubba analysis
name	Betweenness	BottleNeck	Closeness	ClusteringCoefficient	Degree	DMNC	EcCentricity	EPC	MCC	MNC	Radiality	Stress
Nqo1	0	1	6.86667	0	1	0	0.02522	2.806	1	1	0.83911	0
Ubiquinone and other terpenoid-quinone biosynthesis	330	23	9.88333	0	4	0	0.03026	4.428	4	1	0.98355	330
Eno1	0	1	12.21944	0	1	0	0.03882	4.286	1	1	4.67128	0
Glycolysis / Gluconeogenesis	1871.33333	59	16.99325	0	6	0	0.04313	7.012	6	1	5.05275	4412
Gapdh	0	1	12.21944	0	1	0	0.03882	4.064	1	1	4.67128	0
Ldha	1821	59	16.64206	0.1	5	0.30779	0.04313	7.164	5	2	5.04605	4014
Cysteine and methionine metabolism	1520	59	14.55794	0.33333	3	0.30779	0.03882	5.703	3	2	4.93897	2860
Propanoate metabolism	166.66667	5	13.54524	0	2	0	0.03882	5.26	2	1	4.71813	592
Pyruvate metabolism	306	1	14.4619	0	3	0	0.03882	6.205	3	1	4.7449	1108
Asns	0	1	8.89731	0	1	0	0.02426	2.58	1	1	3.57373	0
Alanine, aspartate and glutamate metabolism	114	2	10.90651	0	2	0	0.02588	3.906	2	1	3.9552	178
Hexb	138	4	10.66667	0	4	0	0.0307	5.593	4	1	0.90741	154
Amino sugar and nucleotide sugar metabolism	35	1	9.50952	0	3	0	0.02632	5.452	3	1	0.80507	54
Glycosaminoglycan degradation	0	1	7.57619	0	1	0	0.02632	3.295	1	1	0.73002	0
Glycosphingolipid biosynthesis - ganglio series	0	1	7.57619	0	1	0	0.02632	3.278	1	1	0.73002	0
Glycosphingolipid biosynthesis - globo and isoglobo series	138	5	10.95	0	2	0	0.03684	5.794	2	1	0.9961	142
Cyp27a1	0	1	2.5	1	2	0.30779	0.01316	2.383	2	2	0.07018	0
3a,7a,12a-Trihydroxy-5b-cholestan-26-al	0	1	2.5	1	2	0.30779	0.01316	2.391	2	2	0.07018	0
Primary bile acid biosynthesis	4	2	3	0.33333	3	0.30779	0.02632	2.598	3	2	0.07895	4
Pck2	216.66667	2	14.20278	0	3	0	0.03882	5.869	3	1	4.75159	704
Citrate cycle (TCA cycle)	0	1	10.86641	0	1	0	0.03529	3.534	1	1	4.37012	0
Entpd4	241.33333	9	15.31356	0.33333	3	0.30779	0.02773	9.442	3	2	4.42366	868
Uridine 5'-monophosphate	0	1	13.39689	1	2	0.30779	0.02773	7.698	2	2	4.35674	0
Purine metabolism	765.33333	8	18.87318	0.07273	11	0.37893	0.02588	11.565	15	4	4.22958	2462
Pyrimidine metabolism	1640	59	17.20351	0.06667	6	0.30779	0.02986	10.765	6	2	4.67797	4288
Pld3	2	3	2	0	2	0	0.01974	1.93	2	1	0.06908	2
Ether lipid metabolism	0	1	1.5	0	1	0	0.00987	1.668	1	1	0.05921	0
Glycerophospholipid metabolism	0	1	1.5	0	1	0	0.00987	1.69	1	1	0.05921	0
P4ha3	0	1	10.62277	0	1	0	0.02986	2.96	1	1	4.28981	0
Arginine and proline metabolism	1474	59	13.65069	0	3	0	0.03235	4.547	3	1	4.67128	2718
Rrm2	474	6	17.39689	0.13333	6	0.30898	0.02773	11.28	7	3	4.47051	1466
dADP	0.33333	1	14.53985	0.66667	3	0.30898	0.02588	10.254	4	3	4.16266	2
dGDP	0.33333	1	14.53985	0.66667	3	0.30898	0.02588	10.337	4	3	4.16266	2
Drug metabolism - other enzymes	0.33333	1	12.78985	0	2	0	0.02588	8.614	2	1	4.10243	2
Glutathione metabolism	114.33333	2	13.45651	0	3	0	0.02588	8.868	3	1	4.11581	274
Gla	348	28	14.25	0.13333	6	0.30898	0.04605	8.201	7	3	1.10526	412
Sucrose	180	6	11.95	0.33333	3	0.30779	0.03684	7.257	3	2	1.02339	288
myo-Inositol	364	28	13.58333	0.1	5	0.30779	0.04605	7.667	5	2	1.07115	472
Galactose metabolism	162	3	13.16667	0.2	5	0.30898	0.04605	7.738	6	3	1.06433	230
Glycerolipid metabolism	0	1	9.36667	0	1	0	0.03684	4.45	1	1	0.92788	0
Sphingolipid metabolism	52	2	10.03333	0	2	0	0.03684	4.857	2	1	0.94152	52
Calm2	0	1	7.3	0	1	0	0.0307	3.046	1	1	0.73002	0
Phosphatidylinositol signaling system	52	2	9.73333	0	2	0	0.03684	4.689	2	1	0.90741	64
Pde3a	0	1	12.28778	0	1	0	0.02426	6.149	1	1	3.84812	0
Rrm1	474	1	17.39689	0.13333	6	0.30898	0.02773	11.359	7	3	4.47051	1466
FAD	0	1	1	0	1	0	0.01316	1.448	1	1	0.03947	0
Riboflavin metabolism	0	1	1	0	1	0	0.01316	1.448	1	1	0.03947	0
S-Adenosylmethionine	1482	59	13.4421	0	2	0	0.03529	4.4	2	1	4.81182	2772
L-Tryptophan	382	5	13.558	0	4	0	0.02588	5.831	4	1	3.99535	838
Aminoacyl-tRNA biosynthesis	12	1	11.24398	0	2	0	0.02426	4.765	2	1	3.65404	30
Glycine, serine and threonine metabolism	1436	59	15.98461	0	6	0	0.02773	6.602	6	1	4.32328	2572
Phenylalanine, tyrosine and tryptophan biosynthesis	56	2	10.74398	0	2	0	0.02426	4.332	2	1	3.62727	172
Tryptophan metabolism	56	1	10.74398	0	2	0	0.02426	4.088	2	1	3.62727	172
Malonyl-CoA	338.33333	4	13.64329	0	5	0	0.03529	5.74	5	1	4.41697	1218
Fatty acid biosynthesis	0	1	10.16392	0	1	0	0.03235	3.374	1	1	4.0355	0
Fatty acid elongation	0	1	10.16392	0	1	0	0.03235	3.258	1	1	4.0355	0
beta-Alanine metabolism	0	1	10.16392	0	1	0	0.03235	3.387	1	1	4.0355	0
Starch and sucrose metabolism	181	5	11.5	0	5	0	0.0307	6.393	5	1	0.9347	288
Tetrahydrofolic acid	277	3	13.308	0	4	0	0.02588	5.566	4	1	3.98196	514
Folate biosynthesis	0	1	9.94398	0	1	0	0.02426	3.34	1	1	3.6005	0
One carbon pool by folate	0	1	9.94398	0	1	0	0.02426	3.293	1	1	3.6005	0
Ascorbate and aldarate metabolism	238	6	11.98333	0	5	0	0.03684	5.889	5	1	0.96199	298
Inositol phosphate metabolism	0	1	9.06667	0	1	0	0.03684	4.405	1	1	0.89376	0
Adenosylcobalamin	0	1	9.04029	0	1	0	0.02283	2.617	1	1	3.27257	0
Porphyrin and chlorophyll metabolism	336	4	11.84398	0	4	0	0.02426	3.946	4	1	3.65404	510
D-Maltose	0	1	7.92619	0	1	0	0.02632	3.746	1	1	0.75731	0
Sarcosine	1344	59	13.67277	0	2	0	0.02986	4.923	2	1	4.50397	2484
Beta-D-Glucose	1610	59	14.39405	0	2	0	0.03882	5.226	2	1	4.97913	4048
Pentose phosphate pathway	1584	59	13.84657	0	2	0	0.03529	5.09	2	1	4.89213	4042
Ketoleucine	2	3	2	0	2	0	0.01974	1.906	2	1	0.06908	2
Valine, leucine and isoleucine biosynthesis	0	1	1.5	0	1	0	0.00987	1.649	1	1	0.05921	0
Valine, leucine and isoleucine degradation	0	1	1.5	0	1	0	0.00987	1.651	1	1	0.05921	0
Androstenedione	0	1	3	0	1	0	0.01974	2.262	1	1	0.07105	0
Steroid hormone biosynthesis	20	6	5	0	5	0	0.03947	3.278	5	1	0.10263	20
dGTP	0	1	12.28778	0	1	0	0.02426	6.145	1	1	3.84812	0
Deoxyguanosine	0	1	12.28778	0	1	0	0.02426	6.119	1	1	3.84812	0
Deoxyadenosine monophosphate	0	1	12.28778	0	1	0	0.02426	6.204	1	1	3.84812	0
2'-Deoxyguanosine 5'-monophosphate	0	1	12.28778	0	1	0	0.02426	5.967	1	1	3.84812	0
Tobramycin	0	1	1	0	1	0	0.01316	1.457	1	1	0.03947	0
Neomycin, kanamycin and gentamicin biosynthesis	0	1	1	0	1	0	0.01316	1.457	1	1	0.03947	0
Mevalonic acid	0	1	6.15	0	1	0	0.02522	2.435	1	1	0.75658	0
Terpenoid backbone biosynthesis	222	23	8.43333	0	3	0	0.03026	3.585	3	1	0.90102	222
trans-Cinnamic acid	170	6	8.53333	0	2	0	0.02522	3.843	2	1	0.90789	170
Phenylalanine metabolism	156	5	8.9381	0	5	0	0.02162	4.005	5	1	0.81848	156
5-Aminolevulinic acid	432	5	12.72467	0	2	0	0.02588	4.703	2	1	3.99535	664
Ureidosuccinic acid	224	3	13.09689	0	2	0	0.02773	6.246	2	1	4.32328	352
Farnesyl pyrophosphate	170	6	7.81667	0	2	0	0.02522	3.397	2	1	0.82536	170
Steroid biosynthesis	156	5	8.49286	0	5	0	0.02162	3.792	5	1	0.73594	156
Nicotinamide ribotide	0	1	1	0	1	0	0.01316	1.452	1	1	0.03947	0
Nicotinate and nicotinamide metabolism	0	1	1	0	1	0	0.01316	1.452	1	1	0.03947	0
Indole	1	1	9.30696	0	2	0	0.02283	3.73	2	1	3.25919	2
Bilirubin	0	1	9.04029	0	1	0	0.02283	2.666	1	1	3.27257	0
Glutaric acid	4	2	2.5	0	2	0	0.01316	2.155	2	1	0.10526	4
Fatty acid degradation	0	1	1.83333	0	1	0	0.00877	1.805	1	1	0.08772	0
Lysine degradation	4	2	2.5	0	2	0	0.01316	2.166	2	1	0.10526	4
ADP-glucose	15	1	9.19286	0	2	0	0.02632	5.061	2	1	0.81871	32
CDP-glucose	15	1	9.19286	0	2	0	0.02632	4.899	2	1	0.81871	32
Androsterone	0	1	3	0	1	0	0.01974	2.274	1	1	0.07105	0
Betaine aldehyde	0	1	11.308	0	1	0	0.02588	3.852	1	1	3.94181	0
Pyridoxamine 5'-phosphate	0	1	1	0	1	0	0.01316	1.467	1	1	0.03947	0
Vitamin B6 metabolism	0	1	1	0	1	0	0.01316	1.467	1	1	0.03947	0
gamma-Glutamylcysteine	0	1	10.23778	0	1	0	0.02426	4.786	1	1	3.73435	0
Deoxyribose 1-phosphate	1554	59	14.42799	0	2	0	0.03235	6.683	2	1	4.79174	4032
Trehalose 6-phosphate	0	1	7.92619	0	1	0	0.02632	3.631	1	1	0.75731	0
Prostaglandin D2	0	1	1	0	1	0	0.01316	1.468	1	1	0.03947	0
Arachidonic acid metabolism	0	1	1	0	1	0	0.01316	1.468	1	1	0.03947	0
Squalene	0	1	5.81905	0	1	0	0.01891	2.553	1	1	0.59151	0
D-Tagatose	0	1	8.88333	0	1	0	0.03684	4.285	1	1	0.88694	0
Formyl-CoA	0	1	1	0	1	0	0.01316	1.453	1	1	0.03947	0
Glyoxylate and dicarboxylate metabolism	0	1	1	0	1	0	0.01316	1.453	1	1	0.03947	0
Gulonic acid	52	2	8.85	0	2	0	0.0307	3.905	2	1	0.79825	64
Pentose and glucuronate interconversions	0	1	6.73333	0	1	0	0.02632	2.569	1	1	0.62086	0
4-Hydroxycinnamic acid	170	6	8.53333	0	2	0	0.02522	3.92	2	1	0.90789	170
Tyrosine metabolism	156	5	8.9381	0	5	0	0.02162	4.053	5	1	0.81848	156
Glucaric acid	0	1	8.18333	0	1	0	0.0307	3.33	1	1	0.7846	0
Galactaric acid	0	1	8.18333	0	1	0	0.0307	3.475	1	1	0.7846	0
Galactonic acid	0	1	8.88333	0	1	0	0.03684	4.42	1	1	0.88694	0
Dephospho-CoA	0	1	1	0	1	0	0.01316	1.46	1	1	0.03947	0
Pantothenate and CoA biosynthesis	0	1	1	0	1	0	0.01316	1.46	1	1	0.03947	0
Porphobilinogen	0	1	9.04029	0	1	0	0.02283	2.636	1	1	3.27257	0
3-Mercaptopyruvic acid	0	1	13.29365	1	2	0.30779	0.03882	5.305	2	2	4.80513	0
4-Fumarylacetoacetic acid	0	1	6.12619	0	1	0	0.01891	2.64	1	1	0.67404	0
Thiamine monophosphate	0	1	1	0	1	0	0.01316	1.471	1	1	0.03947	0
Thiamine metabolism	0	1	1	0	1	0	0.01316	1.471	1	1	0.03947	0
O-Phosphohomoserine	0	1	11.308	0	1	0	0.02588	3.798	1	1	3.94181	0
Sphinganine 1-phosphate	0	1	7.48333	0	1	0	0.0307	3.093	1	1	0.76413	0
17-Hydroxyprogesterone	0	1	3	0	1	0	0.01974	2.288	1	1	0.07105	0
3-(2-Hydroxyphenyl)propanoic acid	0	1	6.12619	0	1	0	0.01891	2.646	1	1	0.67404	0
Dehydroepiandrosterone	0	1	3	0	1	0	0.01974	2.281	1	1	0.07105	0
All-trans-hexaprenyl diphosphate	224	23	8.5	0	2	0	0.03783	3.59	2	1	0.94916	224
3-Hydroxy-N6,N6,N6-trimethyl-L-lysine	0	1	1.83333	0	1	0	0.00877	1.798	1	1	0.08772	0
Salicin	0	1	12.21944	0	1	0	0.03882	4.029	1	1	4.67128	0
Ephedrine	0	1	6.12619	0	1	0	0.01891	2.598	1	1	0.67404	0
Hippuric acid	0	1	6.12619	0	1	0	0.01891	2.601	1	1	0.67404	0
Threonic acid	0	1	8.18333	0	1	0	0.0307	3.466	1	1	0.7846	0
Calcitriol	0	1	5.81905	0	1	0	0.01891	2.527	1	1	0.59151	0
L-Dopachrome	0	1	6.12619	0	1	0	0.01891	2.685	1	1	0.67404	0
Ergosterol	0	1	5.81905	0	1	0	0.01891	2.572	1	1	0.59151	0
Xanthosine	114	2	12.95445	0	2	0	0.02426	6.169	2	1	3.8615	354
Caffeine metabolism	0	1	9.91699	0	1	0	0.02283	3.461	1	1	3.48004	0
2-Hydroxycinnamic acid	0	1	6.12619	0	1	0	0.01891	2.631	1	1	0.67404	0
Desmosterol	0	1	5.81905	0	1	0	0.01891	2.606	1	1	0.59151	0
Thyroxine	0	1	6.12619	0	1	0	0.01891	2.663	1	1	0.67404	0
Rosmarinic acid	0	1	6.12619	0	1	0	0.01891	2.59	1	1	0.67404	0
Dethiobiotin	0	1	1	0	1	0	0.01316	1.478	1	1	0.03947	0
Biotin metabolism	0	1	1	0	1	0	0.01316	1.478	1	1	0.03947	0
Glycocholic acid	0	1	2	0	1	0	0.01316	2.008	1	1	0.0614	0
Eicosanoyl-CoA	0	1	1	0	1	0	0.01316	1.448	1	1	0.03947	0
Biosynthesis of unsaturated fatty acids	0	1	1	0	1	0	0.01316	1.448	1	1	0.03947	0
B-Carotene	0	1	1	0	1	0	0.01316	1.461	1	1	0.03947	0
Retinol metabolism	0	1	1	0	1	0	0.01316	1.461	1	1	0.03947	0
Corticosterone	0	1	3	0	1	0	0.01974	2.327	1	1	0.07105	0
