# Supplementary material for: Multi-Omics Analysis to Examine Gene Expression and Metabolites From Multisite Adipose-Derived Mesenchymal Stem Cells
Source: Front Genet. 2021 Feb 18;12:627347. doi: 10.3389/fgene.2021.627347 (PMC7930907; doi:10.3389/fgene.2021.627347)
Supplement: Supplementary file 11 [file Table_6.xlsx]

## Sheet: Sheet1
Supplementary Table 6: 554 common DEGs between SASCs vs EASCs and SASCs vs PASCs.
gene_id	SASCs_vs_EASCs_P-value	SASCs_vs_PASCs_P-value	SASCs_vs_EASCs_log2(FC)	SASCs_vs_PASCs_log2(FC)
Rn18s	2.5e-21	4.26e-22	-8.14608	-7.85779
Dcn	2.36e-25	1.12e-20	-7.77649	-9.72863
Mt2A	6.37e-05	9.37e-05	-7.47972	-3.88426
Rn45s	7.57e-07	9.33e-07	-7.33134	-7.67509
Lum	2.3e-09	5.84e-10	-7.29801	-5.58163
Tagln	7.43e-05	0.00104335	-7.27308	-10.5248
Actb	7.57e-06	4.27e-06	-7.14544	-6.31351
Mmp2	5.66e-20	5.62e-21	-7.07006	-6.14026
Mt1a	1.69e-31	2.03e-32	-7.0458	-6.71866
Fth1	1.78e-06	9.11e-06	-6.9596	-3.53916
Anpep	1.63e-08	2.06e-06	-6.88421	-2.83678
LOC103693756	9.03e-09	8.21e-09	-6.58523	-4.85756
Apoe	2.81e-07	3.18e-07	-6.415	-4.73557
Mmp14	1.51e-56	5.62e-53	-6.23954	-7.62496
Ctsb	5.09e-30	3.97e-14	-6.02731	-1.94055
Lpl	2.75e-51	7.89e-44	-5.98507	-3.63482
Rarres2	1.39e-07	1.11e-07	-5.98171	-5.66222
C1s	2.46e-22	3.73e-22	-5.95424	-6.68412
S100a6	0	0	-5.83991	-5.4362
Thbs1	1.06e-110	8.32e-105	-5.80738	-4.34729
Ctgf	0.00163223	0.00159409	-5.77518	-5.18702
Acta2	7.71e-65	1.16e-65	-5.76484	-5.5305
Cxcl12	4.85e-29	1.18e-26	-5.70984	-4.06561
Gpnmb	5.08e-09	4.37e-06	-5.68875	-2.57092
Mgp	4.41e-06	3.32e-05	-5.48497	-3.44691
Gas1	1.25e-184	7.59e-177	-5.47417	-4.43312
Tmsb4x	1.65e-05	1.39e-05	-5.43911	-5.78111
LOC102549037	0.00013636	0.000133864	-5.33263	-4.99535
Gpx3	0	0	-5.31078	-3.95955
Serping1	2.43e-09	9.96e-09	-5.17485	-4.05967
Gja1	2.75e-60	4.6e-47	-5.16856	-3.19249
Actg1	0.0002022	0.000168574	-5.14028	-6.08656
Fbln2	1.36e-06	2.78e-06	-5.02571	-7.69563
C1r	0.000234687	0.000370527	-4.99845	-4.10529
Enpp3	5.07e-05	7.4e-05	-4.99808	-4.26607
Csrp1	2.51e-07	1.57e-07	-4.99803	-5.55096
Ctsd	3.98e-19	9.44e-20	-4.95257	-5.46385
Cxcl13	5.28e-282	2.26e-223	-4.94972	-3.2291
Egr1	1.38e-07	3.43e-07	-4.92236	-4.07282
Tpm2	0	0	-4.91147	-5.30346
Cryab	2.58e-05	0.000191729	-4.85356	-3.18629
Tpm4	0.000113823	0.000553255	-4.84309	-3.25454
Hmox1	6.59e-06	5.84e-06	-4.82133	-4.73598
S100a11	6.5e-14	2.2e-13	-4.7779	-4.1631
Gas6	0.00016244	0.00120205	-4.77309	-9.88901
Pfn1	2.59e-20	2.57e-13	-4.73072	-2.52026
Lgals3	1.25e-07	1.73e-05	-4.70749	-2.63871
Tgfbr2	1.74e-06	0.000207764	-4.70739	-2.42385
Aebp1	6.81e-05	0.000108289	-4.67869	-4.01166
Cemip	0.000134659	0.000226381	-4.67455	-3.92832
Cst3	6.09e-30	2.66e-29	-4.56296	-4.18406
Flna	4.32e-06	1.99e-06	-4.54726	-5.8382
Sepp1	1.05e-16	1.01e-12	-4.50627	-2.88838
Sgcg	3.51e-20	2.33e-15	-4.46299	-2.88839
Timp2	1.48e-07	1.03e-05	-4.45975	-2.74607
Hsd11b1	8.44e-10	3.76e-08	-4.41203	-3.13104
Lox	0.000755432	0.00154503	-4.40803	-3.50341
Anxa2	3.98e-08	7.54e-06	-4.37682	-2.57718
Adm	4.75e-148	7.22e-149	-4.33035	-4.21653
Akr1c14	5.32e-06	1.35e-05	-4.2853	-3.59872
Pcolce	8.85e-07	8.52e-06	-4.26221	-3.14035
Pdgfra	6.81e-12	1.09e-09	-4.21557	-2.99182
Grn	5.93e-07	4.67e-05	-4.18508	-2.52256
Lrp1	0.00010831	0.000157191	-4.12237	-3.70174
Lamp1	0.000951249	0.000729869	-4.06002	-4.23891
Junb	1.64e-64	6.33e-64	-4.02693	-3.83826
Angptl2	3.47e-08	2.25e-06	-4.00604	-2.70432
Zfp36l1	6.76e-125	1.5e-142	-3.9931	-5.45473
Lgmn	4.67e-07	6.13e-08	-3.9477	-5.86275
Psap	1.41e-06	5.2e-07	-3.90008	-4.32175
Sfrp1	5.86e-21	1.1e-23	-3.89408	-4.94206
Myl9	7.34e-12	7.34e-12	-3.88992	-3.76658
Scara5	6.85e-06	3.42e-06	-3.88616	-4.17533
Gadd45a	4.33e-09	2.59e-10	-3.87943	-5.25293
Pdpn	0.000711002	0.00044954	-3.85573	-4.19881
C4b	3.85e-06	7.66e-05	-3.84325	-2.62922
Spon2	6.28e-08	4.48e-09	-3.80198	-5.25166
Il6st	2.63e-13	3.29e-13	-3.72858	-3.57451
Insig1	1.32e-08	3.67e-09	-3.69632	-4.00384
Aoc3	0.000945876	0.000635978	-3.69598	-3.94321
Efemp2	2.03e-22	3.31e-21	-3.66133	-3.29386
Grina	4.5e-16	4.65e-14	-3.61857	-2.95538
Zfp36	5.7e-07	2.49e-07	-3.61133	-3.81967
Socs3	2.43e-63	2.89e-31	-3.61038	-1.78839
Ctsh	1.83e-78	6.28e-74	-3.57513	-3.22132
Serpina3n	7.32e-41	6.21e-31	-3.55645	-2.53823
Tgfbr3	8.41e-41	1.14e-33	-3.55226	-2.76307
Svep1	9.26e-55	1.18e-57	-3.54717	-3.69576
Fstl1	2.95e-05	1.3e-05	-3.54261	-3.87248
Myl12a	5.28e-38	5.61e-33	-3.52767	-2.89584
Uap1	0.000113236	0.000269734	-3.51421	-2.98763
Mfap5	4.59e-08	4.25e-06	-3.51389	-2.40059
Figf	9.39e-07	2.34e-06	-3.49272	-3.10439
Tuba1b	7.47e-119	2.4e-99	-3.48247	-2.77155
Ctsa	3.28e-30	1.44e-30	-3.48173	-3.43246
Col6a1	2.4e-20	2.72e-22	-3.41055	-3.7712
LOC103692362	4.91e-07	1.61e-06	-3.39028	-2.96368
Mme	2.41e-05	2.14e-05	-3.39023	-3.3428
Loxl1	0	1.15e-260	-3.33327	-2.70882
Actn1	1.35e-07	5.07e-08	-3.32919	-3.5051
Thbs2	5.39e-10	3.69e-08	-3.31695	-2.52768
Nbl1	8.4e-06	9.13e-07	-3.30941	-4.23906
Steap2	8.42e-122	5.24e-141	-3.3017	-3.90334
Msn	4e-05	9.7e-05	-3.30015	-2.8646
C1qtnf5	1.03e-12	1.49e-11	-3.26933	-2.82933
Lrrc61	1.23e-07	2.3e-08	-3.26502	-3.63287
Steap1	4.93e-12	1.26e-09	-3.26148	-2.4551
Scpep1	5.01e-33	1.07e-28	-3.18839	-2.66376
Clu	8.59e-08	5.38e-07	-3.18801	-2.70571
Sod3	1.58e-123	1.78e-83	-3.17005	-2.13138
Cpxm1	4.81e-12	8.61e-07	-3.1588	-1.71709
Sned1	2.76e-27	4.99e-25	-3.14156	-2.77628
C2	0.000405265	0.000426774	-3.11746	-3.00389
Plod2	2.62e-45	4.76e-42	-3.11314	-2.79247
Csf1	0.000393273	0.00016305	-3.10212	-3.47918
S100a10	0.000343695	0.00211406	-3.09972	-2.2657
Agtr1a	1.81e-07	5.28e-07	-3.08607	-2.76674
Duox1	5.2e-34	3.62e-22	-3.0836	-1.9979
Npc2	4.24e-05	0.00214537	-3.06243	-1.81377
Akr1cl	4.68e-29	1.36e-30	-3.04789	-3.14135
Igfbp5	9.79e-38	1.54e-44	-3.01419	-3.58277
Pmepa1	0.000197631	0.000607668	-3.0062	-2.49516
Dpp7	1.6e-19	1.5e-09	-3.00445	-1.51912
Gm2a	9.27e-21	2.12e-15	-2.97883	-2.15553
RGD1561715	3.22e-16	1.03e-16	-2.91994	-2.93506
App	1.2e-06	3.79e-07	-2.91516	-3.11341
Cnn1	3.58e-10	5.57e-11	-2.91393	-3.10645
Itm2c	1.01e-08	2.35e-05	-2.90229	-1.70514
Sod2	1.41e-21	3.58e-13	-2.86324	-1.76892
Errfi1	8.31e-09	1.63e-07	-2.84718	-2.32535
Xdh	0.0015041	0.000542401	-2.84049	-3.3194
Fgf10	0.00192193	0.000134565	-2.82169	-6.4322
Ppap2b	4.13e-33	8.75e-34	-2.81369	-2.79127
Maoa	1.34e-36	5.56e-48	-2.80362	-3.77365
Scara3	1.69e-37	2.56e-37	-2.78912	-2.69689
Wfdc1	2.48e-08	1.27e-07	-2.78718	-2.45306
Dkk3	0.000925563	0.000170446	-2.78466	-3.58466
Ifitm2	2.47e-11	3.12e-10	-2.75625	-2.40533
Actn4	2.05e-13	2.93e-10	-2.75549	-2.05681
LOC100361457	3.38e-54	8.54e-55	-2.75519	-2.70607
Pdlim1	2.28e-16	2.26e-16	-2.73538	-2.65826
Tubb4b	2.42e-08	2.29e-09	-2.73009	-3.04499
LOC102547101	4.58e-09	2.2e-11	-2.72976	-3.54099
Scd1	2.35e-08	0.000364982	-2.7285	-1.33346
Comt	1.32e-05	8.08e-05	-2.72804	-2.22217
Col6a2	2.19e-44	3.08e-38	-2.72609	-2.30521
Rgs2	0.000711251	0.000840811	-2.72596	-2.58152
Krt7	8.42e-25	6.81e-27	-2.72119	-2.87661
Fxyd5	9.49e-60	1.89e-46	-2.72071	-2.11013
Slit3	2.53e-12	7.01e-12	-2.71963	-2.54265
Trna	8.66e-05	0.000178315	-2.6854	-2.40061
Cnn2	1.85e-05	7.81e-05	-2.67383	-2.25436
Sncg	3.9e-57	6.46e-86	-2.67222	-4.37794
Adam12	0.000291426	0.00064653	-2.6663	-2.328
Fabp4	2.45e-07	2.18e-07	-2.66114	-2.6058
Frrs1	7.96e-16	2.49e-21	-2.65393	-3.69387
B4galt5	0.000192571	0.000115922	-2.65342	-2.74487
Ghr	1.51e-10	2.87e-13	-2.6523	-3.39031
Stmn1	1.04e-13	5.04e-09	-2.64878	-1.74363
Car3	2.27e-11	6.09e-07	-2.64805	-1.61595
C1qtnf1	1.58e-09	8.27e-10	-2.62629	-2.63307
Pea15	4.44e-107	3.62e-162	-2.6149	-4.19656
Sdcbp	0.000150585	0.000238509	-2.59847	-2.38882
Cdo1	7.43e-05	3.3e-05	-2.58798	-2.74381
Fads1	0.000177426	0.000201294	-2.58249	-2.47044
Fcgrt	5.14e-08	1.86e-10	-2.58053	-3.48497
Glul	8.54e-68	5.3e-110	-2.57855	-4.79909
Tnc	1.7e-18	1.03e-17	-2.56948	-2.39344
Col8a1	3.03e-06	1.36e-08	-2.56888	-3.85474
Phlda3	0.0008148	0.00180826	-2.56449	-2.207
Antxr2	3.02e-05	7.4e-05	-2.55913	-2.27392
Tgfbi	4.35e-15	7.83e-18	-2.55636	-2.96519
Ugcg	3.18e-05	1.1e-05	-2.55454	-2.74885
Antxr1	1.01e-06	2.42e-06	-2.55364	-2.32683
Itm2b	3.92e-07	1.13e-07	-2.55354	-2.69292
Crip1	2.94e-14	3.34e-17	-2.5388	-3.01517
Ctsf	0.000187919	0.000320201	-2.52556	-2.29972
Cyp1b1	6.36e-09	5.32e-11	-2.51846	-3.10553
Colec12	1.22e-06	2.45e-08	-2.50838	-3.21001
Igf1	0.000182538	0.000105691	-2.50506	-2.59352
Rab31	3.05e-23	1.76e-28	-2.50011	-2.98841
Trne	2.18e-08	1.82e-08	-2.48662	-2.43844
Hmga1	3.87e-06	8.59e-07	-2.46604	-2.68831
PCOLCE2	6.93e-10	5.66e-11	-2.46071	-2.66624
Ugt1a6	1.11e-07	7.52e-10	-2.4564	-3.18588
Slfn5	5.01e-07	7.89e-07	-2.44245	-2.30076
Tubb6	1.33e-05	0.000649107	-2.44131	-1.622
Ccdc152	7.1e-20	6.06e-11	-2.43296	-1.43036
Lamp2	2.28e-33	5.81e-32	-2.42256	-2.26302
Crlf1	0.000145457	0.000338373	-2.42055	-2.13285
LOC102557601	0.000914519	1.09e-05	-2.41821	-4.75277
LOC102552895	8.47e-06	1.92e-05	-2.40838	-2.18265
Mgst1	1.95e-07	9.34e-09	-2.40075	-2.78996
Cd302	0.000867083	0.000778995	-2.38779	-2.35342
Fgf7	1.71e-20	5.11e-22	-2.38124	-2.47302
Gaa	3.21e-30	1.07e-22	-2.36609	-1.80453
Rnase4	4.06e-122	1.8e-160	-2.36125	-2.96762
Col8a2	2.69e-46	9.29e-39	-2.34929	-1.96373
Gstm2	3.73e-05	0.000586293	-2.34355	-1.71422
Parm1	0.000282766	0.00133666	-2.33853	-1.86489
Tpm1	7.56e-12	9.68e-13	-2.32283	-2.41928
Col18a1	7.65e-07	5e-07	-2.31846	-2.31339
Map1lc3b	1.23e-06	1.05e-05	-2.31478	-1.92681
Dstn	3.29e-06	2.03e-05	-2.30659	-1.94543
Lvrn	3.24e-41	7.81e-41	-2.30587	-2.21963
Nampt	1.21e-49	4.9e-60	-2.29747	-2.65125
Epas1	2.1e-06	4.46e-06	-2.29582	-2.1104
Duoxa1	8.29e-05	4.43e-05	-2.29266	-2.3683
Tk1	2.09e-05	1.64e-06	-2.29129	-2.74999
Cygb	4.6e-05	6.51e-06	-2.24048	-2.59038
LOC102553847	7.91e-05	0.00124383	-2.23934	-1.60307
Trnn	9.99e-05	6.06e-05	-2.23059	-2.27514
Sfrp2	8.87e-05	4.65e-06	-2.22239	-2.84872
Ramp3	1.91e-07	2.87e-06	-2.2212	-1.82424
Cdk1	2.45e-44	2.41e-25	-2.22001	-1.39748
Dab2	2.8e-06	1.73e-05	-2.21729	-1.87854
Plau	1.56e-138	3.2e-93	-2.21401	-1.58535
Tnfrsf1a	4.94e-05	0.000971787	-2.21281	-1.57227
Mnda	2.3e-05	1.2e-05	-2.20016	-2.25433
LOC100910973	2.21e-105	4.36e-56	-2.18443	-1.32645
Ifngr1	6.51e-09	7.34e-10	-2.175	-2.32737
Tcn2	4.93e-06	8.94e-05	-2.16045	-1.66114
Ptgfr	1.13e-70	1.18e-77	-2.15981	-2.2669
Trny	1.51e-10	1.07e-08	-2.15748	-1.75983
Cthrc1	2.89e-38	2.33e-27	-2.15712	-1.60413
Igfbp4	3.24e-10	1.38e-09	-2.1485	-1.96492
Sirpa	3.49e-13	8.28e-14	-2.14064	-2.16434
Aqp1	1.44e-05	0.00126301	-2.12392	-1.34263
Cmtm3	2.31e-05	0.000550674	-2.11438	-1.51902
Ugt1a7c	1.05e-11	2.87e-09	-2.10363	-1.66404
Ier2	2.47e-09	4.61e-15	-2.10081	-3.41807
Rasa3	1.2e-09	5.76e-10	-2.08795	-2.08548
Slfn2	0.00165761	0.00021086	-2.0818	-2.66975
Angpt1	0.00126399	3.36e-05	-2.07901	-3.19685
Mthfd2	1.82e-07	2.5e-07	-2.07661	-1.97667
Gpx1	1.15e-05	3.44e-05	-2.07392	-1.84047
Ube2c	0.000546198	0.000729195	-2.06668	-1.93263
Gpr88	6.31e-08	1.3e-11	-2.0506	-2.95025
Ugt1a3	7.62e-06	5.84e-06	-2.036	-2.01153
Cfd	0.000611417	0.00023409	-2.02097	-2.19257
Ugt1a9	3.35e-18	8.06e-20	-2.01682	-2.10184
Ugt1a8	0.000359892	0.000286316	-2.00713	-1.99468
Ugt1a1	0.000756835	0.000727148	-2.00676	-1.95365
Bcat1	9.83e-05	0.000202078	-2.00499	-1.80923
Ugt1a5	4.79e-25	1.28e-24	-2.00222	-1.91232
Lrrc17	3.26e-06	2.07e-09	-1.99863	-3.02589
Ugt1a2	0.000155514	0.000177319	-1.99793	-1.90954
Egln3	5.34e-06	4.97e-09	-1.99593	-3.00704
LOC100912012	6.37e-06	6.91e-09	-1.99529	-2.99797
Adamts5	5.5e-06	5.11e-09	-1.99303	-3.00415
Cdc20	0.000541751	1.73e-05	-1.99255	-2.79842
Spon1	5.52e-06	5.15e-09	-1.9923	-3.00284
Sox4	0.00107668	0.000330178	-1.98689	-2.23366
Klhl24	5.78e-27	5.87e-37	-1.98468	-2.53186
Sgpl1	6.82e-06	6.39e-09	-1.9814	-3.0032
Rbp4	2.64e-06	2.34e-06	-1.97583	-1.92862
Myo1c	3.15e-07	2.18e-05	-1.96163	-1.45331
Enc1	1.47e-06	4.36e-10	-1.95948	-2.98291
Ginm1	1.12e-05	3.45e-05	-1.95086	-1.73018
Tpp1	8.63e-06	9e-09	-1.93274	-2.90817
Ddt	3.21e-09	1.91e-08	-1.93271	-1.73171
Cdon	7.48e-05	0.000284002	-1.93166	-1.64498
Cxcl14	7.04e-08	4.78e-07	-1.92433	-1.68462
Prc1	1.86e-75	6.7e-119	-1.9074	-2.72367
Fos	0.00169376	0.000185739	-1.90127	-2.43896
St3gal1	1.92e-05	0.000191363	-1.90101	-1.5125
Plac8	2.47e-10	8.15e-11	-1.87388	-1.88623
Ccnb1	1.29e-11	6.35e-13	-1.85384	-1.96591
Kpna2	8.64e-09	1.56e-09	-1.85299	-1.92687
H2afx	6.43e-12	1.28e-09	-1.8529	-1.50152
Pdlim7	1.87e-05	1.19e-05	-1.84938	-1.85097
RGD1303130	0.000115408	0.000218109	-1.84402	-1.67758
Cltb	0.000122175	0.000252467	-1.84346	-1.66141
LOC103689965	1.68e-84	7.21e-123	-1.83691	-2.40875
Adamts2	4.28e-14	9.71e-15	-1.83494	-1.84187
Htr2a	4.35e-08	2.07e-06	-1.81573	-1.43488
Fuca1	1.56e-05	0.00171113	-1.79844	-1.12592
Nid2	4.95e-10	2.85e-07	-1.79444	-1.32793
Cd276	4.79e-06	1.76e-06	-1.78024	-1.83643
Gpc3	0.000149428	6.15e-05	-1.77001	-1.85603
Stambpl1	9.28e-06	2.2e-05	-1.76569	-1.60272
Hexa	0.00011476	0.000571893	-1.76111	-1.45157
Shc2	4.35e-112	9.27e-150	-1.75706	-2.12517
Spc24	0.00153292	0.00070811	-1.75552	-1.87193
Best1	1.02e-06	1.41e-07	-1.75303	-1.89036
Slc16a3	5.39e-24	1.29e-21	-1.75129	-1.56209
LOC100910790	0.000150753	1.6e-05	-1.74816	-2.05469
Pappa	2.37e-06	5.41e-08	-1.74697	-2.09228
Adam9	7.43e-52	1.26e-53	-1.74682	-1.73106
Idh1	9.1e-06	7.2e-06	-1.74522	-1.71403
Efemp1	0.000649607	0.000145766	-1.73776	-1.97218
LOC100360145	6.03e-05	0.000358795	-1.73001	-1.41929
Psat1	0.000109701	1.03e-05	-1.71902	-2.02082
Retn	3.09e-05	3.45e-05	-1.70719	-1.63455
Adam33	0.000129396	0.000131441	-1.70692	-1.64621
Galk1	1.58e-09	5.75e-12	-1.7016	-2.00008
Cadm4	2.2e-27	1.68e-25	-1.70092	-1.55673
Nfkbiz	1.06e-05	4.91e-06	-1.69861	-1.72981
Il6	4.49e-28	6.38e-31	-1.69122	-1.7588
Mest	4.81e-15	2.64e-15	-1.68439	-1.64873
Slc44a1	1.4e-11	1.93e-12	-1.67882	-1.71889
Rgl1	6.84e-11	3.46e-17	-1.671	-2.40303
Angpt4	2.19e-12	1.69e-12	-1.66157	-1.61562
Prss35	2.46e-12	5.78e-10	-1.65798	-1.3516
Shmt2	1.5e-06	9.44e-07	-1.64698	-1.63289
Cdkn3	1.49e-22	1.66e-27	-1.64476	-1.85259
Star	3.01e-20	3.53e-15	-1.63744	-1.27429
Mcee	3.22e-09	8.28e-14	-1.63103	-2.23795
Prss23	5.14e-05	3.75e-05	-1.62197	-1.605
Heg1	4.27e-06	1.36e-05	-1.61255	-1.44115
LOC103690153	1.19e-07	5.28e-05	-1.60676	-1.08345
Plk1	2.33e-38	3.8e-52	-1.60076	-1.95091
LOC103691479	1.52e-12	3.5e-08	-1.59907	-1.1079
Tax1bp1	7.04e-12	1.24e-09	-1.58866	-1.29967
Tmeff2	2.73e-08	8.55e-10	-1.58228	-1.75678
C1qtnf6	0.00010565	9.65e-05	-1.58224	-1.53777
Lyz2	0.00205245	0.000669465	-1.57741	-1.75047
Gba	2.36e-09	2.07e-09	-1.57443	-1.52536
Lsm4	0.00103192	0.000113652	-1.57118	-1.91698
Dpep1	3.32e-05	7.83e-05	-1.56845	-1.4125
Cxcl1	4.29e-05	0.00046264	-1.55812	-1.21896
Klf9	6.59e-05	2.09e-05	-1.55679	-1.64229
C6	5.39e-05	9.07e-05	-1.55395	-1.43505
Enpp1	3.96e-20	4.93e-28	-1.54535	-1.92692
Man2b1	4.09e-32	3.4e-41	-1.54333	-1.79226
Chrdl1	3.56e-55	4.1e-66	-1.53527	-1.68719
Lgals9	4.65e-37	4.93e-40	-1.53305	-1.56245
Csrp2	3e-06	2.71e-06	-1.5283	-1.4816
Tm7sf2	0.000258376	1.13e-10	-1.52274	-4.22335
Slfn3	1.16e-06	3.22e-08	-1.51925	-1.75585
Snx33	2.67e-29	7.48e-31	-1.51847	-1.51898
Renbp	0.000110983	0.000226122	-1.51205	-1.36644
Trnm	0.000291678	0.000162057	-1.51001	-1.53784
Ppp1r14a	2.22e-06	6.84e-05	-1.49812	-1.14798
Gyg1	3.7e-18	1.35e-22	-1.4892	-1.69349
Zcchc24	1.56e-18	6.48e-18	-1.48803	-1.39704
C7	1.65e-05	0.000137742	-1.48413	-1.21429
Fyn	0.000399449	0.000755935	-1.46821	-1.32158
Anln	1.92e-05	9.02e-05	-1.46421	-1.25384
Nme1	0.000479516	0.00074571	-1.46273	-1.34306
Adamts15	1.55e-05	1.64e-08	-1.46158	-2.076
Ptprn	0.000790442	7.26e-05	-1.46113	-1.78071
Trib3	7.03e-06	2.76e-06	-1.45009	-1.47857
Acss2	1.26e-11	5.06e-13	-1.43604	-1.50828
Art3	1.16e-14	9.5e-12	-1.42837	-1.16549
Lrrn4cl	9.76e-19	2.04e-14	-1.42752	-1.13564
Igf2bp2	0.000840082	0.000554133	-1.42308	-1.43209
Ifi27l2b	9.14e-07	2.48e-06	-1.41974	-1.29176
Btg2	0.000345148	1.36e-05	-1.41167	-1.78533
RGD1563348	4.08e-12	7.73e-12	-1.40828	-1.33023
Phgdh	0.00105159	0.000691518	-1.40762	-1.41864
Sh3pxd2b	1.68e-05	8.86e-10	-1.40488	-2.2756
LOC681584	4.62e-12	1.08e-10	-1.40415	-1.23193
Ptk7	9.76e-42	6.12e-47	-1.40171	-1.46389
Uhrf2	1.02e-05	2.92e-05	-1.3948	-1.24796
Npr3	4.42e-05	9.14e-05	-1.37978	-1.25238
Cks2	2.81e-22	3.52e-26	-1.37966	-1.49061
Slc6a6	3.5e-28	4.57e-28	-1.37793	-1.32008
RGD1304694	1.64e-11	8.02e-10	-1.37418	-1.17062
Ebf3	0.000719024	4.14e-05	-1.36862	-1.7163
Mitf	3.67e-07	1.74e-07	-1.3651	-1.35954
Hpgd	1.08e-05	1.42e-06	-1.35582	-1.47342
Pde2a	2.53e-10	8.58e-17	-1.33979	-1.89238
Arg1	8.14e-10	8.19e-11	-1.33099	-1.37687
Stc1	3.17e-09	2.21e-11	-1.33019	-1.50554
Idua	7.07e-15	1.19e-29	-1.32385	-2.17977
Kif20a	6.26e-05	0.000368949	-1.3118	-1.08249
Metrnl	0.000441508	0.000258061	-1.3044	-1.31764
Csf2rb	0.00037286	0.00163081	-1.30425	-1.06947
LOC102556316	9.67e-17	2.94e-13	-1.29147	-1.04838
Tbc1d2b	1.18e-06	9.2e-07	-1.28677	-1.24993
Osr1	0.000679716	1.69e-05	-1.27356	-1.68516
Akap12	0.000387588	0.000308216	-1.2725	-1.24673
Rasl12	3.14e-05	5.88e-05	-1.27151	-1.16405
Ism1	6.32e-09	2.73e-11	-1.26932	-1.46065
Serpinb9	3.03e-145	1.25e-208	-1.2529	-1.53572
LOC100125598	0.00163875	0.00153714	-1.24796	-1.2047
Aga	8.63e-19	1.51e-36	-1.21445	-1.90138
Mgmt	0.000659406	0.001998	-1.21313	-1.02616
Cdkn1c	6.16e-11	8.31e-20	-1.21197	-1.82953
Srrm2	1.95e-05	1.53e-05	-1.21076	-1.17728
Col14a1	0.000161222	2.02e-06	-1.20209	-1.56593
Pros1	2.36e-07	8.95e-08	-1.19717	-1.19657
Ift27	3.26e-09	2.31e-10	-1.1965	-1.25146
Pcsk6	7.2e-06	2.25e-07	-1.18611	-1.36816
Clec2dl1	8.57e-06	1.38e-07	-1.18487	-1.41476
Pak1	2.03e-09	6.01e-12	-1.18051	-1.35143
Med23	3.16e-19	3.01e-16	-1.17997	-1.00402
Kif22	1.43e-18	3.54e-21	-1.17754	-1.23463
Man1a1	6.47e-25	8.21e-37	-1.15146	-1.44382
P2rx4	0.00138847	0.0017358	-1.14331	-1.06397
Sdc1	2.5e-09	7.52e-13	-1.13943	-1.38494
Galnt16	1.37e-10	2.09e-12	-1.11978	-1.20045
Irak3	6.13e-14	2.67e-18	-1.11317	-1.29019
Ddah1	0.000543577	0.00027338	-1.0934	-1.11228
Ypel3	0.000333683	4.4e-05	-1.09312	-1.23114
Ahr	7.14e-43	6.98e-43	-1.08798	-1.03745
Fscn1	4.85e-06	1.34e-07	-1.08203	-1.23858
Rsrp1	1.01e-12	9.87e-19	-1.07136	-1.34727
Ckb	4.34e-06	2.91e-08	-1.07027	-1.29943
Dpysl3	0.000304581	8.89e-05	-1.06588	-1.12608
Rin2	0.000156647	0.000101517	-1.04935	-1.03452
Dpt	0.00227132	0.00118267	-1.04829	-1.0771
Slc10a6	0.00139813	2.96e-10	-1.04371	-2.65794
Ccnl2	0.000964276	0.000429713	-1.02541	-1.05764
Adam17	0.000367292	0.000208216	-1.02047	-1.02049
Acap2	0.000922807	0.000230585	-1.0201	-1.10827
Snx9	0.000235269	0.00037921	1.01691	1.02253
Cpq	7.07e-59	1.34e-136	1.03005	1.50551
Jak1	7.7e-05	3.9e-07	1.03388	1.30948
Slc16a2	1.8e-10	2.89e-13	1.04576	1.20688
Gpd1	5.36e-10	2.32e-08	1.07485	1.01683
Rap1a	0	0	1.07894	1.03374
Jade1	0.00176446	3.23e-07	1.09839	1.67279
Ltbp1	3.97e-05	6.69e-07	1.10984	1.33462
Ahcy	0.000134676	3.33e-06	1.11837	1.35173
Zcchc14	1.77e-11	1.49e-11	1.11932	1.15738
Pink1	1.98e-22	3.61e-46	1.13053	1.57811
Cyb5a	3.1e-12	4.07e-09	1.14055	1.02128
Pdlim5	1.64e-224	9.23e-170	1.18262	1.08422
Diaph3	3.37e-05	4.77e-06	1.19469	1.32981
LOC100911597	0.00165876	0.00225623	1.20166	1.20667
Neurl2	2.23e-53	2.33e-57	1.21802	1.29009
Cpxm2	0.000663877	3.24e-07	1.22772	1.73446
Tpst1	1e-57	3.71e-59	1.24329	1.29023
Pdgfd	0.00173922	0.00170424	1.24827	1.2841
Nabp1	7.28e-08	6.56e-09	1.25582	1.36906
Klf6	2.13e-07	3.92e-28	1.25603	2.28166
Dgat2	4.89e-08	4.53e-06	1.25693	1.12099
Dctpp1	0.000614983	1.43e-06	1.26913	1.70285
LOC100359423	2.02e-45	3.08e-28	1.28002	1.07227
Ugp2	1.74e-09	2.08e-15	1.28713	1.6407
Glrx	0	0	1.30628	1.34243
Pid1	0.00123904	6.06e-05	1.31587	1.59955
Npdc1	5.4e-11	5.93e-10	1.32383	1.29621
Mapre2	5.73e-06	0.00115273	1.33558	1.04425
Cd48	0.000139922	0.00103323	1.33794	1.21678
Grem2	9.28e-31	3.14e-28	1.34971	1.3339
Nptx1	1.5e-204	1.89e-103	1.36142	1.05405
Naglu	3.69e-08	7.23e-05	1.37302	1.0793
LOC103691345	2.55e-26	1.99e-21	1.37708	1.29155
Trnl1	0.000341719	0.000102836	1.38397	1.51043
Bag2	1.07e-121	4.18e-135	1.41297	1.50754
Tmem140	6.87e-15	2.1e-14	1.42653	1.43851
Rnf125	0.00108593	0.000901203	1.43018	1.4816
RGD1564664	4.92e-19	2.55e-10	1.46714	1.1393
Tlr4	0.00157071	8.97e-05	1.49248	1.79774
Chac1	0.000248004	0.000750096	1.49277	1.42869
Nr3c1	1.71e-14	8.87e-13	1.49466	1.44498
Acot1	2.76e-25	5.03e-28	1.52316	1.62316
Cpz	9.01e-09	9.83e-08	1.52362	1.46693
Rbpj	2.82e-05	2.59e-12	1.54512	2.30982
Ptgis	1.91e-08	5.52e-06	1.55735	1.34526
Ssc5d	6.11e-06	6.67e-08	1.56673	1.83045
Tgfb3	0.000158348	6.48e-08	1.58039	2.109
Fam102a	6.07e-82	3.8e-83	1.58465	1.6263
Jak2	0.000261431	0.000758921	1.60306	1.53614
Inhba	6.5e-72	2.89e-61	1.60702	1.538
Mafb	0.00113312	0.00202428	1.61975	1.58559
Wdr86	0	0	1.70466	1.4673
Dapk1	7.16e-18	4.81e-16	1.72915	1.68312
Abhd17c	5.73e-11	9.99e-12	1.77612	1.86036
Cpne8	1.66e-24	3.57e-16	1.8046	1.54502
Pcdh18	3.79e-27	7.82e-25	1.84134	1.80697
Sash1	8.72e-06	0.000703928	1.84883	1.52768
Cilp	4.89e-20	8.3e-10	1.8787	1.40352
Mxd1	1.39e-20	1.46e-10	1.88328	1.43915
Cebpa	1.11e-08	2.53e-13	1.88462	2.29318
S100b	1.39e-14	2.4e-05	1.88495	1.20043
Esyt1	2.52e-05	4.06e-06	1.88692	2.04901
Fam26e	1.16e-15	4.34e-14	1.8944	1.84275
Loxl2	0.000254221	0.00100088	1.957	1.83726
LOC100362110	1.34e-11	6.55e-15	1.96647	2.21336
Lmod1	1.42e-06	1.22e-05	1.99239	1.88204
Pltp	6.45e-11	2.11e-05	2.00451	1.46892
Tspan11	0.00106086	9.56e-06	2.00676	2.52509
Scarb2	4.19e-06	1.89e-05	2.01061	1.93428
Ccnl1	1.29e-15	2.19e-05	2.01457	1.25534
Tp53inp1	0.000786656	0.000687035	2.01682	2.06391
Vof16	3.83e-15	2.25e-11	2.03324	1.83134
Hsd17b11	0.0008763	0.000127953	2.04672	2.29827
Olr1	9.69e-10	9.27e-05	2.05359	1.48562
LOC103691165	1.84e-06	4.91e-06	2.1649	2.12754
Bicc1	9.88e-07	0.000309543	2.1769	1.76226
Dbp	3.65e-11	0.000211866	2.17879	1.4257
Gpam	1.58e-60	2.89e-46	2.17963	1.99732
Nbr1	0.00129193	1.93e-05	2.2012	2.71746
Mical2	0.000342773	3.04e-06	2.2155	2.69989
Mycbp2	0.00018032	3.77e-10	2.24321	3.21646
Cnrip1	1.08e-07	3.82e-09	2.24902	2.45054
Traf3ip2	2.14e-05	2.35e-07	2.26026	2.62428
Adora2b	0.00114339	6.39e-06	2.31611	2.93279
Lss	3.55e-80	4.19e-48	2.33934	1.95907
Sord	0.000401688	1.04e-05	2.36535	2.78427
Itm2a	0.00118764	1.02e-05	2.37437	2.96348
Iqgap1	2.69e-06	2.58e-06	2.37911	2.41132
Bdh2	0.000103916	1.13e-08	2.37968	3.12296
Asah1	7.14e-07	0.00121366	2.38645	1.77037
Egr2	9.78e-08	3.78e-06	2.41384	2.2089
Acsl5	3e-07	4.87e-06	2.42532	2.26462
Fam105a	2.44e-10	7.01e-05	2.44615	1.76558
Uap1l1	1.96e-09	6.82e-08	2.4563	2.30661
Plin1	0.000239847	0.00235259	2.48696	2.20286
Ifnar1	1.34e-96	6.47e-68	2.48776	2.21662
Ddr2	2.58e-06	6.56e-10	2.49678	3.0331
Gcnt2	2.58e-33	9.1e-16	2.55112	1.93489
Repin1	2.48e-68	1.04e-80	2.6061	2.79095
Pnpla7	6.34e-08	1.3e-05	2.6102	2.27052
Ikbke	3.09e-32	7.9e-07	2.61526	1.3862
Itgbl1	4.28e-11	1.09e-06	2.63103	2.15208
Man2b2	6.36e-18	1.22e-16	2.63949	2.59458
Acot7	4.79e-05	4.5e-08	2.7236	3.33843
Slc29a3	9.2e-44	6.39e-26	2.7609	2.30583
Tgfb1i1	0.0001603	7.59e-07	2.83415	3.40667
Il13ra1	3.32e-19	3.66e-32	2.85341	3.44065
Cpeb4	4.14e-20	9.67e-11	2.87308	2.2813
Vegfb	7.82e-225	4.12e-132	2.87355	2.41581
Maob	0.00024422	2.25e-07	2.8849	3.62596
Ifit2	0.000166611	6.3e-08	2.9216	3.70826
Odc1	5.35e-06	0.000162223	2.93483	2.61194
Aldoc	0.000406107	5.76e-05	2.95824	3.24471
Eif2b2	9.28e-06	4.29e-09	2.99218	3.60709
Serinc5	2.01e-13	3.17e-05	3.03502	2.06843
Zfp608	0.00170522	8.16e-05	3.07224	3.57774
Tes	4.5e-05	2.41e-07	3.08567	3.61019
Dnm1	0.000213752	8.79e-07	3.1128	3.7476
Ajuba	0.000268705	7.2e-05	3.14631	3.35044
Lxn	4.43e-05	2.24e-06	3.29641	3.64
Stac2	1.25e-06	2.02e-06	3.32839	3.31205
Ptn	8.21e-20	4.68e-20	3.37242	3.41259
Smim14	5.19e-12	3.9e-07	3.42386	2.8293
Gng12	5.6e-08	0.000218383	3.44626	2.70513
Mlana	9.64e-29	0.000154175	3.45484	1.64253
Mmp12	3.83e-09	3.26e-05	3.51809	2.83211
Man1c1	3.52e-83	6.83e-13	3.6118	1.8547
Clic2	7.63e-10	8.52e-05	3.77136	2.85884
Arhgdib	2.53e-133	8.24e-62	3.84714	3.03049
Wt1	3.7e-110	6.67e-63	3.95036	3.33698
Sirt2	4.05e-99	3.83e-34	4.08014	2.91542
Astn2	2.22e-51	6.14e-22	4.19441	3.21241
Akr1c3	1.33e-07	0.001943	4.2102	3.05771
Gsta1	1.47e-09	0.00014155	4.38645	3.34428
Bmp6	6.74e-05	0.00134221	4.41433	3.91361
Emd	0.00032022	0.00103942	4.47855	4.27143
Ednrb	4.98e-08	1.26e-05	4.65879	4.12893
Myc	1.31e-07	5.84e-15	4.73437	5.83327
Hmgn3	0	5.14e-123	4.91022	3.70553
Fstl3	0	0	5.20353	4.34464
Sf3b1	1.16e-06	1.05e-11	5.25152	6.23571
Rarres1	1.61e-33	7.72e-07	5.75427	3.51193
Enpep	7.93e-16	0.0017004	5.80368	3.44046
Adipoq	3.72e-49	2.34e-18	6.60142	5.1085
Ecm1	1.16e-12	0.000261688	6.74996	4.85207
Nuak2	1.05e-10	6.31e-07	7.36959	6.56864
DEGs: differentially expressed genes, SASCs: Subcutaneous adipose-derived mesenchymal stem cells, PASCs: perirenal adipose-derived mesenchymal stem cells, EASCs: epididymal adipose-derived mesenchymal stem cells, FC: fold change.
