# Supplementary material for: Multi-Omics Analysis to Examine Gene Expression and Metabolites From Multisite Adipose-Derived Mesenchymal Stem Cells
Source: Front Genet. 2021 Feb 18;12:627347. doi: 10.3389/fgene.2021.627347 (PMC7930907; doi:10.3389/fgene.2021.627347)
Supplement: Supplementary file 12 [file Table_7.xlsx]

## Sheet: Sheet1
Supplementary Table 7: 166 unique DEGs in EASCs.
gene_id	P-value	log2(FC)	up_down
Scd	1.62e-44	-2.10114	down
Ifitm3	1.14e-31	-1.07099	down
Avpr1a	9.91e-27	-3.11831	down
Hmgcs1	1.24e-16	-2.36976	down
Wisp2	1.81e-16	-1.61884	down
Grem1	9.81e-16	-1.76895	down
Olfml3	2.11e-13	-1.40751	down
Prrx1	6.15e-12	-1.17788	down
Atp1b3	6.48e-12	-1.19711	down
Cyp51	8.69e-11	-1.59417	down
Trnc	1.35e-10	-1.29606	down
Steap3	2.29e-10	-2.61486	down
Msmo1	2.39e-10	-1.51641	down
Cstb	2.7e-10	-1.13972	down
Cd9	3.08e-10	-1.86389	down
Btg1	7.29e-10	-1.34011	down
Cyth3	1.95e-09	-2.08365	down
Slc38a2	2.3e-09	-1.2685	down
Hspb8	2.51e-09	-1.55802	down
Ggt5	5.28e-09	-4.14405	down
Medag	4e-08	-1.80588	down
Stc2	6.86e-08	-1.47375	down
Sqle	1.31e-07	-1.96637	down
Vcan	1.81e-07	-1.041	down
Ctdsp2	6.26e-07	-1.1434	down
Vasn	1.73e-06	-1.13836	down
Lpcat3	2.34e-06	-1.42168	down
Nfe2l2	3.94e-06	-1.19983	down
Mmp19	4.17e-06	-1.42124	down
Slc16a1	4.32e-06	-1.53724	down
Lamb2	7.03e-06	-1.20634	down
B4galt1	1.44e-05	-1.21687	down
En1	1.65e-05	-1.56278	down
Trnp	2.43e-05	-1.20332	down
Akr7a2	2.93e-05	-1.53777	down
Twist1	3.63e-05	-1.5946	down
Trng	3.66e-05	-1.00601	down
Fasn	5.03e-05	-1.36969	down
Trpv2	6.98e-05	-2.00164	down
Hoxc10	8.34e-05	-7.56821	down
Pnrc2	8.69e-05	-1.19735	down
Kcnk2	0.00010563	-4.22504	down
Srpx2	0.000111253	-1.25687	down
Cebpb	0.000153259	-1.08424	down
Ldlr	0.000210701	-1.2278	down
Sav1	0.000230821	-1.28733	down
Idi1	0.00029228	-1.94113	down
Gem	0.000304741	-4.27986	down
Dmrt2	0.000404765	-3.90896	down
Sec62	0.000439585	-1.20812	down
Chst15	0.000455606	-4.35838	down
Tnfaip6	0.000468367	-1.26548	down
S1pr2	0.000494826	-1.04701	down
Thbd	0.000513163	-2.75839	down
Pnrc1	0.000716448	-1.20786	down
Gng8	0.000725955	-1.22491	down
Fosl1	0.000736268	-1.85613	down
Pgs1	0.000837543	-1.36556	down
Rnf13	0.000857948	-1.12466	down
Wfdc18	0.000877041	-5.20455	down
Dlst	0.000935316	-1.05163	down
Col16a1	0.00106793	-1.33509	down
Sc5d	0.00109255	-1.36075	down
Bin1	0.00116446	-1.43696	down
Oxct1	0.00116525	-1.17687	down
Rragc	0.00121142	-1.03425	down
Cat	0.00126701	-1.49293	down
Lpcat2	0.00127883	-2.76724	down
Add3	0.00143076	-1.58844	down
Ccnd1	0.00152308	-1.24798	down
Optn	0.00165888	-1.46929	down
Ttyh3	0.0016637	-1.79648	down
Ppp1r15a	0.00171735	-1.14524	down
Mrgprf	0.00172725	-2.62132	down
Fads2	0.00179758	-1.73553	down
LOC102547539	0.00184235	-5.04226	down
Rab13	0.00186189	-1.14648	down
Tbl1xr1	0.00194744	-1.86207	down
Ebf1	0.0019516	-2.09041	down
Prdm8	0.00202379	-5.26608	down
Glb1l	0.00216143	-1.81592	down
Hmgcr	0.00222612	-1.77888	down
RGD1310819	0.00224779	-4.71152	down
Azin1	0.00229142	-1.23002	down
Mpst	0.00229185	-1.18773	down
Tm7sf3	0.00230028	-1.25146	down
Fam169b	0.00232029	-4.88031	down
Twist2	0.00238482	-1.33194	down
Acat2	0.00240019	-1.54833	down
Glt8d2	0.00240807	-2.28503	down
Tagln2	7.08e-35	1.1938	up
Itgb1	1.32e-33	1.10745	up
Mfge8	4.82e-28	1.61937	up
Actg2	1.57e-19	4.59805	up
Il1rl1	3.31e-18	1.72299	up
Des	6.61e-18	3.74039	up
Cald1	2e-16	1.12701	up
Nov	2.3e-16	1.54543	up
RGD1559896	2.29e-13	1.3715	up
Rbp1	1.79e-11	3.61232	up
Lmcd1	9.17e-11	3.54292	up
Mylk	1.82e-10	2.45066	up
Tgm2	6.71e-10	3.9472	up
Tfpi2	1.44e-09	3.48509	up
Ltbp2	2.85e-09	1.3352	up
Vamp5	1.33e-08	2.81318	up
Mgat1	1.92e-08	1.13016	up
Akap2	2.41e-08	1.56526	up
Foxs1	2.47e-08	3.58391	up
Fzd1	3.53e-08	1.22732	up
Vcl	3.68e-08	1.2592	up
Zyx	6.94e-08	1.30597	up
Vwa1	8.25e-08	2.06062	up
Glipr1	1.28e-07	2.49303	up
Ncam1	1.63e-07	3.24527	up
Bmper	7.96e-07	2.43316	up
LOC100360205	8.34e-07	1.36616	up
Lbh	9.19e-07	2.12347	up
Wdr1	9.36e-07	1.02934	up
Itga11	9.56e-07	1.52984	up
Arsi	1.01e-06	3.83362	up
LOC102555223	1.01e-06	1.24282	up
Cyba	1.98e-06	1.03038	up
Myh11	2.31e-06	3.01963	up
Nucb2	2.81e-06	1.11612	up
Tubb3	3.64e-06	1.5481	up
Pf4	4.31e-06	2.04933	up
Pdlim4	6.1e-06	2.47873	up
Rassf4	6.31e-06	3.6664	up
Tns1	6.7e-06	1.59288	up
Pkp1	1.59e-05	3.47589	up
Itga5	1.91e-05	1.36445	up
Eng	1.94e-05	1.37203	up
Large	2.04e-05	1.69474	up
Edn1	2.2e-05	1.84086	up
Rnf181	3.63e-05	1.29965	up
Uchl1	3.77e-05	4.19759	up
Coro1c	3.87e-05	1.03794	up
Nuak1	4.89e-05	1.31086	up
Fhl1	5.43e-05	1.98996	up
Unc119	6.3e-05	2.43325	up
Tspan7	7.87e-05	2.46719	up
Sorbs1	0.000107522	1.72239	up
Pqlc3	0.000125873	1.07303	up
Bst2	0.000182606	1.45934	up
Cdh3	0.00019277	8.76594	up
Flnc	0.000207193	1.35987	up
Tgfa	0.00023177	2.26405	up
S100a16	0.000370579	1.27886	up
Aard	0.000426574	3.96113	up
Fgf18	0.000457574	3.80572	up
Ube2k	0.000482826	1.79655	up
Ntm	0.000594001	3.3669	up
Flnb	0.000992953	2.10247	up
Acta1	0.00101082	5.5843	up
Ripk2	0.00117683	1.57744	up
Psph	0.00151552	1.66431	up
Unc5b	0.00170808	1.12095	up
Lrrfip1	0.00172454	1.39421	up
Lims2	0.00188352	2.57205	up
Synpo	0.00191991	1.51026	up
Dmpk	0.00198366	1.38552	up
Gadd45b	0.00207996	1.27612	up
Pgf	0.00211867	4.1152	up
C1qa	0.0022729	2.03888	up
Cobl	0.00231634	3.42924	up
DEGs: differentially expressed genes, SASCs: Subcutaneous adipose-derived mesenchymal stem cells, EASCs: perirenal adipose-derived mesenchymal stem cells, FC: fold change.
