# Supplementary material for: Multi-Omics Analysis to Examine Gene Expression and Metabolites From Multisite Adipose-Derived Mesenchymal Stem Cells
Source: Front Genet. 2021 Feb 18;12:627347. doi: 10.3389/fgene.2021.627347 (PMC7930907; doi:10.3389/fgene.2021.627347)
Supplement: Supplementary file 13 [file Table_8.xlsx]

## Sheet: Sheet1
Supplementary Tabel 8: 134 unique DEGs in PASCs.
gene_id	P-value	log2(FC)	up_down
LOC103693554	0.00155733	-5.06051	Down
Tmem35	0.0015528	-4.70543	Down
Osr2	0.00174176	-4.66632	Down
Rai2	0.0011059	-4.62683	Down
Lifr	0.00143295	-4.0106	Down
C1qtnf7	0.00226546	-3.72774	Down
Mpzl2	0.00185892	-3.63061	Down
Gja5	0.0019269	-3.48675	Down
Abi3bp	5.49e-07	-3.3637	Down
Hp	0.000959082	-3.30334	Down
Pde3a	0.00169724	-3.24269	Down
Nrep	0.00157737	-3.16467	Down
Ctsc	0.000245369	-3.16426	Down
Adamts7	0.00106792	-3.13224	Down
Il17re	9.84e-06	-3.06773	Down
Cyp27a1	0.000562262	-2.99288	Down
Psen2	0.00188659	-2.90816	Down
Lbp	8.41e-06	-2.36736	Down
Tmem38b	0.00162982	-2.30336	Down
Vcam1	0.00167386	-2.27256	Down
Mroh1	0.00176176	-2.20832	Down
Plat	0.00157156	-2.05505	Down
Tmem150a	1.87e-05	-2.02908	Down
Wnt5a	0.00185344	-1.9696	Down
Entpd4	0.00182502	-1.95162	Down
Sulf1	2.38e-13	-1.86857	Down
Jup	0.00140414	-1.85151	Down
Cd59	0.000533895	-1.78522	Down
Ptx3	4.14e-12	-1.77633	Down
LOC102554795	0.000196295	-1.75382	Down
Snapc2	0.00215568	-1.70516	Down
Scamp1	0.00233861	-1.56912	Down
Gla	0.000716338	-1.56788	Down
Kcne4	0.000401869	-1.5621	Down
Hexb	0.000258745	-1.47312	Down
Mgea5	0.0012044	-1.45299	Down
Casp3	0.00106299	-1.44312	Down
Bmp1	0.00063809	-1.37824	Down
Tgif1	0.00105864	-1.35373	Down
Ddah2	0.000272853	-1.30964	Down
Ccl2	4.05e-16	-1.29068	Down
Pld3	4.19e-06	-1.26223	Down
Zfand5	0.00187943	-1.25487	Down
Rnd3	0.00118101	-1.24814	Down
Alcam	0.000569794	-1.23911	Down
Prelp	3.32e-15	-1.21169	Down
Ifitm1	3.96e-12	-1.19869	Down
Fn1	7.22e-42	-1.19437	Down
Ccl7	1.71e-13	-1.14116	Down
Osmr	1.56e-05	-1.1294	Down
Plbd2	5.86e-05	-1.10626	Down
Fbn1	2.87e-08	-1.10463	Down
Arid5b	0.000116272	-1.10373	Down
Sepn1	1.09e-06	-1.0624	Down
Pls3	2.29e-05	-1.05529	Down
Os9	0.00127466	-1.04811	Down
Nudt4	1.18e-05	-1.04577	Down
Dusp1	1.54e-05	-1.03318	Down
Rhoj	0.000571112	-1.02468	Down
Col4a2	1.89e-10	-1.0054	Down
Ppic	1.38e-07	-1.00356	Down
Prdx5	5.14e-35	1.00141	up
Ranbp1	0.000150487	1.00436	up
Pin1	0.00230341	1.01146	up
Slc39a13	0.00123772	1.01926	up
Eno1	1.27e-42	1.05876	up
Eif4ebp1	5.97e-09	1.06449	up
Emp3	1.29e-10	1.06484	up
Ddit4	0.000165759	1.06978	up
Gpc1	1.52e-06	1.07633	up
Asns	0.0014412	1.07888	up
Tmem119	0.000136096	1.08485	up
Pcna	0.000859392	1.09214	up
Gapdh	8.69e-99	1.09844	up
Ninj1	5.04e-07	1.10278	up
Serpinb6	0.0003938	1.10316	up
Lrrc59	1.38e-10	1.1408	up
P4ha3	4.67e-05	1.14894	up
Fads3	0.000145826	1.15493	up
Calm2	7.97e-05	1.15947	up
Ldha	2.08e-42	1.16561	up
Plp2	3.44e-15	1.18909	up
Esm1	1.84e-05	1.19314	up
Banf1	6.87e-05	1.20445	up
Calm-ps2	3.71e-07	1.21048	up
Prkcdbp	1.49e-19	1.22302	up
Rrm2	0.000495269	1.2595	up
Ehd4	0.000224083	1.27388	up
Ube2s	1.49e-05	1.28513	up
Ppa1	0.000954262	1.29023	up
Tmem97	1.93e-05	1.33923	up
Pck2	2.8e-05	1.34373	up
H2afz	2.66e-10	1.43822	up
Lgals1	2.3e-72	1.4855	up
Rrm1	0.000288053	1.53347	up
Nqo1	3.73e-17	1.55364	up
Cdc42ep5	0.000104306	1.7074	up
Lmnb1	0.00218329	1.78708	up
Masp1	0.000628062	1.79923	up
Hmgb2	2.66e-06	1.80318	up
Cd55	3.75e-32	1.80654	up
Mcm6	0.000733721	1.92544	up
Rangap1	0.000418167	1.96223	up
Pmf1	0.00150058	2.0246	up
Klf2	0.000279068	2.10236	up
LOC103693757	2.22e-15	2.17184	up
Mki67	0.000891817	2.34232	up
Atp1b1	0.000445829	2.39	up
Aurkb	0.000675686	2.5078	up
Ckap2	0.000134193	2.51875	up
Nptxr	0.00105746	2.7532	up
Mcm5	0.00041304	2.7584	up
Serpinb1a	1.29e-11	2.84187	up
Gtse1	0.00170146	2.84987	up
Ccna2	5.6e-06	2.89419	up
Cdca8	0.000167663	2.89776	up
Top2a	4.17e-05	2.93636	up
Ccnb2	0.000436372	2.98074	up
Cep55	0.00209408	3.05084	up
Ns5atp9	5.62e-06	3.05464	up
Tpx2	8.73e-05	3.07167	up
Knstrn	0.000335803	3.08451	up
Asf1b	9.3e-05	3.19456	up
Kifc1	1.89e-05	3.20474	up
Mybl2	0.00162561	3.2142	up
Birc5	1.63e-05	3.2206	up
Fam83d	0.00132033	3.29922	up
Cdca3	6.63e-05	3.41194	up
Kif23	0.000626485	3.52914	up
LOC100364016	0.00116698	3.53729	up
Il1rn	3.78e-11	3.71913	up
Nek2	0.00040951	4.01542	up
Fam64a	0.000324053	4.0921	up
Anxa8	0.000375625	8.41555	up
DEGs: differentially expressed genes, SASCs: Subcutaneous adipose-derived mesenchymal stem cells, PASCs: perirenal adipose-derived mesenchymal stem cells, FC: fold change.
