# Supplementary material for: Multi-Omics Analysis to Examine Gene Expression and Metabolites From Multisite Adipose-Derived Mesenchymal Stem Cells
Source: Front Genet. 2021 Feb 18;12:627347. doi: 10.3389/fgene.2021.627347 (PMC7930907; doi:10.3389/fgene.2021.627347)
Supplement: Supplementary file 14 [file Table_9.xlsx]

## Sheet: SASCs vs  EASCs（unique）
category1	category2	Correlation	Pvalue	Type	Significance	AdjPvalue	red
Itgb1	N1-Acetylspermidine	0.983858	0.00038876	Group	***	0.000948196	red
Itgb1	Tryptophanol	0.986059	0.00029018	Group	***	0.000707756	red
Itgb1	Phenylglyoxylic acid	0.973233	0.00106512	Group	**	0.00259785	red
Itgb1	Norepinephrine	0.978485	0.00068938	Group	***	0.00160321	red
Itgb1	Lanosterin	0.944814	0.00448423	Group	**	0.014211	red
Itgb1	Isoflurophate	0.995547	2.96966e-05	Group	***	8.48473e-05	red
Itgb1	4-Trimethylammoniobutanal	0.967873	0.00153163	Group	**	0.00368894	red
Itgb1	Chlorogenic acid	0.946366	0.00423774	Group	**	0.0124553	red
Itgb1	UDP-L-rhamnose	0.98128	0.000522355	Group	***	0.0012437	red
Itgb1	1,3,5-Trihydroxybenzene	0.977997	0.000720876	Group	***	0.00167646	red
Itgb1	Diadenosine tetraphosphate	0.983176	0.000422171	Group	***	0.00100517	red
Itgb1	Naphthalene	0.978381	0.000696039	Group	***	0.00161869	red
Itgb1	Cortisone	0.976794	0.000801509	Group	***	0.00302767	red
Itgb1	L-Glutamic gamma-semialdehyde	0.963849	0.00193676	Group	**	0.0047238	red
Itgb1	Prostaglandin E2	0.899058	0.0147696	Group	*	0.0205899	red
Itgb1	Stearoyl-CoA	0.949399	0.0037759	Group	**	0.00920952	red
Itgb1	Naproxen	0.978946	0.000660264	Group	***	0.00157206	red
Itgb1	Pyridoxamine	0.996922	1.4201e-05	Group	***	0.00024212	red
Itgb1	N-Acetyllactosamine	0.871235	0.0238032	Group	*	0.0589294	red
Itgb1	Aminoadipic acid	0.947967	0.00399068	Group	**	0.0145736	red
Itgb1	Questiomycin A	0.973379	0.00105362	Group	**	0.00247062	red
Itgb1	N8-Acetylspermidine	0.860221	0.0279416	Group	*	0.0300807	red
Itgb1	Spectinomycin	0.971296	0.00122407	Group	**	0.00281956	red
Itgb1	Tetrahydrobiopterin	0.97344	0.0010488	Group	**	0.00249715	red
Itgb1	N-Acetyl-L-tyrosine	0.980483	0.000567649	Group	***	0.00135155	red
Itgb1	Nonanoyl-CoA	0.990588	0.000132459	Group	***	0.000339639	red
Itgb1	Berberine	0.844707	0.0343012	Group	*	0.0848285	red
Itgb1	Biliverdin	0.949728	0.00372746	Group	**	0.0344774	red
Itgb1	Dihydrofolic acid	0.849137	0.0324228	Group	*	0.05529	red
Itgb1	Cytidine	0.98631	0.00027985	Group	***	0.000736447	red
Itgb1	Shikimic acid	0.821281	0.0450568	Group	*	0.157733	red
Itgb1	Geranylgeranyl-PP	0.976105	0.000849644	Group	***	0.00197494	red
Itgb1	Queuine	0.966103	0.00170406	Group	**	0.0101173	red
Itgb1	Beta-D-Galactose	0.994866	3.94766e-05	Group	***	0.000396906	red
Itgb1	5-Methyltetrahydrofolic acid	0.983625	0.000399999	Group	***	0.00180839	red
Itgb1	Protoporphyrinogen IX	0.981824	0.000492521	Group	***	0.00361766	red
Itgb1	L-Alanine	0.979356	0.000634851	Group	***	0.00679712	red
Itgb1	Vitamin K1	0.986788	0.000260668	Group	***	0.00259379	red
Itgb1	Palmityl-CoA	0.98708	0.000249317	Group	***	0.000619285	red
Itgb1	Scopolamine	0.968324	0.00148916	Group	**	0.00354561	red
Itgb1	4-(2-Aminophenyl)-2,4-dioxobutanoic acid	0.949261	0.00379642	Group	**	0.008144	red
Itgb1	Aldosterone	0.8865	0.0185923	Group	*	0.048542	red
Itgb1	D-Glucose	0.919764	0.00939845	Group	**	0.0191805	red
Itgb1	Ethyl carbamate	0.815665	0.0478374	Group	*	0.0512119	red
Itgb1	S-Adenosylhomocysteine	0.985252	0.000324656	Group	***	0.000791844	red
Itgb1	Trimethyl sulfonium	0.985528	0.00031266	Group	***	0.000762585	red
Itgb1	Bergapten	0.924852	0.00825872	Group	**	0.01549	red
Itgb1	Apigenin	0.984849	0.000342603	Group	***	0.000856507	red
Itgb1	Leukotriene B4	0.833219	0.0394044	Group	*	0.0543045	red
Cald1	N1-Acetylspermidine	0.976262	0.000838547	Group	***	0.00174697	red
Cald1	Tryptophanol	0.979782	0.000609039	Group	***	0.0012927	red
Cald1	Phenylglyoxylic acid	0.967306	0.0015859	Group	**	0.00360431	red
Cald1	Norepinephrine	0.969186	0.00140959	Group	**	0.00289091	red
Cald1	Lanosterin	0.937792	0.00568442	Group	**	0.014211	red
Cald1	Isoflurophate	0.991076	0.000119092	Group	***	0.000264649	red
Cald1	4-Trimethylammoniobutanal	0.95479	0.00301971	Group	**	0.00642493	red
Cald1	Chlorogenic acid	0.931102	0.00695686	Group	**	0.0157058	red
Cald1	UDP-L-rhamnose	0.972917	0.00109026	Group	**	0.00227138	red
Cald1	1,3,5-Trihydroxybenzene	0.968258	0.00149531	Group	**	0.00318152	red
Cald1	Diadenosine tetraphosphate	0.976072	0.000852009	Group	***	0.00181279	red
Cald1	Naphthalene	0.969018	0.00142499	Group	**	0.00296872	red
Cald1	Cortisone	0.966855	0.00162972	Group	**	0.00397493	red
Cald1	L-Glutamic gamma-semialdehyde	0.949424	0.00377222	Group	**	0.00838272	red
Cald1	Prostaglandin E2	0.878485	0.0212517	Group	*	0.0236691	red
Cald1	Stearoyl-CoA	0.933437	0.00649854	Group	**	0.0141273	red
Cald1	Naproxen	0.97019	0.00131967	Group	**	0.00274932	red
Cald1	Pyridoxamine	0.996637	1.69484e-05	Group	***	0.00024212	red
Cald1	N-Acetyllactosamine	0.846333	0.0336061	Group	*	0.0730567	red
Cald1	Aminoadipic acid	0.937369	0.0057612	Group	**	0.0145736	red
Cald1	Questiomycin A	0.962518	0.00208099	Group	**	0.00442765	red
Cald1	N8-Acetylspermidine	0.854178	0.0303457	Group	*	0.0319429	red
Cald1	Spectinomycin	0.96017	0.00234804	Group	**	0.00489175	red
Cald1	Tetrahydrobiopterin	0.963542	0.00196957	Group	**	0.00410327	red
Cald1	N-Acetyl-L-tyrosine	0.97115	0.00123651	Group	**	0.00263087	red
Cald1	Nonanoyl-CoA	0.986209	0.000283989	Group	***	0.000631086	red
Cald1	Berberine	0.821521	0.0449393	Group	*	0.0976941	red
Cald1	Biliverdin	0.956848	0.00275303	Group	**	0.0344774	red
Cald1	Dihydrofolic acid	0.845786	0.0338391	Group	*	0.055474	red
Cald1	Cytidine	0.98132	0.000520144	Group	***	0.00113075	red
Cald1	Shikimic acid	0.817491	0.0469245	Group	*	0.157733	red
Cald1	Geranylgeranyl-PP	0.966263	0.00168803	Group	**	0.00359156	red
Cald1	Queuine	0.961863	0.00215391	Group	**	0.0101173	red
Cald1	Beta-D-Galactose	0.9962	2.16288e-05	Group	***	0.000367537	red
Cald1	5-Methyltetrahydrofolic acid	0.982728	0.000444922	Group	***	0.00180839	red
Cald1	Protoporphyrinogen IX	0.984728	0.000348065	Group	***	0.00361766	red
Cald1	L-Alanine	0.986735	0.000262786	Group	***	0.00679712	red
Cald1	Vitamin K1	0.991641	0.000104515	Group	***	0.00259379	red
Cald1	Palmityl-CoA	0.981027	0.000536564	Group	***	0.00111784	red
Cald1	Scopolamine	0.958938	0.00249449	Group	**	0.00506783	red
Cald1	4-(2-Aminophenyl)-2,4-dioxobutanoic acid	0.936888	0.00584903	Group	**	0.00929604	red
Cald1	Aldosterone	0.866196	0.0256576	Group	*	0.056123	red
Cald1	D-Glucose	0.9007	0.0143012	Group	*	0.0220019	red
Cald1	S-Adenosylhomocysteine	0.978254	0.000704177	Group	***	0.00146703	red
Cald1	Trimethyl sulfonium	0.978525	0.000686841	Group	***	0.00143092	red
Cald1	Bergapten	0.90601	0.0128361	Group	*	0.018603	red
Cald1	Apigenin	0.977947	0.000724171	Group	***	0.00154079	red
Cald1	2-Acetolactate	0.813718	0.0488192	Group	*	0.225701	red
Vcan	Prostaglandin I2	0.974393	0.000975204	Group	***	0.00295516	red
Vcan	D-Galactose	0.9651	0.00180578	Group	**	0.003639	red
Vcan	Stachyose	0.961788	0.00216231	Group	**	0.00353201	red
Vcan	Trehalose	0.969446	0.00138606	Group	**	0.00305187	red
Vcan	But-2-enoic acid	0.934071	0.00637659	Group	**	0.00861701	red
Vcan	Guanosine diphosphate	0.981191	0.00052735	Group	***	0.00229283	red
Vcan	1,2,3-Trihydroxybenzene	0.961381	0.00220833	Group	**	0.00320089	red
Vcan	4-Hydroxy-L-proline	0.93399	0.00639226	Group	**	0.0131	red
Vcan	Uridine 5'-diphosphate	0.960411	0.00231987	Group	**	0.0075203	red
Vcan	Phytanoyl-CoA	0.981252	0.000523957	Group	***	0.00154441	red
Vcan	Bergaptol	0.921119	0.00908783	Group	**	0.0103271	red
Vcan	Galactinol	0.993708	5.92596e-05	Group	***	0.00031318	red
Vcan	Cyclohexylamine	0.934967	0.0062064	Group	**	0.0120418	red
Vcan	Riboflavin	0.969765	0.00135745	Group	**	0.00234043	red
Vcan	Adenosine	0.921283	0.00905059	Group	**	0.0125703	red
Vcan	Uridine triphosphate	0.959941	0.00237494	Group	**	0.00499221	red
Vcan	Beta-Alanine	0.846294	0.0336227	Group	*	0.183847	red
Scd	Prostaglandin I2	0.993296	6.72699e-05	Group	***	0.00126956	red
Scd	D-Galactose	0.993816	5.72383e-05	Group	***	0.00121908	red
Scd	Stachyose	0.991512	0.000107775	Group	***	0.00245806	red
Scd	Trehalose	0.994512	4.50993e-05	Group	***	0.00122039	red
Scd	But-2-enoic acid	0.970706	0.00127468	Group	**	0.00271208	red
Scd	Guanosine diphosphate	0.997353	1.05036e-05	Group	***	0.00035012	red
Scd	1,2,3-Trihydroxybenzene	0.988218	0.000207413	Group	***	0.0021414	red
Scd	4-Hydroxy-L-proline	0.967309	0.00158558	Group	**	0.0120559	red
Scd	Uridine 5'-diphosphate	0.956616	0.00278237	Group	**	0.0075203	red
Scd	Phytanoyl-CoA	0.9993	7.35462e-07	Group	***	7.35462e-05	red
Scd	Bergaptol	0.970434	0.00129827	Group	**	0.00918866	red
Scd	Galactinol	0.995038	3.68675e-05	Group	***	0.000272337	red
Scd	Cyclohexylamine	0.934042	0.00638214	Group	**	0.0120418	red
Scd	Riboflavin	0.98543	0.000316886	Group	***	0.00186071	red
Scd	Adenosine	0.957467	0.00267515	Group	**	0.0052454	red
Scd	Uridine triphosphate	0.991907	9.79859e-05	Group	***	0.00108873	red
Il1rl1	N1-Acetylspermidine	0.988905	0.000183974	Group	***	0.000519691	red
Il1rl1	Tryptophanol	0.990715	0.00012892	Group	***	0.000368344	red
Il1rl1	Phenylglyoxylic acid	0.978467	0.000690525	Group	***	0.00218744	red
Il1rl1	Norepinephrine	0.983879	0.000387732	Group	***	0.00102035	red
Il1rl1	Lanosterin	0.946089	0.0042812	Group	**	0.014211	red
Il1rl1	Isoflurophate	0.997355	1.04865e-05	Group	***	4.55934e-05	red
Il1rl1	4-Trimethylammoniobutanal	0.971336	0.0012207	Group	**	0.00318111	red
Il1rl1	Chlorogenic acid	0.942648	0.00483957	Group	**	0.0127357	red
Il1rl1	UDP-L-rhamnose	0.986439	0.000274601	Group	***	0.000722633	red
Il1rl1	1,3,5-Trihydroxybenzene	0.982707	0.000445979	Group	***	0.00120535	red
Il1rl1	Diadenosine tetraphosphate	0.987954	0.000216797	Group	***	0.000602213	red
Il1rl1	Naphthalene	0.983831	0.000390045	Group	***	0.00105418	red
Il1rl1	Cortisone	0.973191	0.00106843	Group	**	0.00327108	red
Il1rl1	L-Glutamic gamma-semialdehyde	0.964414	0.00187701	Group	**	0.00469253	red
Il1rl1	Prostaglandin E2	0.908191	0.0122563	Group	*	0.0194545	red
Il1rl1	Stearoyl-CoA	0.950885	0.00355926	Group	**	0.00889814	red
Il1rl1	Naproxen	0.9841	0.000377202	Group	***	0.000986867	red
Il1rl1	Pyridoxamine	0.997125	1.23876e-05	Group	***	0.00024212	red
Il1rl1	N-Acetyllactosamine	0.870248	0.0241611	Group	*	0.0589294	red
Il1rl1	Aminoadipic acid	0.939924	0.00530524	Group	**	0.0145736	red
Il1rl1	Questiomycin A	0.978958	0.000659494	Group	***	0.00178242	red
Il1rl1	N8-Acetylspermidine	0.87841	0.0212775	Group	*	0.0274563	red
Il1rl1	Spectinomycin	0.977178	0.000775326	Group	***	0.00204033	red
Il1rl1	Tetrahydrobiopterin	0.978754	0.000672315	Group	***	0.00168079	red
Il1rl1	N-Acetyl-L-tyrosine	0.985394	0.000318435	Group	***	0.000860634	red
Il1rl1	Nonanoyl-CoA	0.994941	3.83227e-05	Group	***	0.000174194	red
Il1rl1	Berberine	0.843597	0.0347797	Group	*	0.0848285	red
Il1rl1	Biliverdin	0.938722	0.00551737	Group	**	0.0344774	red
Il1rl1	Dihydrofolic acid	0.854167	0.0303503	Group	*	0.05529	red
Il1rl1	Cytidine	0.990576	0.000132791	Group	***	0.00049182	red
Il1rl1	Geranylgeranyl-PP	0.981763	0.000495831	Group	***	0.00134008	red
Il1rl1	Queuine	0.957118	0.00271885	Group	**	0.0101173	red
Il1rl1	Beta-D-Galactose	0.995948	2.45905e-05	Group	***	0.000367537	red
Il1rl1	5-Methyltetrahydrofolic acid	0.986811	0.000259777	Group	***	0.00180839	red
Il1rl1	Protoporphyrinogen IX	0.984196	0.000372675	Group	***	0.00361766	red
Il1rl1	L-Alanine	0.981275	0.000522654	Group	***	0.00679712	red
Il1rl1	Vitamin K1	0.989242	0.000172994	Group	***	0.00259379	red
Il1rl1	Palmityl-CoA	0.99173	0.000102313	Group	***	0.000300922	red
Il1rl1	Scopolamine	0.973308	0.00105921	Group	**	0.00278739	red
Il1rl1	4-(2-Aminophenyl)-2,4-dioxobutanoic acid	0.954706	0.00303082	Group	**	0.00739225	red
Il1rl1	Aldosterone	0.884504	0.0192386	Group	*	0.048542	red
Il1rl1	D-Glucose	0.927386	0.00771775	Group	**	0.0185501	red
Il1rl1	Ethyl carbamate	0.83499	0.0385962	Group	*	0.045661	red
Il1rl1	S-Adenosylhomocysteine	0.990141	0.000145317	Group	***	0.000415191	red
Il1rl1	Trimethyl sulfonium	0.990486	0.00013534	Group	***	0.000386686	red
Il1rl1	Bergapten	0.932156	0.00674815	Group	**	0.01549	red
Il1rl1	Apigenin	0.98993	0.000151609	Group	***	0.000433169	red
Il1rl1	Leukotriene B4	0.842151	0.0354082	Group	*	0.0543045	red
Tagln2	N1-Acetylspermidine	0.992972	7.39148e-05	Group	***	0.000254879	red
Tagln2	Tryptophanol	0.993374	6.57026e-05	Group	***	0.000252702	red
Tagln2	Phenylglyoxylic acid	0.976481	0.000823211	Group	***	0.00222797	red
Tagln2	Norepinephrine	0.990682	0.000129846	Group	***	0.000447745	red
Tagln2	Lanosterin	0.945458	0.00438115	Group	**	0.014211	red
Tagln2	Isoflurophate	0.998555	3.13215e-06	Group	***	2.0881e-05	red
Tagln2	4-Trimethylammoniobutanal	0.984982	0.000336628	Group	***	0.0014081	red
Tagln2	Chlorogenic acid	0.962907	0.0020383	Group	**	0.0124553	red
Tagln2	UDP-L-rhamnose	0.992007	9.55791e-05	Group	***	0.000341354	red
Tagln2	1,3,5-Trihydroxybenzene	0.990452	0.000136303	Group	***	0.000471214	red
Tagln2	Diadenosine tetraphosphate	0.992225	9.04377e-05	Group	***	0.000364381	red
Tagln2	Naphthalene	0.990482	0.000135471	Group	***	0.000451569	red
Tagln2	Cortisone	0.984936	0.000338657	Group	***	0.00302767	red
Tagln2	L-Glutamic gamma-semialdehyde	0.983118	0.000425105	Group	***	0.00286961	red
Tagln2	7-Dehydrocholesterol	0.843033	0.0350244	Group	*	0.132202	red
Tagln2	Prostaglandin E2	0.933388	0.00650796	Group	**	0.0165984	red
Tagln2	Stearoyl-CoA	0.974053	0.00100115	Group	**	0.00625305	red
Tagln2	Naproxen	0.990791	0.000126828	Group	***	0.000528451	red
Tagln2	Pyridoxamine	0.990575	0.000132824	Group	***	0.000459547	red
Tagln2	N-Acetyllactosamine	0.907464	0.012448	Group	*	0.0575489	red
Tagln2	Aminoadipic acid	0.962284	0.00210694	Group	**	0.0145736	red
Tagln2	Questiomycin A	0.986381	0.000276937	Group	***	0.000893344	red
Tagln2	N8-Acetylspermidine	0.866274	0.0256283	Group	*	0.0287865	red
Tagln2	Spectinomycin	0.986205	0.000284146	Group	***	0.000916601	red
Tagln2	Tetrahydrobiopterin	0.987698	0.00022608	Group	***	0.000942002	red
Tagln2	N-Acetyl-L-tyrosine	0.991187	0.000116158	Group	***	0.000362994	red
Tagln2	Nonanoyl-CoA	0.994028	5.33866e-05	Group	***	0.000204968	red
Tagln2	Maltotetraose	0.83123	0.0403213	Group	*	0.151437	red
Tagln2	Berberine	0.877125	0.0217197	Group	*	0.0839607	red
Tagln2	Biliverdin	0.926599	0.0078838	Group	**	0.0344774	red
Tagln2	Dihydrofolic acid	0.862682	0.0269895	Group	*	0.05529	red
Tagln2	Cytidine	0.991883	9.85647e-05	Group	***	0.000428379	red
Tagln2	Shikimic acid	0.825534	0.0430024	Group	*	0.157733	red
Tagln2	Geranylgeranyl-PP	0.988507	0.000197389	Group	***	0.000616841	red
Tagln2	Queuine	0.966633	0.0016515	Group	**	0.0101173	red
Tagln2	Beta-D-Galactose	0.988506	0.000197417	Group	***	0.000755142	red
Tagln2	5-Methyltetrahydrofolic acid	0.982827	0.000439829	Group	***	0.00180839	red
Tagln2	Protoporphyrinogen IX	0.974164	0.000992599	Group	***	0.00391323	red
Tagln2	L-Alanine	0.961077	0.00224301	Group	**	0.00685408	red
Tagln2	Vitamin K1	0.973182	0.00106918	Group	**	0.00326657	red
Tagln2	Palmityl-CoA	0.993796	5.76167e-05	Group	***	0.000220233	red
Tagln2	Scopolamine	0.982702	0.000446254	Group	***	0.00214459	red
Tagln2	4-(2-Aminophenyl)-2,4-dioxobutanoic acid	0.969659	0.00136689	Group	**	0.00627671	red
Tagln2	Aldosterone	0.917113	0.0100207	Group	*	0.048542	red
Tagln2	D-Glucose	0.948096	0.00397112	Group	**	0.0138711	red
Tagln2	Ethyl carbamate	0.832485	0.0397417	Group	*	0.0462112	red
Tagln2	S-Adenosylhomocysteine	0.993458	6.40599e-05	Group	***	0.000210859	red
Tagln2	Trimethyl sulfonium	0.993405	6.50957e-05	Group	***	0.000203424	red
Tagln2	Bergapten	0.954206	0.00309767	Group	**	0.0112583	red
Tagln2	Apigenin	0.991814	0.00010024	Group	***	0.000303758	red
Tagln2	Leukotriene B4	0.878668	0.0211892	Group	*	0.0543045	red
Ltbp2	N1-Acetylspermidine	0.993868	5.62903e-05	Group	***	0.000204824	red
Ltbp2	Tryptophanol	0.993414	6.49159e-05	Group	***	0.000252702	red
Ltbp2	Phenylglyoxylic acid	0.976465	0.00082435	Group	***	0.00222797	red
Ltbp2	Norepinephrine	0.992669	8.04276e-05	Group	***	0.000359583	red
Ltbp2	Lanosterin	0.947759	0.00402247	Group	**	0.014211	red
Ltbp2	Isoflurophate	0.997288	1.10248e-05	Group	***	4.59367e-05	red
Ltbp2	4-Trimethylammoniobutanal	0.989372	0.000168836	Group	***	0.00126638	red
Ltbp2	Chlorogenic acid	0.969108	0.00141671	Group	**	0.0124553	red
Ltbp2	UDP-L-rhamnose	0.993388	6.54361e-05	Group	***	0.000284505	red
Ltbp2	1,3,5-Trihydroxybenzene	0.9926	8.19373e-05	Group	***	0.000341406	red
Ltbp2	Diadenosine tetraphosphate	0.992789	7.78117e-05	Group	***	0.000364381	red
Ltbp2	Naphthalene	0.992516	8.3795e-05	Group	***	0.00033518	red
Ltbp2	Cortisone	0.987682	0.000226679	Group	***	0.00302767	red
Ltbp2	L-Glutamic gamma-semialdehyde	0.98838	0.000201757	Group	***	0.00286961	red
Ltbp2	7-Dehydrocholesterol	0.858338	0.0286805	Group	*	0.132202	red
Ltbp2	Prostaglandin E2	0.942749	0.00482265	Group	**	0.0165984	red
Ltbp2	Stearoyl-CoA	0.979946	0.000599188	Group	***	0.00625305	red
Ltbp2	Naproxen	0.992414	8.60971e-05	Group	***	0.000442834	red
Ltbp2	Pyridoxamine	0.986808	0.000259876	Group	***	0.000716168	red
Ltbp2	N-Acetyllactosamine	0.919956	0.00935407	Group	**	0.0575489	red
Ltbp2	Aminoadipic acid	0.964439	0.00187439	Group	**	0.0145736	red
Ltbp2	Questiomycin A	0.989648	0.000160184	Group	***	0.000644847	red
Ltbp2	N8-Acetylspermidine	0.86816	0.0249269	Group	*	0.0286516	red
Ltbp2	Spectinomycin	0.989388	0.000168321	Group	***	0.000730159	red
Ltbp2	Tetrahydrobiopterin	0.990051	0.000147996	Group	***	0.00091515	red
Ltbp2	N-Acetyl-L-tyrosine	0.993367	6.58557e-05	Group	***	0.000253291	red
Ltbp2	Nonanoyl-CoA	0.992872	7.60302e-05	Group	***	0.000228061	red
Ltbp2	Maltotetraose	0.844943	0.0342	Group	*	0.151437	red
Ltbp2	Berberine	0.887907	0.0181432	Group	*	0.0839607	red
Ltbp2	Biliverdin	0.918891	0.00960118	Group	**	0.0344774	red
Ltbp2	Dihydrofolic acid	0.858875	0.0284691	Group	*	0.05529	red
Ltbp2	Cytidine	0.991094	0.000118619	Group	***	0.000465411	red
Ltbp2	Shikimic acid	0.822536	0.044446	Group	*	0.157733	red
Ltbp2	Geranylgeranyl-PP	0.99087	0.000124668	Group	***	0.000479493	red
Ltbp2	Queuine	0.964779	0.00183893	Group	**	0.0101173	red
Ltbp2	Beta-D-Galactose	0.983449	0.000408652	Group	***	0.00112584	red
Ltbp2	5-Methyltetrahydrofolic acid	0.979446	0.000629343	Group	***	0.0019071	red
Ltbp2	Protoporphyrinogen IX	0.968403	0.00148177	Group	**	0.00423362	red
Ltbp2	L-Alanine	0.952597	0.00331724	Group	**	0.00872959	red
Ltbp2	Vitamin K1	0.966255	0.00168892	Group	**	0.00444452	red
Ltbp2	Palmityl-CoA	0.993697	5.9463e-05	Group	***	0.000220233	red
Ltbp2	Scopolamine	0.98472	0.000348439	Group	***	0.00214459	red
Ltbp2	4-(2-Aminophenyl)-2,4-dioxobutanoic acid	0.973611	0.00103539	Group	**	0.00627671	red
Ltbp2	Aldosterone	0.926674	0.00786801	Group	**	0.048542	red
Ltbp2	D-Glucose	0.956506	0.0027965	Group	**	0.0138711	red
Ltbp2	Ethyl carbamate	0.837655	0.0373944	Group	*	0.045661	red
Ltbp2	S-Adenosylhomocysteine	0.993967	5.44893e-05	Group	***	0.000209574	red
Ltbp2	Trimethyl sulfonium	0.993927	5.5205e-05	Group	***	0.000190362	red
Ltbp2	Bergapten	0.962409	0.00209308	Group	**	0.0112583	red
Ltbp2	Apigenin	0.992299	8.87231e-05	Group	***	0.00028307	red
Ltbp2	Leukotriene B4	0.892802	0.0166213	Group	*	0.0543045	red
Vcl	N1-Acetylspermidine	0.996383	1.9604e-05	Group	***	0.000129886	red
Vcl	Tryptophanol	0.995582	2.92332e-05	Group	***	0.000194888	red
Vcl	Phenylglyoxylic acid	0.976475	0.000823652	Group	***	0.00222797	red
Vcl	Norepinephrine	0.996062	2.32344e-05	Group	***	0.00024227	red
Vcl	Lanosterin	0.952096	0.00338729	Group	**	0.014211	red
Vcl	Isoflurophate	0.995933	2.47792e-05	Group	***	7.73341e-05	red
Vcl	4-Trimethylammoniobutanal	0.991993	9.5909e-05	Group	***	0.00123865	red
Vcl	Chlorogenic acid	0.968395	0.00148256	Group	**	0.0124553	red
Vcl	UDP-L-rhamnose	0.996426	1.91411e-05	Group	***	0.000194144	red
Vcl	1,3,5-Trihydroxybenzene	0.994771	4.09379e-05	Group	***	0.00027292	red
Vcl	Diadenosine tetraphosphate	0.995518	3.0094e-05	Group	***	0.000336548	red
Vcl	Naphthalene	0.995822	2.61529e-05	Group	***	0.000217941	red
Vcl	Cortisone	0.985781	0.00030185	Group	***	0.00302767	red
Vcl	L-Glutamic gamma-semialdehyde	0.990381	0.000138329	Group	***	0.00286961	red
Vcl	7-Dehydrocholesterol	0.863783	0.0265687	Group	*	0.132202	red
Vcl	Prostaglandin E2	0.953734	0.0031613	Group	**	0.0165984	red
Vcl	Stearoyl-CoA	0.982767	0.000442895	Group	***	0.00625305	red
Vcl	Naproxen	0.995886	2.53508e-05	Group	***	0.000416982	red
Vcl	Pyridoxamine	0.982338	0.000465164	Group	***	0.00110753	red
Vcl	N-Acetyllactosamine	0.925949	0.00802232	Group	**	0.0575489	red
Vcl	Aminoadipic acid	0.958586	0.00253714	Group	**	0.0145736	red
Vcl	Questiomycin A	0.993783	5.7857e-05	Group	***	0.000612795	red
Vcl	N8-Acetylspermidine	0.883399	0.0196012	Group	*	0.0271532	red
Vcl	Spectinomycin	0.993382	6.55515e-05	Group	***	0.000657147	red
Vcl	Tetrahydrobiopterin	0.994306	4.85368e-05	Group	***	0.00091515	red
Vcl	N-Acetyl-L-tyrosine	0.996373	1.97117e-05	Group	***	0.000179197	red
Vcl	Nonanoyl-CoA	0.993808	5.7391e-05	Group	***	0.000204968	red
Vcl	Maltotetraose	0.846115	0.033699	Group	*	0.151437	red
Vcl	Berberine	0.888009	0.0181106	Group	*	0.0839607	red
Vcl	Biliverdin	0.9073	0.0124916	Group	*	0.0344774	red
Vcl	Dihydrofolic acid	0.853981	0.0304257	Group	*	0.05529	red
Vcl	Cytidine	0.992929	7.48228e-05	Group	***	0.000381657	red
Vcl	Geranylgeranyl-PP	0.994098	5.21509e-05	Group	***	0.000371282	red
Vcl	Queuine	0.954219	0.00309592	Group	**	0.0101173	red
Vcl	Beta-D-Galactose	0.979331	0.000636409	Group	***	0.0015235	red
Vcl	5-Methyltetrahydrofolic acid	0.979743	0.000611388	Group	***	0.0019071	red
Vcl	Protoporphyrinogen IX	0.966733	0.00164166	Group	**	0.00456017	red
Vcl	L-Alanine	0.947161	0.00411421	Group	**	0.00956794	red
Vcl	5,10-Methylene-THF	0.822236	0.0445914	Group	*	0.0790172	red
Vcl	Vitamin K1	0.962197	0.00211659	Group	**	0.00492231	red
Vcl	Palmityl-CoA	0.995639	2.84835e-05	Group	***	0.00016755	red
Vcl	Scopolamine	0.989301	0.000171106	Group	***	0.00214459	red
Vcl	4-(2-Aminophenyl)-2,4-dioxobutanoic acid	0.980071	0.000591808	Group	***	0.00627671	red
Vcl	Aldosterone	0.932653	0.00665072	Group	**	0.048542	red
Vcl	D-Glucose	0.964021	0.00191845	Group	**	0.0138711	red
Vcl	Ethyl carbamate	0.85702	0.0292033	Group	*	0.0440329	red
Vcl	S-Adenosylhomocysteine	0.996272	2.0822e-05	Group	***	0.000138813	red
Vcl	Trimethyl sulfonium	0.996042	2.34621e-05	Group	***	0.000117311	red
Vcl	Bergapten	0.970628	0.00128141	Group	**	0.0112583	red
Vcl	Apigenin	0.993945	5.48875e-05	Group	***	0.000189267	red
Vcl	Leukotriene B4	0.905549	0.0129602	Group	*	0.0543045	red
Mfge8	N1-Acetylspermidine	0.996929	1.4129e-05	Group	***	0.000129886	red
Mfge8	Tryptophanol	0.996732	1.60027e-05	Group	***	0.000157451	red
Mfge8	Phenylglyoxylic acid	0.982413	0.000461222	Group	***	0.00202016	red
Mfge8	Norepinephrine	0.994838	3.99043e-05	Group	***	0.00028503	red
Mfge8	Lanosterin	0.943294	0.00473221	Group	**	0.014211	red
Mfge8	Isoflurophate	0.999564	2.84751e-07	Group	***	9.49169e-06	red
Mfge8	4-Trimethylammoniobutanal	0.987279	0.00024169	Group	***	0.00134272	red
Mfge8	Chlorogenic acid	0.956953	0.00273973	Group	**	0.0124553	red
Mfge8	UDP-L-rhamnose	0.995884	2.53723e-05	Group	***	0.000211436	red
Mfge8	1,3,5-Trihydroxybenzene	0.994411	4.67702e-05	Group	***	0.000292314	red
Mfge8	Diadenosine tetraphosphate	0.995501	3.03152e-05	Group	***	0.000336548	red
Mfge8	Naphthalene	0.994807	4.03796e-05	Group	***	0.000289373	red
Mfge8	Cortisone	0.979077	0.000652065	Group	***	0.00302767	red
Mfge8	L-Glutamic gamma-semialdehyde	0.981516	0.000509311	Group	***	0.00288776	red
Mfge8	7-Dehydrocholesterol	0.840975	0.0359228	Group	*	0.132202	red
Mfge8	Prostaglandin E2	0.939973	0.00529677	Group	**	0.0165984	red
Mfge8	Stearoyl-CoA	0.973325	0.00105781	Group	**	0.00625305	red
Mfge8	Naproxen	0.994404	4.6883e-05	Group	***	0.000416982	red
Mfge8	Pyridoxamine	0.990749	0.000127987	Group	***	0.000459547	red
Mfge8	N-Acetyllactosamine	0.902685	0.0137444	Group	*	0.0575489	red
Mfge8	Aminoadipic acid	0.951693	0.00344403	Group	**	0.0145736	red
Mfge8	Questiomycin A	0.990756	0.000127772	Group	***	0.000644847	red
Mfge8	N8-Acetylspermidine	0.882956	0.0197474	Group	*	0.0271532	red
Mfge8	Spectinomycin	0.991028	0.00012039	Group	***	0.000730159	red
Mfge8	Tetrahydrobiopterin	0.991184	0.000116241	Group	***	0.00091515	red
Mfge8	N-Acetyl-L-tyrosine	0.994989	3.76028e-05	Group	***	0.000241611	red
Mfge8	Nonanoyl-CoA	0.997499	9.37332e-06	Group	***	7.21024e-05	red
Mfge8	Maltotetraose	0.819779	0.0457927	Group	*	0.151437	red
Mfge8	Berberine	0.875771	0.0221908	Group	*	0.0839607	red
Mfge8	Biliverdin	0.913577	0.0108807	Group	*	0.0344774	red
Mfge8	Dihydrofolic acid	0.870001	0.0242513	Group	*	0.05529	red
Mfge8	Cytidine	0.994645	4.29403e-05	Group	***	0.000381657	red
Mfge8	Geranylgeranyl-PP	0.993318	6.68307e-05	Group	***	0.000371282	red
Mfge8	Queuine	0.956962	0.00273853	Group	**	0.0101173	red
Mfge8	Beta-D-Galactose	0.989357	0.000169294	Group	***	0.000701447	red
Mfge8	5-Methyltetrahydrofolic acid	0.984331	0.000366356	Group	***	0.00180839	red
Mfge8	Protoporphyrinogen IX	0.975216	0.00091377	Group	***	0.00391323	red
Mfge8	L-Alanine	0.963527	0.00197116	Group	**	0.00679712	red
Mfge8	Vitamin K1	0.975843	0.000868259	Group	***	0.00315407	red
Mfge8	Palmityl-CoA	0.997275	1.11315e-05	Group	***	9.27625e-05	red
Mfge8	Scopolamine	0.985336	0.000320978	Group	***	0.00214459	red
Mfge8	4-(2-Aminophenyl)-2,4-dioxobutanoic acid	0.97218	0.00115017	Group	**	0.00627671	red
Mfge8	Aldosterone	0.909958	0.0117964	Group	*	0.048542	red
Mfge8	D-Glucose	0.954578	0.00304793	Group	**	0.0138711	red
Mfge8	Ethyl carbamate	0.848891	0.0325258	Group	*	0.0454524	red
Mfge8	S-Adenosylhomocysteine	0.997213	1.1637e-05	Group	***	0.000113126	red
Mfge8	Trimethyl sulfonium	0.997418	9.99041e-06	Group	***	7.97457e-05	red
Mfge8	Bergapten	0.959577	0.00241798	Group	**	0.0112583	red
Mfge8	Apigenin	0.99637	1.97403e-05	Group	***	9.87017e-05	red
Mfge8	Leukotriene B4	0.885047	0.0190618	Group	*	0.0543045	red
Akap2	N1-Acetylspermidine	0.994261	4.93138e-05	Group	***	0.000197255	red
Akap2	Tryptophanol	0.994944	3.82811e-05	Group	***	0.000228721	red
Akap2	Phenylglyoxylic acid	0.983634	0.000399564	Group	***	0.00199254	red
Akap2	Norepinephrine	0.990437	0.000136729	Group	***	0.000455764	red
Akap2	Lanosterin	0.944134	0.00459435	Group	**	0.014211	red
Akap2	Isoflurophate	0.999157	1.066e-06	Group	***	1.42533e-05	red
Akap2	4-Trimethylammoniobutanal	0.979055	0.000653435	Group	***	0.00192187	red
Akap2	Chlorogenic acid	0.945817	0.00432409	Group	**	0.0124553	red
Akap2	UDP-L-rhamnose	0.992262	8.95942e-05	Group	***	0.00033183	red
Akap2	1,3,5-Trihydroxybenzene	0.989588	0.000162063	Group	***	0.000491101	red
Akap2	Diadenosine tetraphosphate	0.992688	8.0003e-05	Group	***	0.000364381	red
Akap2	Naphthalene	0.990507	0.000134752	Group	***	0.000451569	red
Akap2	Cortisone	0.973087	0.00107673	Group	**	0.00327108	red
Akap2	L-Glutamic gamma-semialdehyde	0.970565	0.00128686	Group	**	0.00378489	red
Akap2	7-Dehydrocholesterol	0.815899	0.0477201	Group	*	0.132202	red
Akap2	Prostaglandin E2	0.923617	0.00852868	Group	**	0.0165984	red
Akap2	Stearoyl-CoA	0.959411	0.00243776	Group	**	0.00696503	red
Akap2	Naproxen	0.990063	0.000147631	Group	***	0.000567813	red
Akap2	Pyridoxamine	0.995421	3.14001e-05	Group	***	0.000345636	red
Akap2	N-Acetyllactosamine	0.880584	0.0205389	Group	*	0.0580813	red
Akap2	Aminoadipic acid	0.939652	0.00535288	Group	**	0.0145736	red
Akap2	Questiomycin A	0.986025	0.00029159	Group	***	0.000911218	red
Akap2	N8-Acetylspermidine	0.888193	0.0180524	Group	*	0.0262384	red
Akap2	Spectinomycin	0.98523	0.000325598	Group	***	0.00101749	red
Akap2	Tetrahydrobiopterin	0.985409	0.000317775	Group	***	0.00106706	red
Akap2	N-Acetyl-L-tyrosine	0.991342	0.000112121	Group	***	0.000361682	red
Akap2	Nonanoyl-CoA	0.997982	6.10568e-06	Group	***	6.10568e-05	red
Akap2	Berberine	0.856196	0.0295326	Group	*	0.0839607	red
Akap2	Biliverdin	0.923241	0.00861177	Group	**	0.0344774	red
Akap2	Dihydrofolic acid	0.864344	0.0263557	Group	*	0.05529	red
Akap2	Cytidine	0.993703	5.93545e-05	Group	***	0.000381657	red
Akap2	Geranylgeranyl-PP	0.98897	0.000181831	Group	***	0.000606103	red
Akap2	Queuine	0.953116	0.00324562	Group	**	0.0101173	red
Akap2	Beta-D-Galactose	0.994325	4.82219e-05	Group	***	0.000438381	red
Akap2	5-Methyltetrahydrofolic acid	0.986722	0.000263288	Group	***	0.00180839	red
Akap2	Protoporphyrinogen IX	0.981438	0.000513607	Group	***	0.00361766	red
Akap2	L-Alanine	0.976237	0.00084029	Group	***	0.00679712	red
Akap2	Vitamin K1	0.985929	0.000295598	Group	***	0.00259379	red
Akap2	Palmityl-CoA	0.995866	2.56009e-05	Group	***	0.000160005	red
Akap2	Scopolamine	0.979258	0.000640893	Group	***	0.00214459	red
Akap2	4-(2-Aminophenyl)-2,4-dioxobutanoic acid	0.962572	0.00207503	Group	**	0.00648447	red
Akap2	Aldosterone	0.890627	0.0172896	Group	*	0.048542	red
Akap2	D-Glucose	0.941406	0.00504937	Group	**	0.0144268	red
Akap2	Ethyl carbamate	0.847902	0.0329414	Group	*	0.0454524	red
Akap2	S-Adenosylhomocysteine	0.995017	3.71857e-05	Group	***	0.00015791	red
Akap2	Trimethyl sulfonium	0.99548	3.06019e-05	Group	***	0.000127508	red
Akap2	Bergapten	0.945529	0.00436984	Group	**	0.0121384	red
Akap2	Apigenin	0.995101	3.5944e-05	Group	***	0.000143776	red
Akap2	Leukotriene B4	0.861849	0.0273104	Group	*	0.0543045	red
Slc38a2	Prostaglandin I2	0.975744	0.000875399	Group	***	0.00282387	red
Slc38a2	D-Galactose	0.969784	0.00135574	Group	**	0.003639	red
Slc38a2	Stachyose	0.963505	0.00197351	Group	**	0.00353201	red
Slc38a2	Trehalose	0.969638	0.00136875	Group	**	0.00305187	red
Slc38a2	But-2-enoic acid	0.92592	0.00802856	Group	**	0.0101925	red
Slc38a2	Guanosine diphosphate	0.977005	0.000787042	Group	***	0.00245951	red
Slc38a2	1,2,3-Trihydroxybenzene	0.955507	0.00292543	Group	**	0.00383877	red
Slc38a2	4-Hydroxy-L-proline	0.945338	0.0044003	Group	**	0.0129421	red
Slc38a2	Uridine 5'-diphosphate	0.972817	0.00109836	Group	**	0.0075203	red
Slc38a2	Phytanoyl-CoA	0.984918	0.000339483	Group	***	0.00127391	red
Slc38a2	Bergaptol	0.939198	0.00543291	Group	**	0.00922482	red
Slc38a2	Galactinol	0.997557	8.94313e-06	Group	***	0.000178863	red
Slc38a2	Cyclohexylamine	0.890847	0.0172212	Group	*	0.0236956	red
Slc38a2	Riboflavin	0.953582	0.00318199	Group	**	0.00418682	red
Slc38a2	Adenosine	0.905468	0.0129821	Group	*	0.0167876	red
Slc38a2	Uridine triphosphate	0.973085	0.0010769	Group	**	0.00300943	red
RGD1559896	N1-Acetylspermidine	0.995078	3.62839e-05	Group	***	0.000168298	red
RGD1559896	Tryptophanol	0.993099	7.1264e-05	Group	***	0.000263941	red
RGD1559896	Phenylglyoxylic acid	0.983251	0.000418433	Group	***	0.00199254	red
RGD1559896	Norepinephrine	0.994315	4.83836e-05	Group	***	0.000322557	red
RGD1559896	Lanosterin	0.947456	0.00406877	Group	**	0.014211	red
RGD1559896	Isoflurophate	0.996842	1.49458e-05	Group	***	5.5587e-05	red
RGD1559896	4-Trimethylammoniobutanal	0.993016	7.29943e-05	Group	***	0.00123865	red
RGD1559896	Chlorogenic acid	0.97117	0.00123474	Group	**	0.0124553	red
RGD1559896	UDP-L-rhamnose	0.994338	4.79936e-05	Group	***	0.000261497	red
RGD1559896	1,3,5-Trihydroxybenzene	0.995538	2.98217e-05	Group	***	0.000258053	red
RGD1559896	Diadenosine tetraphosphate	0.992207	9.08608e-05	Group	***	0.000364381	red
RGD1559896	Naphthalene	0.994616	4.3406e-05	Group	***	0.000289373	red
RGD1559896	Cortisone	0.98691	0.000255914	Group	***	0.00302767	red
RGD1559896	L-Glutamic gamma-semialdehyde	0.989135	0.000176415	Group	***	0.00286961	red
RGD1559896	7-Dehydrocholesterol	0.867798	0.0250606	Group	*	0.132202	red
RGD1559896	Prostaglandin E2	0.946194	0.00426474	Group	**	0.0165984	red
RGD1559896	Stearoyl-CoA	0.979723	0.000612582	Group	***	0.00625305	red
RGD1559896	Naproxen	0.992638	8.10998e-05	Group	***	0.000442834	red
RGD1559896	Pyridoxamine	0.987175	0.000245671	Group	***	0.000701917	red
RGD1559896	N-Acetyllactosamine	0.921854	0.0089216	Group	**	0.0575489	red
RGD1559896	Aminoadipic acid	0.957677	0.00264897	Group	**	0.0145736	red
RGD1559896	Questiomycin A	0.99348	6.36262e-05	Group	***	0.000612795	red
RGD1559896	N8-Acetylspermidine	0.874854	0.0225122	Group	*	0.0275289	red
RGD1559896	Spectinomycin	0.992741	7.88576e-05	Group	***	0.000657147	red
RGD1559896	Tetrahydrobiopterin	0.989879	0.000153125	Group	***	0.00091515	red
RGD1559896	N-Acetyl-L-tyrosine	0.996207	2.15573e-05	Group	***	0.000179644	red
RGD1559896	Nonanoyl-CoA	0.992989	7.35622e-05	Group	***	0.000228061	red
RGD1559896	Maltotetraose	0.849724	0.0321777	Group	*	0.151437	red
RGD1559896	Berberine	0.897598	0.0151923	Group	*	0.0839607	red
RGD1559896	Biliverdin	0.909841	0.0118266	Group	*	0.0344774	red
RGD1559896	Dihydrofolic acid	0.857873	0.0288646	Group	*	0.05529	red
RGD1559896	Cytidine	0.98928	0.000171749	Group	***	0.000554028	red
RGD1559896	Shikimic acid	0.811783	0.0498048	Group	*	0.157733	red
RGD1559896	Geranylgeranyl-PP	0.994259	4.93392e-05	Group	***	0.000371282	red
RGD1559896	Queuine	0.961093	0.00224118	Group	**	0.0101173	red
RGD1559896	Beta-D-Galactose	0.981121	0.000531273	Group	***	0.00136224	red
RGD1559896	5-Methyltetrahydrofolic acid	0.974615	0.000958402	Group	***	0.00255183	red
RGD1559896	Protoporphyrinogen IX	0.962699	0.00206114	Group	**	0.00515286	red
RGD1559896	L-Alanine	0.951084	0.00353062	Group	**	0.0090241	red
RGD1559896	5,10-Methylene-THF	0.827333	0.0421468	Group	*	0.0790172	red
RGD1559896	Vitamin K1	0.965026	0.00181337	Group	**	0.00462648	red
RGD1559896	Palmityl-CoA	0.99372	5.90336e-05	Group	***	0.000220233	red
RGD1559896	Scopolamine	0.982338	0.000465186	Group	***	0.00214459	red
RGD1559896	4-(2-Aminophenyl)-2,4-dioxobutanoic acid	0.970832	0.00126371	Group	**	0.00627671	red
RGD1559896	Aldosterone	0.921502	0.00900102	Group	**	0.048542	red
RGD1559896	D-Glucose	0.964107	0.00190933	Group	**	0.0138711	red
RGD1559896	Ethyl carbamate	0.842327	0.0353314	Group	*	0.045661	red
RGD1559896	S-Adenosylhomocysteine	0.994671	4.25149e-05	Group	***	0.000170059	red
RGD1559896	Trimethyl sulfonium	0.995325	3.2738e-05	Group	***	0.000130952	red
RGD1559896	Bergapten	0.966985	0.00161696	Group	**	0.0112583	red
RGD1559896	Apigenin	0.995178	3.48144e-05	Group	***	0.000143776	red
RGD1559896	Leukotriene B4	0.900148	0.0144578	Group	*	0.0543045	red
Mgat1	N1-Acetylspermidine	0.982689	0.000446896	Group	***	0.00101567	red
Mgat1	Tryptophanol	0.984286	0.000368477	Group	***	0.000877326	red
Mgat1	Phenylglyoxylic acid	0.973879	0.00101452	Group	**	0.0025363	red
Mgat1	Norepinephrine	0.977582	0.00074822	Group	***	0.0017005	red
Mgat1	Lanosterin	0.933042	0.00657489	Group	**	0.0149429	red
Mgat1	Isoflurophate	0.99581	2.62936e-05	Group	***	7.73341e-05	red
Mgat1	4-Trimethylammoniobutanal	0.969491	0.00138199	Group	**	0.00345496	red
Mgat1	Chlorogenic acid	0.948351	0.00393256	Group	**	0.0124553	red
Mgat1	UDP-L-rhamnose	0.980077	0.000591442	Group	***	0.00134419	red
Mgat1	1,3,5-Trihydroxybenzene	0.97897	0.000658712	Group	***	0.00159541	red
Mgat1	Diadenosine tetraphosphate	0.98137	0.000517399	Group	***	0.00120325	red
Mgat1	Naphthalene	0.977636	0.000744625	Group	***	0.00169233	red
Mgat1	Cortisone	0.976563	0.000817471	Group	***	0.00302767	red
Mgat1	L-Glutamic gamma-semialdehyde	0.965485	0.00176638	Group	**	0.00461105	red
Mgat1	Prostaglandin E2	0.898867	0.0148248	Group	*	0.0205899	red
Mgat1	Stearoyl-CoA	0.953118	0.0032453	Group	**	0.00832127	red
Mgat1	Naproxen	0.977524	0.00075206	Group	***	0.00174898	red
Mgat1	Pyridoxamine	0.996857	1.48061e-05	Group	***	0.00024212	red
Mgat1	N-Acetyllactosamine	0.873499	0.0229918	Group	*	0.0589294	red
Mgat1	Aminoadipic acid	0.954999	0.00299211	Group	**	0.0145736	red
Mgat1	Questiomycin A	0.971675	0.00119212	Group	**	0.00270936	red
Mgat1	N8-Acetylspermidine	0.844713	0.034299	Group	*	0.0346454	red
Mgat1	Spectinomycin	0.971102	0.0012406	Group	**	0.00281956	red
Mgat1	Tetrahydrobiopterin	0.971967	0.00116779	Group	**	0.00271579	red
Mgat1	N-Acetyl-L-tyrosine	0.979129	0.000648875	Group	***	0.00150901	red
Mgat1	Nonanoyl-CoA	0.988834	0.000186317	Group	***	0.000465793	red
Mgat1	Berberine	0.856021	0.0296027	Group	*	0.0839607	red
Mgat1	Biliverdin	0.94563	0.00435376	Group	**	0.0344774	red
Mgat1	Dihydrofolic acid	0.864847	0.0261652	Group	*	0.05529	red
Mgat1	Cytidine	0.983946	0.000384513	Group	***	0.000915506	red
Mgat1	Shikimic acid	0.840553	0.0361081	Group	*	0.157733	red
Mgat1	Geranylgeranyl-PP	0.975833	0.000868973	Group	***	0.00197494	red
Mgat1	Queuine	0.973904	0.00101264	Group	**	0.0101173	red
Mgat1	Beta-D-Galactose	0.994852	3.96906e-05	Group	***	0.000396906	red
Mgat1	5-Methyltetrahydrofolic acid	0.979987	0.000596761	Group	***	0.0019071	red
Mgat1	Protoporphyrinogen IX	0.977657	0.000743247	Group	***	0.0036664	red
Mgat1	L-Alanine	0.976341	0.000833017	Group	***	0.00679712	red
Mgat1	Vitamin K1	0.984011	0.000381416	Group	***	0.00286399	red
Mgat1	Palmityl-CoA	0.985405	0.000317952	Group	***	0.000757029	red
Mgat1	Scopolamine	0.966078	0.00170654	Group	**	0.0038785	red
Mgat1	4-(2-Aminophenyl)-2,4-dioxobutanoic acid	0.947105	0.00412281	Group	**	0.00834005	red
Mgat1	Aldosterone	0.885004	0.0190757	Group	*	0.048542	red
Mgat1	D-Glucose	0.921615	0.00897543	Group	**	0.0190361	red
Mgat1	S-Adenosylhomocysteine	0.983872	0.000388085	Group	***	0.000899183	red
Mgat1	Trimethyl sulfonium	0.984383	0.000363945	Group	***	0.000846384	red
Mgat1	Bergapten	0.92565	0.00808638	Group	**	0.01549	red
Mgat1	Apigenin	0.984203	0.000372354	Group	***	0.00090818	red
Mgat1	Leukotriene B4	0.8357	0.0382741	Group	*	0.0543045	red
Ctdsp2	Prostaglandin I2	0.97485	0.000940829	Group	***	0.00294009	red
Ctdsp2	D-Galactose	0.96673	0.00164193	Group	**	0.003639	red
Ctdsp2	Stachyose	0.959634	0.00241119	Group	**	0.00359879	red
Ctdsp2	Trehalose	0.964683	0.00184892	Group	**	0.00339479	red
Ctdsp2	But-2-enoic acid	0.918881	0.00960345	Group	**	0.0115704	red
Ctdsp2	Guanosine diphosphate	0.969956	0.0013404	Group	**	0.00304637	red
Ctdsp2	1,2,3-Trihydroxybenzene	0.949008	0.00383396	Group	**	0.00461923	red
Ctdsp2	4-Hydroxy-L-proline	0.949138	0.00381466	Group	**	0.012084	red
Ctdsp2	Uridine 5'-diphosphate	0.969592	0.0013729	Group	**	0.0075203	red
Ctdsp2	Phytanoyl-CoA	0.980493	0.000567079	Group	***	0.00162023	red
Ctdsp2	Bergaptol	0.942466	0.00486999	Group	**	0.00918866	red
Ctdsp2	Galactinol	0.991634	0.000104704	Group	***	0.000402708	red
Ctdsp2	Cyclohexylamine	0.870129	0.0242046	Group	*	0.0306388	red
Ctdsp2	Riboflavin	0.942814	0.00481188	Group	**	0.00597962	red
Ctdsp2	Adenosine	0.896967	0.0153769	Group	*	0.0185264	red
Ctdsp2	Uridine triphosphate	0.973003	0.0010834	Group	**	0.00300943	red
Fzd1	N1-Acetylspermidine	0.993987	5.41292e-05	Group	***	0.000204824	red
Fzd1	Tryptophanol	0.9911	0.000118457	Group	***	0.000348402	red
Fzd1	Phenylglyoxylic acid	0.989911	0.000152176	Group	***	0.00190715	red
Fzd1	Norepinephrine	0.992566	8.26917e-05	Group	***	0.000359583	red
Fzd1	Lanosterin	0.941575	0.00502046	Group	**	0.014211	red
Fzd1	Isoflurophate	0.996844	1.49236e-05	Group	***	5.5587e-05	red
Fzd1	4-Trimethylammoniobutanal	0.991728	0.000102357	Group	***	0.00123865	red
Fzd1	Chlorogenic acid	0.967109	0.00160496	Group	**	0.0124553	red
Fzd1	UDP-L-rhamnose	0.992407	8.62641e-05	Group	***	0.000331785	red
Fzd1	1,3,5-Trihydroxybenzene	0.995555	2.95932e-05	Group	***	0.000258053	red
Fzd1	Diadenosine tetraphosphate	0.989316	0.000170601	Group	***	0.000516972	red
Fzd1	Naphthalene	0.993361	6.59661e-05	Group	***	0.00033518	red
Fzd1	Cortisone	0.98283	0.000439688	Group	***	0.00302767	red
Fzd1	L-Glutamic gamma-semialdehyde	0.983951	0.000384288	Group	***	0.00286961	red
Fzd1	7-Dehydrocholesterol	0.863169	0.026803	Group	*	0.132202	red
Fzd1	Prostaglandin E2	0.938308	0.00559141	Group	**	0.0165984	red
Fzd1	Stearoyl-CoA	0.973022	0.00108188	Group	**	0.00625305	red
Fzd1	Naproxen	0.989567	0.000162696	Group	***	0.000574842	red
Fzd1	Pyridoxamine	0.990942	0.000122701	Group	***	0.000459547	red
Fzd1	N-Acetyllactosamine	0.910597	0.011632	Group	*	0.0575489	red
Fzd1	Aminoadipic acid	0.949298	0.00379082	Group	**	0.0145736	red
Fzd1	Questiomycin A	0.992704	7.96634e-05	Group	***	0.000612795	red
Fzd1	N8-Acetylspermidine	0.87468	0.0225737	Group	*	0.0275289	red
Fzd1	Spectinomycin	0.991754	0.000101717	Group	***	0.000730159	red
Fzd1	Tetrahydrobiopterin	0.985543	0.000312017	Group	***	0.00106706	red
Fzd1	N-Acetyl-L-tyrosine	0.995601	2.89798e-05	Group	***	0.000222922	red
Fzd1	Nonanoyl-CoA	0.992813	7.72989e-05	Group	***	0.000228061	red
Fzd1	Maltotetraose	0.84158	0.0356576	Group	*	0.151437	red
Fzd1	Berberine	0.898952	0.0148001	Group	*	0.0839607	red
Fzd1	Biliverdin	0.907657	0.0123972	Group	*	0.0344774	red
Fzd1	Dihydrofolic acid	0.862624	0.027012	Group	*	0.05529	red
Fzd1	Cytidine	0.986378	0.000277094	Group	***	0.000736447	red
Fzd1	Geranylgeranyl-PP	0.994208	5.02285e-05	Group	***	0.000371282	red
Fzd1	Queuine	0.96083	0.00227135	Group	**	0.0101173	red
Fzd1	Beta-D-Galactose	0.983064	0.000427821	Group	***	0.00112584	red
Fzd1	5-Methyltetrahydrofolic acid	0.970909	0.00125708	Group	**	0.002857	red
Fzd1	Protoporphyrinogen IX	0.960546	0.00230424	Group	**	0.0053587	red
Fzd1	L-Alanine	0.956973	0.00273721	Group	**	0.00760337	red
Fzd1	5,10-Methylene-THF	0.833313	0.0393612	Group	*	0.0790172	red
Fzd1	Vitamin K1	0.969548	0.0013769	Group	**	0.00372134	red
Fzd1	Palmityl-CoA	0.992279	8.91969e-05	Group	***	0.00027874	red
Fzd1	Scopolamine	0.975705	0.00087822	Group	***	0.0024395	red
Fzd1	4-(2-Aminophenyl)-2,4-dioxobutanoic acid	0.961635	0.00217956	Group	**	0.00660473	red
Fzd1	Aldosterone	0.90463	0.0132094	Group	*	0.048542	red
Fzd1	D-Glucose	0.962614	0.0020704	Group	**	0.0138711	red
Fzd1	Ethyl carbamate	0.835986	0.0381448	Group	*	0.045661	red
Fzd1	S-Adenosylhomocysteine	0.993391	6.53662e-05	Group	***	0.000210859	red
Fzd1	Trimethyl sulfonium	0.994866	3.94652e-05	Group	***	0.000146167	red
Fzd1	Bergapten	0.962057	0.00213221	Group	**	0.0112583	red
Fzd1	Apigenin	0.996551	1.78184e-05	Group	***	9.87017e-05	red
Fzd1	Leukotriene B4	0.89222	0.0167987	Group	*	0.0543045	red
Grem1	Prostaglandin I2	0.985613	0.000308992	Group	***	0.00171662	red
Grem1	D-Galactose	0.986628	0.000267033	Group	***	0.00187605	red
Grem1	Stachyose	0.983074	0.0004273	Group	***	0.00270703	red
Grem1	Trehalose	0.987879	0.000219481	Group	***	0.00168832	red
Grem1	But-2-enoic acid	0.957537	0.0026664	Group	**	0.00430065	red
Grem1	Guanosine diphosphate	0.991753	0.000101729	Group	***	0.000935904	red
Grem1	1,2,3-Trihydroxybenzene	0.978452	0.00069146	Group	***	0.0021414	red
Grem1	4-Hydroxy-L-proline	0.953098	0.00324817	Group	**	0.012084	red
Grem1	Uridine 5'-diphosphate	0.954127	0.00310822	Group	**	0.0075203	red
Grem1	Phytanoyl-CoA	0.995448	3.10393e-05	Group	***	0.000258661	red
Grem1	Bergaptol	0.960265	0.00233692	Group	**	0.00918866	red
Grem1	Galactinol	0.99694	1.40315e-05	Group	***	0.000216107	red
Grem1	Cyclohexylamine	0.92205	0.00887754	Group	**	0.0153061	red
Grem1	Riboflavin	0.976336	0.00083332	Group	***	0.00187921	red
Grem1	Adenosine	0.941452	0.00504145	Group	**	0.00826467	red
Grem1	Uridine triphosphate	0.986181	0.000285143	Group	***	0.00153622	red
Mylk	N1-Acetylspermidine	0.996911	1.42998e-05	Group	***	0.000129886	red
Mylk	Tryptophanol	0.997101	1.25956e-05	Group	***	0.000157451	red
Mylk	Phenylglyoxylic acid	0.985189	0.000327425	Group	***	0.00199254	red
Mylk	Norepinephrine	0.993824	5.70937e-05	Group	***	0.000356836	red
Mylk	Lanosterin	0.943394	0.00471569	Group	**	0.014211	red
Mylk	Isoflurophate	0.998977	1.56786e-06	Group	***	1.42533e-05	red
Mylk	4-Trimethylammoniobutanal	0.98223	0.000470858	Group	***	0.001593	red
Mylk	Chlorogenic acid	0.945089	0.00444007	Group	**	0.0124553	red
Mylk	UDP-L-rhamnose	0.995273	3.34653e-05	Group	***	0.000239038	red
Mylk	1,3,5-Trihydroxybenzene	0.992606	8.17938e-05	Group	***	0.000341406	red
Mylk	Diadenosine tetraphosphate	0.995234	3.40199e-05	Group	***	0.000336548	red
Mylk	Naphthalene	0.993894	5.58176e-05	Group	***	0.000328339	red
Mylk	Cortisone	0.97095	0.00125359	Group	**	0.00338807	red
Mylk	L-Glutamic gamma-semialdehyde	0.972648	0.00111198	Group	**	0.0033741	red
Mylk	7-Dehydrocholesterol	0.821762	0.0448222	Group	*	0.132202	red
Mylk	Prostaglandin E2	0.93308	0.0065676	Group	**	0.0165984	red
Mylk	Stearoyl-CoA	0.962997	0.00202852	Group	**	0.00633914	red
Mylk	Naproxen	0.993298	6.72331e-05	Group	***	0.000442834	red
Mylk	Pyridoxamine	0.992674	8.03166e-05	Group	***	0.000345636	red
Mylk	N-Acetyllactosamine	0.884997	0.0190782	Group	*	0.0578126	red
Mylk	Aminoadipic acid	0.936396	0.00593953	Group	**	0.0145736	red
Mylk	Questiomycin A	0.98961	0.000161354	Group	***	0.000644847	red
Mylk	N8-Acetylspermidine	0.897537	0.0152103	Group	*	0.0253504	red
Mylk	Spectinomycin	0.98933	0.000170175	Group	***	0.000730159	red
Mylk	Tetrahydrobiopterin	0.989184	0.000174847	Group	***	0.00091515	red
Mylk	N-Acetyl-L-tyrosine	0.994166	5.09458e-05	Group	***	0.000241941	red
Mylk	Nonanoyl-CoA	0.99926	8.21647e-07	Group	***	2.29942e-05	red
Mylk	Berberine	0.859641	0.0281684	Group	*	0.0839607	red
Mylk	Biliverdin	0.911785	0.0113296	Group	*	0.0344774	red
Mylk	Dihydrofolic acid	0.867976	0.0249951	Group	*	0.05529	red
Mylk	Cytidine	0.99538	3.19654e-05	Group	***	0.000381657	red
Mylk	Geranylgeranyl-PP	0.992489	8.44054e-05	Group	***	0.00040193	red
Mylk	Queuine	0.946758	0.00417664	Group	**	0.0107093	red
Mylk	Beta-D-Galactose	0.992126	9.27531e-05	Group	***	0.000545606	red
Mylk	5-Methyltetrahydrofolic acid	0.986765	0.000261579	Group	***	0.00180839	red
Mylk	Protoporphyrinogen IX	0.97984	0.000605556	Group	***	0.00361766	red
Mylk	L-Alanine	0.972372	0.0011344	Group	**	0.00679712	red
Mylk	Vitamin K1	0.983169	0.000422518	Group	***	0.00286399	red
Mylk	Palmityl-CoA	0.9979	6.60801e-06	Group	***	9.27625e-05	red
Mylk	Scopolamine	0.982949	0.000433651	Group	***	0.00214459	red
Mylk	4-(2-Aminophenyl)-2,4-dioxobutanoic acid	0.967636	0.00155417	Group	**	0.00627671	red
Mylk	Aldosterone	0.893673	0.0163571	Group	*	0.048542	red
Mylk	D-Glucose	0.948816	0.00386268	Group	**	0.0138711	red
Mylk	Ethyl carbamate	0.859929	0.0280557	Group	*	0.0440329	red
Mylk	S-Adenosylhomocysteine	0.997431	9.89056e-06	Group	***	0.000109895	red
Mylk	Trimethyl sulfonium	0.997852	6.91635e-06	Group	***	6.91635e-05	red
Mylk	Bergapten	0.95303	0.00325746	Group	**	0.0112583	red
Mylk	Apigenin	0.997333	1.0656e-05	Group	***	9.59535e-05	red
Mylk	Leukotriene B4	0.873191	0.0231014	Group	*	0.0543045	red
Fasn	Prostaglandin I2	0.978366	0.000696994	Group	***	0.00258146	red
Fasn	D-Galactose	0.968237	0.00149735	Group	**	0.003639	red
Fasn	Stachyose	0.962491	0.00208401	Group	**	0.00353201	red
Fasn	Trehalose	0.968441	0.00147827	Group	**	0.00310318	red
Fasn	But-2-enoic acid	0.925763	0.00806211	Group	**	0.0101925	red
Fasn	Guanosine diphosphate	0.978059	0.000716847	Group	***	0.00238949	red
Fasn	1,2,3-Trihydroxybenzene	0.956208	0.00283458	Group	**	0.0037987	red
Fasn	4-Hydroxy-L-proline	0.950528	0.00361073	Group	**	0.012084	red
Fasn	Uridine 5'-diphosphate	0.982145	0.000475369	Group	***	0.0075203	red
Fasn	Phytanoyl-CoA	0.984265	0.000369433	Group	***	0.00127391	red
Fasn	Bergaptol	0.933597	0.00646768	Group	**	0.00922482	red
Fasn	Galactinol	0.99793	6.42239e-06	Group	***	0.00016056	red
Fasn	Cyclohexylamine	0.900991	0.014219	Group	*	0.0206208	red
Fasn	Riboflavin	0.957078	0.00272385	Group	**	0.00378313	red
Fasn	Adenosine	0.907545	0.0124268	Group	*	0.0164331	red
Fasn	Uridine triphosphate	0.969617	0.00137071	Group	**	0.00360713	red
Fasn	Beta-Alanine	0.817901	0.0467206	Group	*	0.183847	red
LOC102555223	N1-Acetylspermidine	0.987988	0.000215582	Group	***	0.000582654	red
LOC102555223	Tryptophanol	0.9889	0.000184142	Group	***	0.000484585	red
LOC102555223	Phenylglyoxylic acid	0.959334	0.00244697	Group	**	0.00509784	red
LOC102555223	Norepinephrine	0.987734	0.000224764	Group	***	0.000624343	red
LOC102555223	Lanosterin	0.944179	0.00458709	Group	**	0.014211	red
LOC102555223	Isoflurophate	0.991381	0.000111104	Group	***	0.000252509	red
LOC102555223	4-Trimethylammoniobutanal	0.984952	0.000337943	Group	***	0.0014081	red
LOC102555223	Chlorogenic acid	0.970258	0.00131373	Group	**	0.0124553	red
LOC102555223	UDP-L-rhamnose	0.988734	0.000189677	Group	***	0.000541935	red
LOC102555223	1,3,5-Trihydroxybenzene	0.985948	0.000294821	Group	***	0.000818946	red
LOC102555223	Diadenosine tetraphosphate	0.989576	0.000162433	Group	***	0.000507604	red
LOC102555223	Naphthalene	0.986854	0.000258105	Group	***	0.000716958	red
LOC102555223	Cortisone	0.98818	0.000208733	Group	***	0.00302767	red
LOC102555223	L-Glutamic gamma-semialdehyde	0.990557	0.000133331	Group	***	0.00286961	red
LOC102555223	7-Dehydrocholesterol	0.861736	0.0273538	Group	*	0.132202	red
LOC102555223	Prostaglandin E2	0.946356	0.00423934	Group	**	0.0165984	red
LOC102555223	Stearoyl-CoA	0.98554	0.000312105	Group	***	0.00625305	red
LOC102555223	Naproxen	0.989437	0.000166763	Group	***	0.000574842	red
LOC102555223	Pyridoxamine	0.975448	0.000896767	Group	***	0.00190801	red
LOC102555223	N-Acetyllactosamine	0.931491	0.00687953	Group	**	0.0575489	red
LOC102555223	Aminoadipic acid	0.976983	0.000788603	Group	***	0.0145736	red
LOC102555223	Questiomycin A	0.98241	0.00046141	Group	***	0.00128749	red
LOC102555223	N8-Acetylspermidine	0.851144	0.031588	Group	*	0.0329042	red
LOC102555223	Spectinomycin	0.98332	0.000415011	Group	***	0.00122062	red
LOC102555223	Tetrahydrobiopterin	0.988933	0.00018303	Group	***	0.00091515	red
LOC102555223	N-Acetyl-L-tyrosine	0.986355	0.000278014	Group	***	0.000772262	red
LOC102555223	Nonanoyl-CoA	0.985714	0.00030469	Group	***	0.00066237	red
LOC102555223	Maltotetraose	0.853222	0.0307345	Group	*	0.151437	red
LOC102555223	Berberine	0.88474	0.0191617	Group	*	0.0839607	red
LOC102555223	Biliverdin	0.91784	0.00984799	Group	**	0.0344774	red
LOC102555223	Dihydrofolic acid	0.854926	0.0300431	Group	*	0.05529	red
LOC102555223	Cytidine	0.987952	0.000216863	Group	***	0.000657159	red
LOC102555223	Shikimic acid	0.837961	0.0372578	Group	*	0.157733	red
LOC102555223	Geranylgeranyl-PP	0.983438	0.000409164	Group	***	0.00113657	red
LOC102555223	Queuine	0.965591	0.00175558	Group	**	0.0101173	red
LOC102555223	Beta-D-Galactose	0.975219	0.000913568	Group	***	0.00203015	red
LOC102555223	5-Methyltetrahydrofolic acid	0.97765	0.000743685	Group	***	0.00212481	red
LOC102555223	Protoporphyrinogen IX	0.964475	0.00187063	Group	**	0.00492271	red
LOC102555223	L-Alanine	0.937033	0.00582252	Group	**	0.0121303	red
LOC102555223	Vitamin K1	0.952553	0.00332343	Group	**	0.00692381	red
LOC102555223	Palmityl-CoA	0.988363	0.000202325	Group	***	0.000518781	red
LOC102555223	Scopolamine	0.987032	0.000251149	Group	***	0.00214459	red
LOC102555223	4-(2-Aminophenyl)-2,4-dioxobutanoic acid	0.979724	0.000612507	Group	***	0.00627671	red
LOC102555223	Aldosterone	0.945878	0.00431454	Group	**	0.048542	red
LOC102555223	D-Glucose	0.951274	0.00350349	Group	**	0.0138711	red
LOC102555223	Ethyl carbamate	0.829404	0.0411721	Group	*	0.0464444	red
LOC102555223	S-Adenosylhomocysteine	0.988376	0.000201902	Group	***	0.000531262	red
LOC102555223	Trimethyl sulfonium	0.987127	0.000247522	Group	***	0.000618804	red
LOC102555223	Bergapten	0.962196	0.0021167	Group	**	0.0112583	red
LOC102555223	Apigenin	0.982816	0.000440379	Group	***	0.00100086	red
LOC102555223	Leukotriene B4	0.89735	0.0152647	Group	*	0.0543045	red
Lamb2	Prostaglandin I2	0.989226	0.000173503	Group	***	0.00126956	red
Lamb2	D-Galactose	0.985279	0.000323477	Group	***	0.00187605	red
Lamb2	Stachyose	0.980077	0.000591464	Group	***	0.00270703	red
Lamb2	Trehalose	0.982398	0.000462038	Group	***	0.00231019	red
Lamb2	But-2-enoic acid	0.947674	0.00403542	Group	**	0.00602301	red
Lamb2	Guanosine diphosphate	0.984364	0.000364811	Group	***	0.00173719	red
Lamb2	1,2,3-Trihydroxybenzene	0.970852	0.001262	Group	**	0.00225694	red
Lamb2	4-Hydroxy-L-proline	0.971671	0.00119245	Group	**	0.0120559	red
Lamb2	Uridine 5'-diphosphate	0.970515	0.00129119	Group	**	0.0075203	red
Lamb2	Phytanoyl-CoA	0.992753	7.85835e-05	Group	***	0.000392918	red
Lamb2	Bergaptol	0.968258	0.0014953	Group	**	0.00918866	red
Lamb2	Galactinol	0.993252	6.81584e-05	Group	***	0.000324564	red
Lamb2	Cyclohexylamine	0.8906	0.0172978	Group	*	0.0236956	red
Lamb2	Riboflavin	0.961988	0.00213989	Group	**	0.00305178	red
Lamb2	Adenosine	0.92887	0.00740931	Group	**	0.0107381	red
Lamb2	Uridine triphosphate	0.989996	0.000149605	Group	***	0.0011823	red
Tns1	N1-Acetylspermidine	0.996352	1.99403e-05	Group	***	0.000129886	red
Tns1	Tryptophanol	0.992329	8.80421e-05	Group	***	0.000303593	red
Tns1	Phenylglyoxylic acid	0.987622	0.000228858	Group	***	0.00190715	red
Tns1	Norepinephrine	0.997095	1.26483e-05	Group	***	0.00024227	red
Tns1	Lanosterin	0.942566	0.00485325	Group	**	0.014211	red
Tns1	Isoflurophate	0.992487	8.44626e-05	Group	***	0.000201101	red
Tns1	4-Trimethylammoniobutanal	0.997313	1.08182e-05	Group	***	0.00108182	red
Tns1	Chlorogenic acid	0.968579	0.00146544	Group	**	0.0124553	red
Tns1	UDP-L-rhamnose	0.99595	2.45733e-05	Group	***	0.000211436	red
Tns1	1,3,5-Trihydroxybenzene	0.998891	1.84401e-06	Group	***	9.22004e-05	red
Tns1	Diadenosine tetraphosphate	0.991811	0.000100321	Group	***	0.00038585	red
Tns1	Naphthalene	0.997779	7.39675e-06	Group	***	0.000205682	red
Tns1	Cortisone	0.979622	0.000618651	Group	***	0.00302767	red
Tns1	L-Glutamic gamma-semialdehyde	0.989461	0.00016601	Group	***	0.00286961	red
Tns1	7-Dehydrocholesterol	0.881974	0.0200732	Group	*	0.132202	red
Tns1	Prostaglandin E2	0.959933	0.00237588	Group	**	0.0165984	red
Tns1	Stearoyl-CoA	0.981529	0.000508605	Group	***	0.00625305	red
Tns1	Naproxen	0.993982	5.42077e-05	Group	***	0.000416982	red
Tns1	Pyridoxamine	0.979645	0.000617286	Group	***	0.00137175	red
Tns1	N-Acetyllactosamine	0.927151	0.00776712	Group	**	0.0575489	red
Tns1	Aminoadipic acid	0.943909	0.00463101	Group	**	0.0145736	red
Tns1	Questiomycin A	0.998435	3.67309e-06	Group	***	0.000183655	red
Tns1	N8-Acetylspermidine	0.890832	0.0172261	Group	*	0.0262384	red
Tns1	Spectinomycin	0.998069	5.59043e-06	Group	***	0.000279522	red
Tns1	Tetrahydrobiopterin	0.991728	0.000102351	Group	***	0.00091515	red
Tns1	N-Acetyl-L-tyrosine	0.999157	1.066e-06	Group	***	5.32999e-05	red
Tns1	Nonanoyl-CoA	0.991235	0.000114898	Group	***	0.000302362	red
Tns1	Maltotetraose	0.850821	0.0317218	Group	*	0.151437	red
Tns1	Berberine	0.908156	0.0122655	Group	*	0.0839607	red
Tns1	Biliverdin	0.881666	0.0201758	Group	*	0.0438604	red
Tns1	Dihydrofolic acid	0.85927	0.0283137	Group	*	0.05529	red
Tns1	Cytidine	0.986515	0.00027153	Group	***	0.000736447	red
Tns1	Geranylgeranyl-PP	0.998723	2.44561e-06	Group	***	0.000122281	red
Tns1	Queuine	0.945163	0.00442813	Group	**	0.0110703	red
Tns1	Beta-D-Galactose	0.9721	0.00115675	Group	**	0.00246117	red
Tns1	5-Methyltetrahydrofolic acid	0.966835	0.00163166	Group	**	0.00345181	red
Tns1	Protoporphyrinogen IX	0.9517	0.00344298	Group	**	0.00688595	red
Tns1	L-Alanine	0.940207	0.00525598	Group	**	0.0116538	red
Tns1	5,10-Methylene-THF	0.861998	0.0272527	Group	*	0.0790172	red
Tns1	Vitamin K1	0.956035	0.00285685	Group	**	0.00634855	red
Tns1	Palmityl-CoA	0.993046	7.23726e-05	Group	***	0.000249561	red
Tns1	Scopolamine	0.98221	0.000471935	Group	***	0.00214459	red
Tns1	4-(2-Aminophenyl)-2,4-dioxobutanoic acid	0.972522	0.0011222	Group	**	0.00627671	red
Tns1	Aldosterone	0.918673	0.00965219	Group	**	0.048542	red
Tns1	D-Glucose	0.978239	0.000705154	Group	***	0.0138711	red
Tns1	Ethyl carbamate	0.860805	0.0277144	Group	*	0.0440329	red
Tns1	S-Adenosylhomocysteine	0.995156	3.51428e-05	Group	***	0.00015791	red
Tns1	Trimethyl sulfonium	0.99633	2.01805e-05	Group	***	0.000112946	red
Tns1	Bergapten	0.978678	0.000677116	Group	***	0.0112583	red
Tns1	Apigenin	0.997228	1.15144e-05	Group	***	9.59535e-05	red
Tns1	Leukotriene B4	0.920349	0.00926368	Group	**	0.0543045	red
Flnc	N1-Acetylspermidine	0.995811	2.62792e-05	Group	***	0.000145996	red
Flnc	Tryptophanol	0.992512	8.38855e-05	Group	***	0.000299591	red
Flnc	Phenylglyoxylic acid	0.988893	0.000184366	Group	***	0.00190715	red
Flnc	Norepinephrine	0.995413	3.15178e-05	Group	***	0.000262648	red
Flnc	Lanosterin	0.94061	0.00518603	Group	**	0.014211	red
Flnc	Isoflurophate	0.995842	2.58946e-05	Group	***	7.73341e-05	red
Flnc	4-Trimethylammoniobutanal	0.995077	3.62873e-05	Group	***	0.00120772	red
Flnc	Chlorogenic acid	0.968342	0.00148746	Group	**	0.0124553	red
Flnc	UDP-L-rhamnose	0.994836	3.9931e-05	Group	***	0.00024893	red
Flnc	1,3,5-Trihydroxybenzene	0.99793	6.42391e-06	Group	***	0.00021413	red
Flnc	Diadenosine tetraphosphate	0.991377	0.000111217	Group	***	0.000397203	red
Flnc	Naphthalene	0.996109	2.2679e-05	Group	***	0.000217941	red
Flnc	Cortisone	0.981941	0.00048624	Group	***	0.00302767	red
Flnc	L-Glutamic gamma-semialdehyde	0.987581	0.000230403	Group	***	0.00286961	red
Flnc	7-Dehydrocholesterol	0.872535	0.0233356	Group	*	0.132202	red
Flnc	Prostaglandin E2	0.949289	0.00379228	Group	**	0.0165984	red
Flnc	Stearoyl-CoA	0.978718	0.000674569	Group	***	0.00625305	red
Flnc	Naproxen	0.992495	8.42727e-05	Group	***	0.000442834	red
Flnc	Pyridoxamine	0.986323	0.000279306	Group	***	0.000716168	red
Flnc	N-Acetyllactosamine	0.919208	0.00952743	Group	**	0.0575489	red
Flnc	Aminoadipic acid	0.949561	0.00375191	Group	**	0.0145736	red
Flnc	Questiomycin A	0.995579	2.92785e-05	Group	***	0.000585573	red
Flnc	N8-Acetylspermidine	0.880026	0.0207272	Group	*	0.0273485	red
Flnc	Spectinomycin	0.995312	3.29078e-05	Group	***	0.000657147	red
Flnc	Tetrahydrobiopterin	0.989378	0.000168635	Group	***	0.00091515	red
Flnc	N-Acetyl-L-tyrosine	0.99765	8.27771e-06	Group	***	0.00015823	red
Flnc	Nonanoyl-CoA	0.992802	7.75407e-05	Group	***	0.000228061	red
Flnc	Maltotetraose	0.845838	0.0338171	Group	*	0.151437	red
Flnc	Berberine	0.90445	0.0132585	Group	*	0.0839607	red
Flnc	Biliverdin	0.896124	0.0156249	Group	*	0.036337	red
Flnc	Dihydrofolic acid	0.865383	0.0259627	Group	*	0.05529	red
Flnc	Cytidine	0.987396	0.000237304	Group	***	0.000697953	red
Flnc	Geranylgeranyl-PP	0.996878	1.46057e-05	Group	***	0.000288064	red
Flnc	Queuine	0.955764	0.0028919	Group	**	0.0101173	red
Flnc	Beta-D-Galactose	0.979156	0.000647185	Group	***	0.0015235	red
Flnc	5-Methyltetrahydrofolic acid	0.970136	0.00132445	Group	**	0.00294322	red
Flnc	Protoporphyrinogen IX	0.9575	0.002671	Group	**	0.00589479	red
Flnc	L-Alanine	0.949611	0.0037446	Group	**	0.0090241	red
Flnc	5,10-Methylene-THF	0.844716	0.0342975	Group	*	0.0790172	red
Flnc	Vitamin K1	0.963771	0.00194505	Group	**	0.00463881	red
Flnc	Palmityl-CoA	0.993431	6.45792e-05	Group	***	0.00023064	red
Flnc	Scopolamine	0.979907	0.000601549	Group	***	0.00214459	red
Flnc	4-(2-Aminophenyl)-2,4-dioxobutanoic acid	0.968024	0.00151738	Group	**	0.00627671	red
Flnc	Aldosterone	0.912507	0.0111476	Group	*	0.048542	red
Flnc	D-Glucose	0.97032	0.00130832	Group	**	0.0138711	red
Flnc	Ethyl carbamate	0.845661	0.0338925	Group	*	0.0454524	red
Flnc	S-Adenosylhomocysteine	0.994969	3.78985e-05	Group	***	0.00015791	red
Flnc	Trimethyl sulfonium	0.996229	2.13019e-05	Group	***	0.000112946	red
Flnc	Bergapten	0.970549	0.00128827	Group	**	0.0112583	red
Flnc	Apigenin	0.997383	1.02667e-05	Group	***	9.59535e-05	red
Flnc	Leukotriene B4	0.906055	0.0128239	Group	*	0.0543045	red
Prrx1	Prostaglandin I2	0.975988	0.000857966	Group	***	0.00282387	red
Prrx1	D-Galactose	0.967183	0.00159781	Group	**	0.003639	red
Prrx1	Stachyose	0.963563	0.00196731	Group	**	0.00353201	red
Prrx1	Trehalose	0.970522	0.00129059	Group	**	0.00305187	red
Prrx1	But-2-enoic acid	0.935158	0.00617045	Group	**	0.00845266	red
Prrx1	Guanosine diphosphate	0.979524	0.000624631	Group	***	0.00238949	red
Prrx1	1,2,3-Trihydroxybenzene	0.961379	0.00220861	Group	**	0.00320089	red
Prrx1	4-Hydroxy-L-proline	0.936218	0.00597243	Group	**	0.0131	red
Prrx1	Uridine 5'-diphosphate	0.951311	0.00349821	Group	**	0.00767568	red
Prrx1	Phytanoyl-CoA	0.981231	0.0005251	Group	***	0.00154441	red
Prrx1	Bergaptol	0.929229	0.00733563	Group	**	0.00948592	red
Prrx1	Galactinol	0.990739	0.00012824	Group	***	0.000458	red
Prrx1	Cyclohexylamine	0.923789	0.00849089	Group	**	0.015026	red
Prrx1	Riboflavin	0.966043	0.00171002	Group	**	0.00263434	red
Prrx1	Adenosine	0.921408	0.00902236	Group	**	0.0125703	red
Prrx1	Uridine triphosphate	0.964032	0.00191733	Group	**	0.00456508	red
Prrx1	Beta-Alanine	0.820208	0.045582	Group	*	0.183847	red
LOC100360205	N1-Acetylspermidine	0.994916	3.87087e-05	Group	***	0.000168298	red
LOC100360205	Tryptophanol	0.994254	4.94221e-05	Group	***	0.000235343	red
LOC100360205	Phenylglyoxylic acid	0.984026	0.000380718	Group	***	0.00199254	red
LOC100360205	Norepinephrine	0.992565	8.27041e-05	Group	***	0.000359583	red
LOC100360205	Lanosterin	0.950895	0.00355774	Group	**	0.014211	red
LOC100360205	Isoflurophate	0.998631	2.81147e-06	Group	***	2.08464e-05	red
LOC100360205	4-Trimethylammoniobutanal	0.986803	0.000260082	Group	***	0.00136885	red
LOC100360205	Chlorogenic acid	0.961976	0.00214127	Group	**	0.0124553	red
LOC100360205	UDP-L-rhamnose	0.993498	6.32673e-05	Group	***	0.000284505	red
LOC100360205	1,3,5-Trihydroxybenzene	0.992692	7.99254e-05	Group	***	0.000341406	red
LOC100360205	Diadenosine tetraphosphate	0.992629	8.12935e-05	Group	***	0.000364381	red
LOC100360205	Naphthalene	0.992769	7.82347e-05	Group	***	0.00033518	red
LOC100360205	Cortisone	0.983337	0.000414162	Group	***	0.00302767	red
LOC100360205	L-Glutamic gamma-semialdehyde	0.981326	0.000519796	Group	***	0.00288776	red
LOC100360205	7-Dehydrocholesterol	0.844032	0.0345922	Group	*	0.132202	red
LOC100360205	Prostaglandin E2	0.934175	0.00635676	Group	**	0.0165984	red
LOC100360205	Stearoyl-CoA	0.969803	0.00135401	Group	**	0.00625305	red
LOC100360205	Naproxen	0.991495	0.000108185	Group	***	0.000470369	red
LOC100360205	Pyridoxamine	0.992653	8.07691e-05	Group	***	0.000345636	red
LOC100360205	N-Acetyllactosamine	0.903865	0.0134186	Group	*	0.0575489	red
LOC100360205	Aminoadipic acid	0.950172	0.00366243	Group	**	0.0145736	red
LOC100360205	Questiomycin A	0.990673	0.000130096	Group	***	0.000644847	red
LOC100360205	N8-Acetylspermidine	0.881954	0.0200798	Group	*	0.0271532	red
LOC100360205	Spectinomycin	0.989172	0.000175238	Group	***	0.000730159	red
LOC100360205	Tetrahydrobiopterin	0.987717	0.000225391	Group	***	0.000942002	red
LOC100360205	N-Acetyl-L-tyrosine	0.994576	4.4054e-05	Group	***	0.000241611	red
LOC100360205	Nonanoyl-CoA	0.995825	2.61035e-05	Group	***	0.000137387	red
LOC100360205	Maltotetraose	0.829812	0.0409811	Group	*	0.151437	red
LOC100360205	Berberine	0.877963	0.0214309	Group	*	0.0839607	red
LOC100360205	Biliverdin	0.921632	0.00897166	Group	**	0.0344774	red
LOC100360205	Dihydrofolic acid	0.854686	0.0301401	Group	*	0.05529	red
LOC100360205	Cytidine	0.99171	0.000102811	Group	***	0.000428379	red
LOC100360205	Geranylgeranyl-PP	0.991862	9.90676e-05	Group	***	0.000433896	red
LOC100360205	Queuine	0.959038	0.0024824	Group	**	0.0101173	red
LOC100360205	Beta-D-Galactose	0.988031	0.000214012	Group	***	0.000761695	red
LOC100360205	5-Methyltetrahydrofolic acid	0.980921	0.000542517	Group	***	0.00180839	red
LOC100360205	Protoporphyrinogen IX	0.972447	0.0011283	Group	**	0.00391323	red
LOC100360205	L-Alanine	0.964438	0.0018745	Group	**	0.00679712	red
LOC100360205	5,10-Methylene-THF	0.811814	0.0497886	Group	*	0.0790172	red
LOC100360205	Vitamin K1	0.97616	0.000845711	Group	***	0.00315407	red
LOC100360205	Palmityl-CoA	0.995052	3.66562e-05	Group	***	0.000177672	red
LOC100360205	Scopolamine	0.980784	0.000550351	Group	***	0.00214459	red
LOC100360205	4-(2-Aminophenyl)-2,4-dioxobutanoic acid	0.966527	0.00166195	Group	**	0.00627671	red
LOC100360205	Aldosterone	0.908726	0.0121161	Group	*	0.048542	red
LOC100360205	D-Glucose	0.952768	0.00329368	Group	**	0.0138711	red
LOC100360205	Ethyl carbamate	0.845201	0.0340893	Group	*	0.0454524	red
LOC100360205	S-Adenosylhomocysteine	0.995094	3.60498e-05	Group	***	0.00015791	red
LOC100360205	Trimethyl sulfonium	0.995685	2.78897e-05	Group	***	0.000126771	red
LOC100360205	Bergapten	0.956135	0.00284397	Group	**	0.0112583	red
LOC100360205	Apigenin	0.995498	3.03592e-05	Group	***	0.000131996	red
LOC100360205	Leukotriene B4	0.880568	0.0205441	Group	*	0.0543045	red
Ifitm3	Prostaglandin I2	0.987694	0.000226212	Group	***	0.00133066	red
Ifitm3	D-Galactose	0.96908	0.00141933	Group	**	0.003639	red
Ifitm3	Stachyose	0.967777	0.00154078	Group	**	0.00353201	red
Ifitm3	Trehalose	0.971258	0.00122732	Group	**	0.00305187	red
Ifitm3	But-2-enoic acid	0.946036	0.00428959	Group	**	0.00621679	red
Ifitm3	Guanosine diphosphate	0.981229	0.00052522	Group	***	0.00229283	red
Ifitm3	1,2,3-Trihydroxybenzene	0.969031	0.00142379	Group	**	0.0024502	red
Ifitm3	4-Hydroxy-L-proline	0.963433	0.00198131	Group	**	0.0120559	red
Ifitm3	Uridine 5'-diphosphate	0.962402	0.00209382	Group	**	0.0075203	red
Ifitm3	Phytanoyl-CoA	0.978895	0.000663404	Group	***	0.00179298	red
Ifitm3	Bergaptol	0.932303	0.00671916	Group	**	0.00933216	red
Ifitm3	Galactinol	0.980773	0.000550989	Group	***	0.00124197	red
Ifitm3	Cyclohexylamine	0.943101	0.00476413	Group	**	0.00952826	red
Ifitm3	Riboflavin	0.975075	0.000924158	Group	***	0.00196629	red
Ifitm3	Adenosine	0.93971	0.00534268	Group	**	0.00848044	red
Ifitm3	Uridine triphosphate	0.962157	0.00212102	Group	**	0.0049326	red
Wdr1	N1-Acetylspermidine	0.991206	0.00011566	Group	***	0.000340175	red
Wdr1	Tryptophanol	0.992062	9.42793e-05	Group	***	0.000314264	red
Wdr1	Phenylglyoxylic acid	0.977125	0.000778909	Group	***	0.00222797	red
Wdr1	Norepinephrine	0.987941	0.000217255	Group	***	0.000620728	red
Wdr1	Lanosterin	0.938739	0.0055144	Group	**	0.014211	red
Wdr1	Isoflurophate	0.999016	1.45338e-06	Group	***	1.42533e-05	red
Wdr1	4-Trimethylammoniobutanal	0.980673	0.000556694	Group	***	0.00173967	red
Wdr1	Chlorogenic acid	0.95617	0.0028395	Group	**	0.0124553	red
Wdr1	UDP-L-rhamnose	0.989687	0.000158976	Group	***	0.000481745	red
Wdr1	1,3,5-Trihydroxybenzene	0.988257	0.000206021	Group	***	0.000605944	red
Wdr1	Diadenosine tetraphosphate	0.990318	0.000140155	Group	***	0.000452113	red
Wdr1	Naphthalene	0.987813	0.000221877	Group	***	0.000633934	red
Wdr1	Cortisone	0.980707	0.000554758	Group	***	0.00302767	red
Wdr1	L-Glutamic gamma-semialdehyde	0.977273	0.000768915	Group	***	0.00319604	red
Wdr1	7-Dehydrocholesterol	0.829852	0.0409628	Group	*	0.132202	red
Wdr1	Prostaglandin E2	0.92368	0.00851489	Group	**	0.0165984	red
Wdr1	Stearoyl-CoA	0.968051	0.00151479	Group	**	0.00625305	red
Wdr1	Naproxen	0.988037	0.00021381	Group	***	0.000647908	red
Wdr1	Pyridoxamine	0.99361	6.11084e-05	Group	***	0.000345636	red
Wdr1	N-Acetyllactosamine	0.894395	0.0161398	Group	*	0.0575489	red
Wdr1	Aminoadipic acid	0.95958	0.0024176	Group	**	0.0145736	red
Wdr1	Questiomycin A	0.982435	0.000460065	Group	***	0.00128749	red
Wdr1	N8-Acetylspermidine	0.861063	0.0276144	Group	*	0.0300807	red
Wdr1	Spectinomycin	0.982723	0.000445152	Group	***	0.00127186	red
Wdr1	Tetrahydrobiopterin	0.984113	0.000376571	Group	***	0.00107592	red
Wdr1	N-Acetyl-L-tyrosine	0.988279	0.000205253	Group	***	0.000586437	red
Wdr1	Nonanoyl-CoA	0.994027	5.34124e-05	Group	***	0.000204968	red
Wdr1	Maltotetraose	0.81729	0.0470247	Group	*	0.151437	red
Wdr1	Berberine	0.869753	0.0243418	Group	*	0.0839607	red
Wdr1	Biliverdin	0.93051	0.00707555	Group	**	0.0344774	red
Wdr1	Dihydrofolic acid	0.870502	0.0240686	Group	*	0.05529	red
Wdr1	Cytidine	0.991005	0.000121007	Group	***	0.000465411	red
Wdr1	Shikimic acid	0.830661	0.0405854	Group	*	0.157733	red
Wdr1	Geranylgeranyl-PP	0.985854	0.000298763	Group	***	0.000866818	red
Wdr1	Queuine	0.968795	0.00144548	Group	**	0.0101173	red
Wdr1	Beta-D-Galactose	0.992524	8.3627e-05	Group	***	0.000522669	red
Wdr1	5-Methyltetrahydrofolic acid	0.983757	0.0003936	Group	***	0.00180839	red
Wdr1	Protoporphyrinogen IX	0.977258	0.000769945	Group	***	0.0036664	red
Wdr1	L-Alanine	0.968019	0.00151785	Group	**	0.00679712	red
Wdr1	Vitamin K1	0.978629	0.000680175	Group	***	0.00286399	red
Wdr1	Palmityl-CoA	0.992711	7.95066e-05	Group	***	0.000265022	red
Wdr1	Scopolamine	0.978873	0.000664823	Group	***	0.00214459	red
Wdr1	4-(2-Aminophenyl)-2,4-dioxobutanoic acid	0.963804	0.00194152	Group	**	0.00627671	red
Wdr1	Aldosterone	0.904817	0.0131584	Group	*	0.048542	red
Wdr1	D-Glucose	0.94055	0.00519633	Group	**	0.0144342	red
Wdr1	Ethyl carbamate	0.823321	0.0440656	Group	*	0.0478973	red
Wdr1	S-Adenosylhomocysteine	0.991945	9.70653e-05	Group	***	0.000294137	red
Wdr1	Trimethyl sulfonium	0.992062	9.42573e-05	Group	***	0.000277227	red
Wdr1	Bergapten	0.946058	0.00428607	Group	**	0.0121384	red
Wdr1	Apigenin	0.990903	0.000123764	Group	***	0.000364011	red
Wdr1	Leukotriene B4	0.865404	0.0259549	Group	*	0.0543045	red
Itga11	N1-Acetylspermidine	0.998036	5.78421e-06	Group	***	8.57399e-05	red
Itga11	Tryptophanol	0.996973	1.37316e-05	Group	***	0.000157451	red
Itga11	Phenylglyoxylic acid	0.9837	0.00039635	Group	***	0.00199254	red
Itga11	Norepinephrine	0.996815	1.51985e-05	Group	***	0.00024227	red
Itga11	Lanosterin	0.947536	0.00405649	Group	**	0.014211	red
Itga11	Isoflurophate	0.998244	4.6234e-06	Group	***	2.88962e-05	red
Itga11	4-Trimethylammoniobutanal	0.990899	0.000123865	Group	***	0.00123865	red
Itga11	Chlorogenic acid	0.961334	0.00221364	Group	**	0.0124553	red
Itga11	UDP-L-rhamnose	0.997308	1.08586e-05	Group	***	0.000194144	red
Itga11	1,3,5-Trihydroxybenzene	0.996351	1.99456e-05	Group	***	0.000257536	red
Itga11	Diadenosine tetraphosphate	0.996087	2.29391e-05	Group	***	0.000336548	red
Itga11	Naphthalene	0.996889	1.44989e-05	Group	***	0.000217941	red
Itga11	Cortisone	0.980712	0.000554451	Group	***	0.00302767	red
Itga11	L-Glutamic gamma-semialdehyde	0.985059	0.000333187	Group	***	0.00286961	red
Itga11	7-Dehydrocholesterol	0.85277	0.0309192	Group	*	0.132202	red
Itga11	Prostaglandin E2	0.947866	0.0040061	Group	**	0.0165984	red
Itga11	Stearoyl-CoA	0.976651	0.000811412	Group	***	0.00625305	red
Itga11	Naproxen	0.995895	2.52442e-05	Group	***	0.000416982	red
Itga11	Pyridoxamine	0.987771	0.000223405	Group	***	0.000657075	red
Itga11	N-Acetyllactosamine	0.91179	0.0113284	Group	*	0.0575489	red
Itga11	Aminoadipic acid	0.949694	0.00373235	Group	**	0.0145736	red
Itga11	Questiomycin A	0.994399	4.6961e-05	Group	***	0.000612795	red
Itga11	N8-Acetylspermidine	0.889776	0.0175545	Group	*	0.0262384	red
Itga11	Spectinomycin	0.994148	5.12644e-05	Group	***	0.000657147	red
Itga11	Tetrahydrobiopterin	0.993151	7.02125e-05	Group	***	0.00091515	red
Itga11	N-Acetyl-L-tyrosine	0.997483	9.49377e-06	Group	***	0.00015823	red
Itga11	Nonanoyl-CoA	0.996925	1.417e-05	Group	***	8.33529e-05	red
Itga11	Maltotetraose	0.830129	0.0408332	Group	*	0.151437	red
Itga11	Berberine	0.883258	0.0196474	Group	*	0.0839607	red
Itga11	Biliverdin	0.906161	0.0127954	Group	*	0.0344774	red
Itga11	Dihydrofolic acid	0.863099	0.0268298	Group	*	0.05529	red
Itga11	Cytidine	0.994044	5.31063e-05	Group	***	0.000381657	red
Itga11	Geranylgeranyl-PP	0.99584	2.59258e-05	Group	***	0.000288064	red
Itga11	Queuine	0.952443	0.0033387	Group	**	0.0101173	red
Itga11	Beta-D-Galactose	0.98479	0.000345249	Group	***	0.00104621	red
Itga11	5-Methyltetrahydrofolic acid	0.981353	0.000518344	Group	***	0.00180839	red
Itga11	Protoporphyrinogen IX	0.970346	0.00130599	Group	**	0.0039817	red
Itga11	L-Alanine	0.957294	0.00269674	Group	**	0.00760337	red
Itga11	5,10-Methylene-THF	0.825264	0.0431314	Group	*	0.0790172	red
Itga11	Vitamin K1	0.970802	0.00126632	Group	**	0.00361807	red
Itga11	Palmityl-CoA	0.997465	9.62821e-06	Group	***	9.27625e-05	red
Itga11	Scopolamine	0.986715	0.000263584	Group	***	0.00214459	red
Itga11	4-(2-Aminophenyl)-2,4-dioxobutanoic acid	0.97492	0.000935633	Group	***	0.00627671	red
Itga11	Aldosterone	0.916074	0.0102698	Group	*	0.048542	red
Itga11	D-Glucose	0.962195	0.00211685	Group	**	0.0138711	red
Itga11	Ethyl carbamate	0.857985	0.0288204	Group	*	0.0440329	red
Itga11	S-Adenosylhomocysteine	0.997957	6.25674e-06	Group	***	7.9682e-05	red
Itga11	Trimethyl sulfonium	0.998278	4.44558e-06	Group	***	5.82926e-05	red
Itga11	Bergapten	0.966578	0.00165683	Group	**	0.0112583	red
Itga11	Apigenin	0.99743	9.89769e-06	Group	***	9.59535e-05	red
Itga11	Leukotriene B4	0.896827	0.0154179	Group	*	0.0543045	red
Sorbs1	N1-Acetylspermidine	0.998605	2.91965e-06	Group	***	8.57399e-05	red
Sorbs1	Tryptophanol	0.997425	9.93555e-06	Group	***	0.000157451	red
Sorbs1	Phenylglyoxylic acid	0.983856	0.000388859	Group	***	0.00199254	red
Sorbs1	Norepinephrine	0.997591	8.69893e-06	Group	***	0.00024227	red
Sorbs1	Lanosterin	0.949511	0.00375938	Group	**	0.014211	red
Sorbs1	Isoflurophate	0.997509	9.29769e-06	Group	***	4.42524e-05	red
Sorbs1	4-Trimethylammoniobutanal	0.991216	0.000115406	Group	***	0.00123865	red
Sorbs1	Chlorogenic acid	0.960392	0.00232211	Group	**	0.0124553	red
Sorbs1	UDP-L-rhamnose	0.997987	6.07493e-06	Group	***	0.000194144	red
Sorbs1	1,3,5-Trihydroxybenzene	0.996672	1.65959e-05	Group	***	0.000257536	red
Sorbs1	Diadenosine tetraphosphate	0.996657	1.67427e-05	Group	***	0.000336548	red
Sorbs1	Naphthalene	0.997657	8.22727e-06	Group	***	0.000205682	red
Sorbs1	Cortisone	0.979603	0.000619792	Group	***	0.00302767	red
Sorbs1	L-Glutamic gamma-semialdehyde	0.984903	0.000340151	Group	***	0.00286961	red
Sorbs1	7-Dehydrocholesterol	0.853223	0.0307343	Group	*	0.132202	red
Sorbs1	Prostaglandin E2	0.950561	0.00360589	Group	**	0.0165984	red
Sorbs1	Stearoyl-CoA	0.976418	0.000827582	Group	***	0.00625305	red
Sorbs1	Naproxen	0.996651	1.68008e-05	Group	***	0.000416982	red
Sorbs1	Pyridoxamine	0.986358	0.000277893	Group	***	0.000716168	red
Sorbs1	N-Acetyllactosamine	0.91245	0.0111619	Group	*	0.0575489	red
Sorbs1	Aminoadipic acid	0.946243	0.0042571	Group	**	0.0145736	red
Sorbs1	Questiomycin A	0.995579	2.92786e-05	Group	***	0.000585573	red
Sorbs1	N8-Acetylspermidine	0.895991	0.0156641	Group	*	0.0256789	red
Sorbs1	Spectinomycin	0.995102	3.59316e-05	Group	***	0.000657147	red
Sorbs1	Tetrahydrobiopterin	0.994071	5.26167e-05	Group	***	0.00091515	red
Sorbs1	N-Acetyl-L-tyrosine	0.998274	4.46775e-06	Group	***	0.000148925	red
Sorbs1	Nonanoyl-CoA	0.997114	1.24803e-05	Group	***	8.16272e-05	red
Sorbs1	Maltotetraose	0.829453	0.0411492	Group	*	0.151437	red
Sorbs1	Berberine	0.88201	0.0200611	Group	*	0.0839607	red
Sorbs1	Biliverdin	0.902517	0.0137912	Group	*	0.0344774	red
Sorbs1	Dihydrofolic acid	0.859929	0.0280559	Group	*	0.05529	red
Sorbs1	Cytidine	0.994384	4.72266e-05	Group	***	0.000381657	red
Sorbs1	Geranylgeranyl-PP	0.996624	1.70805e-05	Group	***	0.000288064	red
Sorbs1	Queuine	0.947999	0.00398586	Group	**	0.0104891	red
Sorbs1	Beta-D-Galactose	0.983335	0.000414246	Group	***	0.00112584	red
Sorbs1	5-Methyltetrahydrofolic acid	0.981272	0.000522801	Group	***	0.00180839	red
Sorbs1	Protoporphyrinogen IX	0.969806	0.00135378	Group	**	0.0039817	red
Sorbs1	L-Alanine	0.956024	0.00285837	Group	**	0.00772531	red
Sorbs1	5,10-Methylene-THF	0.830609	0.0406096	Group	*	0.0790172	red
Sorbs1	Vitamin K1	0.969846	0.00135022	Group	**	0.00372134	red
Sorbs1	Palmityl-CoA	0.997876	6.76116e-06	Group	***	9.27625e-05	red
Sorbs1	Scopolamine	0.987651	0.000227805	Group	***	0.00214459	red
Sorbs1	4-(2-Aminophenyl)-2,4-dioxobutanoic acid	0.976265	0.000838356	Group	***	0.00627671	red
Sorbs1	Aldosterone	0.9167	0.0101192	Group	*	0.048542	red
Sorbs1	D-Glucose	0.964042	0.0019162	Group	**	0.0138711	red
Sorbs1	Ethyl carbamate	0.865178	0.0260401	Group	*	0.0440329	red
Sorbs1	S-Adenosylhomocysteine	0.998466	3.52733e-06	Group	***	7.9682e-05	red
Sorbs1	Trimethyl sulfonium	0.998763	2.29549e-06	Group	***	4.59097e-05	red
Sorbs1	Bergapten	0.968505	0.00147231	Group	**	0.0112583	red
Sorbs1	Apigenin	0.997848	6.93849e-06	Group	***	9.59535e-05	red
Sorbs1	Leukotriene B4	0.899834	0.0145473	Group	*	0.0543045	red
Atp1b3	Prostaglandin I2	0.954263	0.00309001	Group	**	0.00585024	red
Atp1b3	D-Galactose	0.953787	0.00315407	Group	**	0.00445165	red
Atp1b3	Stachyose	0.944583	0.0045215	Group	**	0.00519713	red
Atp1b3	Trehalose	0.949602	0.00374593	Group	**	0.00452671	red
Atp1b3	But-2-enoic acid	0.898076	0.0150534	Group	*	0.0163624	red
Atp1b3	Guanosine diphosphate	0.951723	0.00343968	Group	**	0.00424652	red
Atp1b3	1,2,3-Trihydroxybenzene	0.928932	0.00739655	Group	**	0.0080151	red
Atp1b3	4-Hydroxy-L-proline	0.930667	0.00704389	Group	**	0.0131	red
Atp1b3	Uridine 5'-diphosphate	0.957008	0.00273276	Group	**	0.0075203	red
Atp1b3	Phytanoyl-CoA	0.96756	0.00156143	Group	**	0.00354871	red
Atp1b3	Bergaptol	0.937646	0.00571085	Group	**	0.00922482	red
Atp1b3	Galactinol	0.980136	0.000587932	Group	***	0.00124197	red
Atp1b3	Cyclohexylamine	0.826255	0.0426585	Group	*	0.0439812	red
Atp1b3	Riboflavin	0.916431	0.0101838	Group	*	0.0109638	red
Atp1b3	Adenosine	0.869705	0.0243594	Group	*	0.0261929	red
Atp1b3	Uridine triphosphate	0.965737	0.00174083	Group	**	0.00435207	red
Coro1c	N1-Acetylspermidine	0.992704	7.96561e-05	Group	***	0.000258219	red
Coro1c	Tryptophanol	0.993416	6.48862e-05	Group	***	0.000252702	red
Coro1c	Phenylglyoxylic acid	0.979753	0.000610774	Group	***	0.00206019	red
Coro1c	Norepinephrine	0.989346	0.000169667	Group	***	0.000547314	red
Coro1c	Lanosterin	0.935769	0.00605598	Group	**	0.014399	red
Coro1c	Isoflurophate	0.999655	1.78495e-07	Group	***	8.92476e-06	red
Coro1c	4-Trimethylammoniobutanal	0.980878	0.000545003	Group	***	0.00173967	red
Coro1c	Chlorogenic acid	0.951966	0.00340551	Group	**	0.0124553	red
Coro1c	UDP-L-rhamnose	0.991062	0.000119487	Group	***	0.000398289	red
Coro1c	1,3,5-Trihydroxybenzene	0.989683	0.00015911	Group	***	0.000491101	red
Coro1c	Diadenosine tetraphosphate	0.991541	0.000107029	Group	***	0.000396402	red
Coro1c	Naphthalene	0.989292	0.000171369	Group	***	0.000535529	red
Coro1c	Cortisone	0.977074	0.000782372	Group	***	0.00302767	red
Coro1c	L-Glutamic gamma-semialdehyde	0.975467	0.000895405	Group	***	0.00319787	red
Coro1c	7-Dehydrocholesterol	0.826215	0.0426777	Group	*	0.132202	red
Coro1c	Prostaglandin E2	0.924943	0.00823896	Group	**	0.0165984	red
Coro1c	Stearoyl-CoA	0.966846	0.00163057	Group	**	0.00625305	red
Coro1c	Naproxen	0.98924	0.000173042	Group	***	0.000574842	red
Coro1c	Pyridoxamine	0.994223	4.99563e-05	Group	***	0.000345636	red
Coro1c	N-Acetyllactosamine	0.889655	0.0175923	Group	*	0.0575489	red
Coro1c	Aminoadipic acid	0.954733	0.00302732	Group	**	0.0145736	red
Coro1c	Questiomycin A	0.983527	0.000404819	Group	***	0.00122672	red
Coro1c	N8-Acetylspermidine	0.867014	0.0253521	Group	*	0.0287865	red
Coro1c	Spectinomycin	0.984246	0.000370333	Group	***	0.00112222	red
Coro1c	Tetrahydrobiopterin	0.985127	0.00033015	Group	***	0.00106706	red
Coro1c	N-Acetyl-L-tyrosine	0.989366	0.000169033	Group	***	0.000512222	red
Coro1c	Nonanoyl-CoA	0.995646	2.84005e-05	Group	***	0.000142003	red
Coro1c	Berberine	0.867734	0.0250846	Group	*	0.0839607	red
Coro1c	Biliverdin	0.92515	0.00819415	Group	**	0.0344774	red
Coro1c	Dihydrofolic acid	0.876575	0.0219104	Group	*	0.05529	red
Coro1c	Cytidine	0.992213	9.07155e-05	Group	***	0.000412343	red
Coro1c	Shikimic acid	0.823883	0.0437946	Group	*	0.157733	red
Coro1c	Geranylgeranyl-PP	0.987513	0.000232897	Group	***	0.000705749	red
Coro1c	Queuine	0.965113	0.00180437	Group	**	0.0101173	red
Coro1c	Beta-D-Galactose	0.993847	5.66654e-05	Group	***	0.000472212	red
Coro1c	5-Methyltetrahydrofolic acid	0.984807	0.000344505	Group	***	0.00180839	red
Coro1c	Protoporphyrinogen IX	0.978505	0.0006881	Group	***	0.00362158	red
Coro1c	L-Alanine	0.970429	0.00129873	Group	**	0.00679712	red
Coro1c	Vitamin K1	0.980868	0.000545535	Group	***	0.00286399	red
Coro1c	Palmityl-CoA	0.994148	5.12634e-05	Group	***	0.000213598	red
Coro1c	Scopolamine	0.97953	0.000624237	Group	***	0.00214459	red
Coro1c	4-(2-Aminophenyl)-2,4-dioxobutanoic acid	0.964071	0.00191313	Group	**	0.00627671	red
Coro1c	Aldosterone	0.899316	0.0146957	Group	*	0.048542	red
Coro1c	D-Glucose	0.94198	0.00495178	Group	**	0.0144268	red
Coro1c	Ethyl carbamate	0.828505	0.0415941	Group	*	0.0464444	red
Coro1c	S-Adenosylhomocysteine	0.993412	6.49673e-05	Group	***	0.000210859	red
Coro1c	Trimethyl sulfonium	0.993653	6.03037e-05	Group	***	0.000194648	red
Coro1c	Bergapten	0.94698	0.00414217	Group	**	0.0121384	red
Coro1c	Apigenin	0.992765	7.83187e-05	Group	***	0.000261062	red
Coro1c	Leukotriene B4	0.865802	0.0258053	Group	*	0.0543045	red
Cyp51	Prostaglandin I2	0.984935	0.000338704	Group	***	0.00178265	red
Cyp51	D-Galactose	0.985642	0.00030775	Group	***	0.00187605	red
Cyp51	Stachyose	0.980618	0.000559862	Group	***	0.00270703	red
Cyp51	Trehalose	0.983986	0.000382614	Group	***	0.00201376	red
Cyp51	But-2-enoic acid	0.949907	0.00370109	Group	**	0.00560771	red
Cyp51	Guanosine diphosphate	0.985232	0.000325545	Group	***	0.00162773	red
Cyp51	1,2,3-Trihydroxybenzene	0.971839	0.0011784	Group	**	0.00225694	red
Cyp51	4-Hydroxy-L-proline	0.960427	0.00231802	Group	**	0.0120559	red
Cyp51	Uridine 5'-diphosphate	0.958281	0.00257435	Group	**	0.0075203	red
Cyp51	Phytanoyl-CoA	0.993157	7.00801e-05	Group	***	0.000368842	red
Cyp51	Bergaptol	0.967853	0.00153354	Group	**	0.00918866	red
Cyp51	Galactinol	0.993605	6.12089e-05	Group	***	0.00031318	red
Cyp51	Cyclohexylamine	0.893779	0.0163251	Group	*	0.0233215	red
Cyp51	Riboflavin	0.963564	0.00196714	Group	**	0.00285093	red
Cyp51	Adenosine	0.930453	0.00708702	Group	**	0.0105776	red
Cyp51	Uridine triphosphate	0.98986	0.000153699	Group	***	0.0011823	red
Nfe2l2	Prostaglandin I2	0.97068	0.00127685	Group	**	0.00364815	red
Nfe2l2	D-Galactose	0.969247	0.00140411	Group	**	0.003639	red
Nfe2l2	Stachyose	0.96198	0.00214085	Group	**	0.00353201	red
Nfe2l2	Trehalose	0.96715	0.00160098	Group	**	0.00318282	red
Nfe2l2	But-2-enoic acid	0.92217	0.00885059	Group	**	0.0107934	red
Nfe2l2	Guanosine diphosphate	0.9708	0.00126648	Group	**	0.00299317	red
Nfe2l2	1,2,3-Trihydroxybenzene	0.950508	0.00361363	Group	**	0.00440687	red
Nfe2l2	4-Hydroxy-L-proline	0.943683	0.00466816	Group	**	0.0131	red
Nfe2l2	Uridine 5'-diphosphate	0.964128	0.00190714	Group	**	0.0075203	red
Nfe2l2	Phytanoyl-CoA	0.98213	0.000476146	Group	***	0.00153596	red
Nfe2l2	Bergaptol	0.947631	0.004042	Group	**	0.00918866	red
Nfe2l2	Galactinol	0.99204	9.47804e-05	Group	***	0.000379122	red
Nfe2l2	Cyclohexylamine	0.866383	0.0255876	Group	*	0.0319536	red
Nfe2l2	Riboflavin	0.942624	0.00484349	Group	**	0.00597962	red
Nfe2l2	Adenosine	0.898337	0.0149777	Group	*	0.0182655	red
Nfe2l2	Uridine triphosphate	0.976465	0.00082433	Group	***	0.00265913	red
Hmgcs1	Prostaglandin I2	0.989237	0.000173125	Group	***	0.00126956	red
Hmgcs1	D-Galactose	0.989503	0.000164688	Group	***	0.0013724	red
Hmgcs1	Stachyose	0.985559	0.000311315	Group	***	0.00259429	red
Hmgcs1	Trehalose	0.989102	0.000177504	Group	***	0.00168832	red
Hmgcs1	But-2-enoic acid	0.958585	0.00253725	Group	**	0.00423277	red
Hmgcs1	Guanosine diphosphate	0.991704	0.000102949	Group	***	0.000935904	red
Hmgcs1	1,2,3-Trihydroxybenzene	0.979321	0.000637005	Group	***	0.0021414	red
Hmgcs1	4-Hydroxy-L-proline	0.963212	0.00200513	Group	**	0.0120559	red
Hmgcs1	Uridine 5'-diphosphate	0.960653	0.00229181	Group	**	0.0075203	red
Hmgcs1	Phytanoyl-CoA	0.996948	1.39584e-05	Group	***	0.000155094	red
Hmgcs1	Bergaptol	0.967763	0.00154209	Group	**	0.00918866	red
Hmgcs1	Galactinol	0.996603	1.72886e-05	Group	***	0.000216107	red
Hmgcs1	Cyclohexylamine	0.91334	0.0109395	Group	*	0.0168933	red
Hmgcs1	Riboflavin	0.974197	0.000990125	Group	***	0.00200377	red
Hmgcs1	Adenosine	0.941706	0.0049982	Group	**	0.00826467	red
Hmgcs1	Uridine triphosphate	0.990867	0.000124734	Group	***	0.0011823	red
Olfml3	Prostaglandin I2	0.989585	0.000162136	Group	***	0.00126956	red
Olfml3	D-Galactose	0.991254	0.000114398	Group	***	0.00121908	red
Olfml3	Stachyose	0.987033	0.000251137	Group	***	0.00251137	red
Olfml3	Trehalose	0.988069	0.000212684	Group	***	0.00168832	red
Olfml3	But-2-enoic acid	0.959998	0.00236819	Group	**	0.00415472	red
Olfml3	Guanosine diphosphate	0.986203	0.00028421	Group	***	0.00149584	red
Olfml3	1,2,3-Trihydroxybenzene	0.977844	0.000730916	Group	***	0.0021414	red
Olfml3	4-Hydroxy-L-proline	0.972923	0.00108983	Group	**	0.0120559	red
Olfml3	Uridine 5'-diphosphate	0.953216	0.00323198	Group	**	0.0075203	red
Olfml3	Phytanoyl-CoA	0.99407	5.26358e-05	Group	***	0.000310268	red
Olfml3	Bergaptol	0.981329	0.000519657	Group	***	0.00918866	red
Olfml3	Galactinol	0.987041	0.000250821	Group	***	0.000716631	red
Olfml3	Cyclohexylamine	0.892053	0.01685	Group	*	0.0236956	red
Olfml3	Riboflavin	0.965754	0.00173912	Group	**	0.00263434	red
Olfml3	Adenosine	0.941977	0.00495232	Group	**	0.00826467	red
Olfml3	Uridine triphosphate	0.995982	2.41865e-05	Group	***	0.00108873	red
Zyx	N1-Acetylspermidine	0.995068	3.64268e-05	Group	***	0.000168298	red
Zyx	Tryptophanol	0.994756	4.11698e-05	Group	***	0.000228721	red
Zyx	Phenylglyoxylic acid	0.980518	0.000565644	Group	***	0.00202016	red
Zyx	Norepinephrine	0.993114	7.09567e-05	Group	***	0.000359583	red
Zyx	Lanosterin	0.942147	0.00492361	Group	**	0.014211	red
Zyx	Isoflurophate	0.99919	9.84885e-07	Group	***	1.42533e-05	red
Zyx	4-Trimethylammoniobutanal	0.987707	0.000225758	Group	***	0.00134272	red
Zyx	Chlorogenic acid	0.961952	0.00214397	Group	**	0.0124553	red
Zyx	UDP-L-rhamnose	0.994081	5.24505e-05	Group	***	0.000262252	red
Zyx	1,3,5-Trihydroxybenzene	0.993432	6.45729e-05	Group	***	0.000339857	red
Zyx	Diadenosine tetraphosphate	0.993588	6.15332e-05	Group	***	0.00036196	red
Zyx	Naphthalene	0.993093	7.13938e-05	Group	***	0.00033518	red
Zyx	Cortisone	0.982733	0.00044464	Group	***	0.00302767	red
Zyx	L-Glutamic gamma-semialdehyde	0.983798	0.000391623	Group	***	0.00286961	red
Zyx	7-Dehydrocholesterol	0.84714	0.0332636	Group	*	0.132202	red
Zyx	Prostaglandin E2	0.93817	0.00561627	Group	**	0.0165984	red
Zyx	Stearoyl-CoA	0.975582	0.000887062	Group	***	0.00625305	red
Zyx	Naproxen	0.992627	8.13522e-05	Group	***	0.000442834	red
Zyx	Pyridoxamine	0.990559	0.000133269	Group	***	0.000459547	red
Zyx	N-Acetyllactosamine	0.907806	0.0123579	Group	*	0.0575489	red
Zyx	Aminoadipic acid	0.958836	0.00250679	Group	**	0.0145736	red
Zyx	Questiomycin A	0.989146	0.000176077	Group	***	0.000652136	red
Zyx	N8-Acetylspermidine	0.871489	0.0237114	Group	*	0.0281125	red
Zyx	Spectinomycin	0.989468	0.000165786	Group	***	0.000730159	red
Zyx	Tetrahydrobiopterin	0.989496	0.000164909	Group	***	0.00091515	red
Zyx	N-Acetyl-L-tyrosine	0.993523	6.27879e-05	Group	***	0.000251152	red
Zyx	Nonanoyl-CoA	0.995383	3.19242e-05	Group	***	0.00015202	red
Zyx	Maltotetraose	0.829221	0.0412576	Group	*	0.151437	red
Zyx	Berberine	0.882005	0.0200627	Group	*	0.0839607	red
Zyx	Biliverdin	0.917901	0.00983379	Group	**	0.0344774	red
Zyx	Dihydrofolic acid	0.869528	0.0244238	Group	*	0.05529	red
Zyx	Cytidine	0.992562	8.27714e-05	Group	***	0.000394149	red
Zyx	Shikimic acid	0.819885	0.0457405	Group	*	0.157733	red
Zyx	Geranylgeranyl-PP	0.991656	0.000104135	Group	***	0.000433896	red
Zyx	Queuine	0.96372	0.00195051	Group	**	0.0101173	red
Zyx	Beta-D-Galactose	0.988319	0.000203888	Group	***	0.000755142	red
Zyx	5-Methyltetrahydrofolic acid	0.981935	0.000486558	Group	***	0.00180839	red
Zyx	Protoporphyrinogen IX	0.972547	0.00112014	Group	**	0.00391323	red
Zyx	L-Alanine	0.960592	0.00229891	Group	**	0.00685408	red
Zyx	Vitamin K1	0.973071	0.00107797	Group	**	0.00326657	red
Zyx	Palmityl-CoA	0.995284	3.33044e-05	Group	***	0.000175286	red
Zyx	Scopolamine	0.983602	0.000401141	Group	***	0.00214459	red
Zyx	4-(2-Aminophenyl)-2,4-dioxobutanoic acid	0.970699	0.00127521	Group	**	0.00627671	red
Zyx	Aldosterone	0.914221	0.0107214	Group	*	0.048542	red
Zyx	D-Glucose	0.953749	0.00315933	Group	**	0.0138711	red
Zyx	Ethyl carbamate	0.837454	0.0374845	Group	*	0.045661	red
Zyx	S-Adenosylhomocysteine	0.995301	3.30657e-05	Group	***	0.00015791	red
Zyx	Trimethyl sulfonium	0.995513	3.01568e-05	Group	***	0.000127508	red
Zyx	Bergapten	0.958689	0.00252467	Group	**	0.0112583	red
Zyx	Apigenin	0.994475	4.57105e-05	Group	***	0.000169298	red
Zyx	Leukotriene B4	0.885036	0.0190653	Group	*	0.0543045	red
Vasn	Prostaglandin I2	0.969347	0.00139501	Group	**	0.0037703	red
Vasn	D-Galactose	0.957596	0.00265901	Group	**	0.00431864	red
Vasn	Stachyose	0.949157	0.00381177	Group	**	0.0046485	red
Vasn	Trehalose	0.953299	0.00322054	Group	**	0.00417652	red
Vasn	But-2-enoic acid	0.902637	0.0137577	Group	*	0.0152864	red
Vasn	Guanosine diphosphate	0.959318	0.00244883	Group	**	0.00381098	red
Vasn	1,2,3-Trihydroxybenzene	0.935982	0.00601623	Group	**	0.00675981	red
Vasn	4-Hydroxy-L-proline	0.952867	0.00327993	Group	**	0.012084	red
Vasn	Uridine 5'-diphosphate	0.983121	0.000424953	Group	***	0.0075203	red
Vasn	Phytanoyl-CoA	0.972683	0.00110915	Group	**	0.00270525	red
Vasn	Bergaptol	0.935446	0.00611634	Group	**	0.00922482	red
Vasn	Galactinol	0.986692	0.000264469	Group	***	0.000725075	red
Vasn	Cyclohexylamine	0.846687	0.0334554	Group	*	0.0380175	red
Vasn	Riboflavin	0.927517	0.00769028	Group	**	0.00864076	red
Vasn	Adenosine	0.878596	0.0212138	Group	*	0.0238358	red
Vasn	Uridine triphosphate	0.96674	0.00164098	Group	**	0.00420764	red
Unc5b	N1-Acetylspermidine	0.988811	0.000187089	Group	***	0.000519691	red
Unc5b	Tryptophanol	0.986548	0.000270229	Group	***	0.000675574	red
Unc5b	Phenylglyoxylic acid	0.97484	0.000941561	Group	***	0.00241426	red
Unc5b	Norepinephrine	0.988833	0.000186361	Group	***	0.00056473	red
Unc5b	Lanosterin	0.952318	0.00335616	Group	**	0.014211	red
Unc5b	Isoflurophate	0.991738	0.000102121	Group	***	0.00023749	red
Unc5b	4-Trimethylammoniobutanal	0.992169	9.17584e-05	Group	***	0.00123865	red
Unc5b	Chlorogenic acid	0.982273	0.000468593	Group	***	0.0124553	red
Unc5b	UDP-L-rhamnose	0.988543	0.000196142	Group	***	0.000544839	red
Unc5b	1,3,5-Trihydroxybenzene	0.99044	0.000136652	Group	***	0.000471214	red
Unc5b	Diadenosine tetraphosphate	0.986162	0.000285927	Group	***	0.000733146	red
Unc5b	Naphthalene	0.989051	0.000179167	Group	***	0.000542929	red
Unc5b	Cortisone	0.994411	4.67676e-05	Group	***	0.00302767	red
Unc5b	L-Glutamic gamma-semialdehyde	0.993351	6.61653e-05	Group	***	0.00286961	red
Unc5b	7-Dehydrocholesterol	0.883166	0.0196777	Group	*	0.132202	red
Unc5b	Prostaglandin E2	0.944589	0.00452044	Group	**	0.0165984	red
Unc5b	Stearoyl-CoA	0.982672	0.000447803	Group	***	0.00625305	red
Unc5b	Naproxen	0.987245	0.000242979	Group	***	0.000695716	red
Unc5b	Pyridoxamine	0.981263	0.000523333	Group	***	0.00118939	red
Unc5b	N-Acetyllactosamine	0.937039	0.00582126	Group	**	0.0575489	red
Unc5b	Aminoadipic acid	0.967719	0.00154628	Group	**	0.0145736	red
Unc5b	Questiomycin A	0.989644	0.00016032	Group	***	0.000644847	red
Unc5b	N8-Acetylspermidine	0.857609	0.0289693	Group	*	0.0308184	red
Unc5b	Spectinomycin	0.987798	0.000222419	Group	***	0.000823775	red
Unc5b	Tetrahydrobiopterin	0.985208	0.000326606	Group	***	0.00106706	red
Unc5b	N-Acetyl-L-tyrosine	0.99179	0.000100832	Group	***	0.000336106	red
Unc5b	Nonanoyl-CoA	0.985343	0.000320666	Group	***	0.000682268	red
Unc5b	Maltotetraose	0.875561	0.022264	Group	*	0.151437	red
Unc5b	Berberine	0.907212	0.0125149	Group	*	0.0839607	red
Unc5b	Biliverdin	0.916024	0.0102819	Group	*	0.0344774	red
Unc5b	Dihydrofolic acid	0.83926	0.0366794	Group	*	0.0573116	red
Unc5b	Cytidine	0.982472	0.000458171	Group	***	0.00101816	red
Unc5b	Shikimic acid	0.825446	0.0430443	Group	*	0.157733	red
Unc5b	Geranylgeranyl-PP	0.988624	0.000193377	Group	***	0.000616841	red
Unc5b	Queuine	0.967073	0.00160846	Group	**	0.0101173	red
Unc5b	Beta-D-Galactose	0.972403	0.00113189	Group	**	0.00246062	red
Unc5b	5-Methyltetrahydrofolic acid	0.966578	0.00165687	Group	**	0.00345181	red
Unc5b	Protoporphyrinogen IX	0.953021	0.0032587	Group	**	0.00678896	red
Unc5b	L-Alanine	0.938146	0.0056205	Group	**	0.0119585	red
Unc5b	5,10-Methylene-THF	0.822019	0.0446971	Group	*	0.0790172	red
Unc5b	Vitamin K1	0.953192	0.00323518	Group	**	0.00688337	red
Unc5b	Palmityl-CoA	0.986961	0.000253907	Group	***	0.000619285	red
Unc5b	Scopolamine	0.978027	0.000718887	Group	***	0.00224652	red
Unc5b	4-(2-Aminophenyl)-2,4-dioxobutanoic acid	0.96829	0.00149235	Group	**	0.00627671	red
Unc5b	Aldosterone	0.935934	0.00602514	Group	**	0.048542	red
Unc5b	D-Glucose	0.962518	0.00208105	Group	**	0.0138711	red
Unc5b	Ethyl carbamate	0.828068	0.0417999	Group	*	0.0464444	red
Unc5b	S-Adenosylhomocysteine	0.988224	0.000207192	Group	***	0.000531262	red
Unc5b	Trimethyl sulfonium	0.9887	0.000190802	Group	***	0.00051568	red
Unc5b	Bergapten	0.966008	0.00171355	Group	**	0.0112583	red
Unc5b	Apigenin	0.988133	0.000210412	Group	***	0.000584479	red
Unc5b	Leukotriene B4	0.903749	0.0134504	Group	*	0.0543045	red
Wisp2	Prostaglandin I2	0.970252	0.00131428	Group	**	0.00365077	red
Wisp2	D-Galactose	0.971381	0.00121681	Group	**	0.003639	red
Wisp2	Stachyose	0.963929	0.00192823	Group	**	0.00353201	red
Wisp2	Trehalose	0.967566	0.00156089	Group	**	0.00318282	red
Wisp2	But-2-enoic acid	0.924355	0.00836684	Group	**	0.0103294	red
Wisp2	Guanosine diphosphate	0.968586	0.00146476	Group	**	0.00311652	red
Wisp2	1,2,3-Trihydroxybenzene	0.950656	0.00359216	Group	**	0.00440687	red
Wisp2	4-Hydroxy-L-proline	0.949637	0.00374073	Group	**	0.012084	red
Wisp2	Uridine 5'-diphosphate	0.962219	0.0021141	Group	**	0.0075203	red
Wisp2	Phytanoyl-CoA	0.981522	0.000508981	Group	***	0.00154441	red
Wisp2	Bergaptol	0.956826	0.00275572	Group	**	0.00918866	red
Wisp2	Galactinol	0.987469	0.000234555	Group	***	0.000689869	red
Wisp2	Cyclohexylamine	0.854491	0.0302189	Group	*	0.0347343	red
Wisp2	Riboflavin	0.938577	0.00554329	Group	**	0.00667866	red
Wisp2	Adenosine	0.899424	0.0146645	Group	*	0.0181044	red
Wisp2	Uridine triphosphate	0.980645	0.000558297	Group	***	0.0021473	red
Itga5	N1-Acetylspermidine	0.996246	2.11089e-05	Group	***	0.000129886	red
Itga5	Tryptophanol	0.994008	5.37518e-05	Group	***	0.000244326	red
Itga5	Phenylglyoxylic acid	0.984093	0.000377558	Group	***	0.00199254	red
Itga5	Norepinephrine	0.995821	2.61576e-05	Group	***	0.00024227	red
Itga5	Lanosterin	0.943685	0.0046677	Group	**	0.014211	red
Itga5	Isoflurophate	0.996777	1.55644e-05	Group	***	5.5587e-05	red
Itga5	4-Trimethylammoniobutanal	0.99432	4.83089e-05	Group	***	0.00120772	red
Itga5	Chlorogenic acid	0.969363	0.00139357	Group	**	0.0124553	red
Itga5	UDP-L-rhamnose	0.995659	2.82254e-05	Group	***	0.000217118	red
Itga5	1,3,5-Trihydroxybenzene	0.997106	1.25481e-05	Group	***	0.000257536	red
Itga5	Diadenosine tetraphosphate	0.99328	6.75929e-05	Group	***	0.000364381	red
Itga5	Naphthalene	0.996134	2.23854e-05	Group	***	0.000217941	red
Itga5	Cortisone	0.984443	0.000361135	Group	***	0.00302767	red
Itga5	L-Glutamic gamma-semialdehyde	0.989522	0.000164112	Group	***	0.00286961	red
Itga5	7-Dehydrocholesterol	0.869752	0.0243419	Group	*	0.132202	red
Itga5	Prostaglandin E2	0.950584	0.00360253	Group	**	0.0165984	red
Itga5	Stearoyl-CoA	0.981517	0.000509294	Group	***	0.00625305	red
Itga5	Naproxen	0.994037	5.32271e-05	Group	***	0.000416982	red
Itga5	Pyridoxamine	0.985723	0.000304302	Group	***	0.000760756	red
Itga5	N-Acetyllactosamine	0.922447	0.00878846	Group	**	0.0575489	red
Itga5	Aminoadipic acid	0.956188	0.00283719	Group	**	0.0145736	red
Itga5	Questiomycin A	0.994631	4.31589e-05	Group	***	0.000612795	red
Itga5	N8-Acetylspermidine	0.877563	0.0215684	Group	*	0.0274563	red
Itga5	Spectinomycin	0.994609	4.35223e-05	Group	***	0.000657147	red
Itga5	Tetrahydrobiopterin	0.991506	0.000107922	Group	***	0.00091515	red
Itga5	N-Acetyl-L-tyrosine	0.997142	1.22395e-05	Group	***	0.000174811	red
Itga5	Nonanoyl-CoA	0.993521	6.28206e-05	Group	***	0.000216623	red
Itga5	Maltotetraose	0.846761	0.0334242	Group	*	0.151437	red
Itga5	Berberine	0.899604	0.0146131	Group	*	0.0839607	red
Itga5	Biliverdin	0.90234	0.0138404	Group	*	0.0344774	red
Itga5	Dihydrofolic acid	0.864415	0.0263286	Group	*	0.05529	red
Itga5	Cytidine	0.989935	0.000151433	Group	***	0.000522182	red
Itga5	Geranylgeranyl-PP	0.995872	2.55194e-05	Group	***	0.000288064	red
Itga5	Queuine	0.958343	0.00256685	Group	**	0.0101173	red
Itga5	Beta-D-Galactose	0.980423	0.000571131	Group	***	0.00142783	red
Itga5	5-Methyltetrahydrofolic acid	0.974465	0.000969695	Group	***	0.00255183	red
Itga5	Protoporphyrinogen IX	0.9618	0.00216095	Group	**	0.00527062	red
Itga5	L-Alanine	0.949303	0.00379012	Group	**	0.0090241	red
Itga5	5,10-Methylene-THF	0.833015	0.0394979	Group	*	0.0790172	red
Itga5	Vitamin K1	0.96374	0.0019483	Group	**	0.00463881	red
Itga5	Palmityl-CoA	0.994584	4.39226e-05	Group	***	0.000190968	red
Itga5	Scopolamine	0.983866	0.000388379	Group	***	0.00214459	red
Itga5	4-(2-Aminophenyl)-2,4-dioxobutanoic acid	0.972956	0.00108719	Group	**	0.00627671	red
Itga5	Aldosterone	0.921122	0.00908713	Group	**	0.048542	red
Itga5	D-Glucose	0.967556	0.00156185	Group	**	0.0138711	red
Itga5	Ethyl carbamate	0.8461	0.0337053	Group	*	0.0454524	red
Itga5	S-Adenosylhomocysteine	0.995722	2.74146e-05	Group	***	0.00015791	red
Itga5	Trimethyl sulfonium	0.996376	1.96789e-05	Group	***	0.000112946	red
Itga5	Bergapten	0.97039	0.00130218	Group	**	0.0112583	red
Itga5	Apigenin	0.996209	2.15248e-05	Group	***	0.000102499	red
Itga5	Leukotriene B4	0.905327	0.0130201	Group	*	0.0543045	red
Nov	N1-Acetylspermidine	0.985981	0.000293406	Group	***	0.000733515	red
Nov	Tryptophanol	0.988246	0.000206413	Group	***	0.000529264	red
Nov	Phenylglyoxylic acid	0.975731	0.000876313	Group	***	0.00230609	red
Nov	Norepinephrine	0.980451	0.000569499	Group	***	0.00138902	red
Nov	Lanosterin	0.943251	0.00473928	Group	**	0.014211	red
Nov	Isoflurophate	0.996348	1.99806e-05	Group	***	6.75053e-05	red
Nov	4-Trimethylammoniobutanal	0.967687	0.00154936	Group	**	0.00368894	red
Nov	Chlorogenic acid	0.940603	0.00518731	Group	**	0.0130813	red
Nov	UDP-L-rhamnose	0.983313	0.000415379	Group	***	0.00101312	red
Nov	1,3,5-Trihydroxybenzene	0.97949	0.000626695	Group	***	0.00156674	red
Nov	Diadenosine tetraphosphate	0.985265	0.000324062	Group	***	0.000810155	red
Nov	Naphthalene	0.980361	0.000574764	Group	***	0.00140186	red
Nov	Cortisone	0.972337	0.00113731	Group	**	0.00327108	red
Nov	L-Glutamic gamma-semialdehyde	0.961433	0.00220244	Group	**	0.00524392	red
Nov	Prostaglandin E2	0.900954	0.0142293	Group	*	0.0205899	red
Nov	Stearoyl-CoA	0.947566	0.00405185	Group	**	0.00927522	red
Nov	Naproxen	0.980902	0.000543622	Group	***	0.00132591	red
Nov	Pyridoxamine	0.997477	9.54147e-06	Group	***	0.00024212	red
Nov	N-Acetyllactosamine	0.865144	0.026053	Group	*	0.062031	red
Nov	Aminoadipic acid	0.941317	0.00506446	Group	**	0.0145736	red
Nov	Questiomycin A	0.974875	0.00093898	Group	***	0.00229019	red
Nov	N8-Acetylspermidine	0.870205	0.0241767	Group	*	0.0281125	red
Nov	Spectinomycin	0.973144	0.00107217	Group	**	0.00255627	red
Nov	Tetrahydrobiopterin	0.975255	0.000910919	Group	***	0.00222175	red
Nov	N-Acetyl-L-tyrosine	0.981967	0.000484843	Group	***	0.00121211	red
Nov	Nonanoyl-CoA	0.992987	7.35945e-05	Group	***	0.000228061	red
Nov	Berberine	0.839432	0.0366034	Group	*	0.0851243	red
Nov	Biliverdin	0.944085	0.00460226	Group	**	0.0344774	red
Nov	Dihydrofolic acid	0.854207	0.0303341	Group	*	0.05529	red
Nov	Cytidine	0.988554	0.000195777	Group	***	0.000611803	red
Nov	Geranylgeranyl-PP	0.97809	0.000714802	Group	***	0.00175806	red
Nov	Queuine	0.960191	0.00234555	Group	**	0.0101173	red
Nov	Beta-D-Galactose	0.996619	1.7125e-05	Group	***	0.000367537	red
Nov	5-Methyltetrahydrofolic acid	0.986116	0.000287812	Group	***	0.00180839	red
Nov	Protoporphyrinogen IX	0.984632	0.000352468	Group	***	0.00361766	red
Nov	L-Alanine	0.982766	0.000442978	Group	***	0.00679712	red
Nov	Vitamin K1	0.989992	0.000149735	Group	***	0.00259379	red
Nov	Palmityl-CoA	0.989306	0.000170919	Group	***	0.000449787	red
Nov	Scopolamine	0.970075	0.00132984	Group	**	0.00324351	red
Nov	4-(2-Aminophenyl)-2,4-dioxobutanoic acid	0.950657	0.00359201	Group	**	0.00803748	red
Nov	Aldosterone	0.88082	0.0204595	Group	*	0.048713	red
Nov	D-Glucose	0.920902	0.00913733	Group	**	0.0190361	red
Nov	Ethyl carbamate	0.825288	0.0431199	Group	*	0.0473845	red
Nov	S-Adenosylhomocysteine	0.987414	0.000236619	Group	***	0.000591548	red
Nov	Trimethyl sulfonium	0.98772	0.000225254	Group	***	0.000585656	red
Nov	Bergapten	0.925891	0.00803465	Group	**	0.01549	red
Nov	Apigenin	0.987115	0.000247975	Group	***	0.000670202	red
Nov	Leukotriene B4	0.833282	0.0393753	Group	*	0.0543045	red
Dlst	Prostaglandin I2	0.956014	0.00285966	Group	**	0.00583604	red
Dlst	D-Galactose	0.951868	0.00341933	Group	**	0.00449912	red
Dlst	Stachyose	0.94349	0.00469983	Group	**	0.00528071	red
Dlst	Trehalose	0.950136	0.00366764	Group	**	0.00452671	red
Dlst	But-2-enoic acid	0.898943	0.0148027	Group	*	0.0162667	red
Dlst	Guanosine diphosphate	0.954705	0.00303097	Group	**	0.00398812	red
Dlst	1,2,3-Trihydroxybenzene	0.930803	0.00701665	Group	**	0.00779628	red
Dlst	4-Hydroxy-L-proline	0.923349	0.00858795	Group	**	0.0131	red
Dlst	Uridine 5'-diphosphate	0.951083	0.00353081	Group	**	0.00767568	red
Dlst	Phytanoyl-CoA	0.967639	0.00155392	Group	**	0.00354871	red
Dlst	Bergaptol	0.927999	0.00758957	Group	**	0.00948592	red
Dlst	Galactinol	0.9827	0.000446327	Group	***	0.00111582	red
Dlst	Cyclohexylamine	0.844934	0.034204	Group	*	0.0384315	red
Dlst	Riboflavin	0.923447	0.00856629	Group	**	0.0095181	red
Dlst	Adenosine	0.873336	0.0230494	Group	*	0.025091	red
Dlst	Uridine triphosphate	0.960486	0.00231115	Group	**	0.00499221	red
Col16a1	Prostaglandin I2	0.977827	0.000732026	Group	***	0.00261348	red
Col16a1	D-Galactose	0.975523	0.000891361	Group	***	0.00341038	red
Col16a1	Stachyose	0.968608	0.00146269	Group	**	0.00353201	red
Col16a1	Trehalose	0.971492	0.00120747	Group	**	0.00305187	red
Col16a1	But-2-enoic acid	0.930312	0.00711539	Group	**	0.00948719	red
Col16a1	Guanosine diphosphate	0.972585	0.00111711	Group	**	0.00293975	red
Col16a1	1,2,3-Trihydroxybenzene	0.956096	0.00284903	Group	**	0.0037987	red
Col16a1	4-Hydroxy-L-proline	0.959832	0.00238783	Group	**	0.0120559	red
Col16a1	Uridine 5'-diphosphate	0.966268	0.00168761	Group	**	0.0075203	red
Col16a1	Phytanoyl-CoA	0.984607	0.00035358	Group	***	0.00127391	red
Col16a1	Bergaptol	0.961341	0.00221287	Group	**	0.00918866	red
Col16a1	Galactinol	0.988622	0.000193442	Group	***	0.000591819	red
Col16a1	Cyclohexylamine	0.862202	0.0271741	Group	*	0.0331392	red
Col16a1	Riboflavin	0.944229	0.00457891	Group	**	0.00579609	red
Col16a1	Adenosine	0.907309	0.0124891	Group	*	0.0164331	red
Col16a1	Uridine triphosphate	0.983934	0.000385104	Group	***	0.00167436	red
Large	N1-Acetylspermidine	0.996161	2.20807e-05	Group	***	0.000129886	red
Large	Tryptophanol	0.996668	1.66374e-05	Group	***	0.000157451	red
Large	Phenylglyoxylic acid	0.982263	0.000469133	Group	***	0.00202016	red
Large	Norepinephrine	0.993199	6.92177e-05	Group	***	0.000359583	red
Large	Lanosterin	0.950538	0.00360917	Group	**	0.014211	red
Large	Isoflurophate	0.998997	1.50806e-06	Group	***	1.42533e-05	red
Large	4-Trimethylammoniobutanal	0.982743	0.000444151	Group	***	0.001593	red
Large	Chlorogenic acid	0.951411	0.00348403	Group	**	0.0124553	red
Large	UDP-L-rhamnose	0.994737	4.1468e-05	Group	***	0.00024893	red
Large	1,3,5-Trihydroxybenzene	0.991544	0.000106942	Group	***	0.000411317	red
Large	Diadenosine tetraphosphate	0.995028	3.70203e-05	Group	***	0.000336548	red
Large	Naphthalene	0.993122	7.079e-05	Group	***	0.00033518	red
Large	Cortisone	0.976869	0.000796385	Group	***	0.00302767	red
Large	L-Glutamic gamma-semialdehyde	0.975963	0.000859696	Group	***	0.00319604	red
Large	7-Dehydrocholesterol	0.826489	0.0425474	Group	*	0.132202	red
Large	Prostaglandin E2	0.932898	0.00660304	Group	**	0.0165984	red
Large	Stearoyl-CoA	0.965236	0.00179185	Group	**	0.00625305	red
Large	Naproxen	0.993079	7.16839e-05	Group	***	0.000442834	red
Large	Pyridoxamine	0.992554	8.29527e-05	Group	***	0.000345636	red
Large	N-Acetyllactosamine	0.892376	0.0167512	Group	*	0.0575489	red
Large	Aminoadipic acid	0.942764	0.00482026	Group	**	0.0145736	red
Large	Questiomycin A	0.989515	0.000164322	Group	***	0.000644847	red
Large	N8-Acetylspermidine	0.893411	0.0164363	Group	*	0.0256817	red
Large	Spectinomycin	0.988413	0.000200609	Group	***	0.000802435	red
Large	Tetrahydrobiopterin	0.98929	0.000171426	Group	***	0.00091515	red
Large	N-Acetyl-L-tyrosine	0.993989	5.40932e-05	Group	***	0.000241941	red
Large	Nonanoyl-CoA	0.998372	3.97513e-06	Group	***	4.65289e-05	red
Large	Berberine	0.86124	0.0275458	Group	*	0.0839607	red
Large	Biliverdin	0.920269	0.00928214	Group	**	0.0344774	red
Large	Dihydrofolic acid	0.857792	0.0288966	Group	*	0.05529	red
Large	Cytidine	0.995263	3.36073e-05	Group	***	0.000381657	red
Large	Geranylgeranyl-PP	0.99135	0.000111908	Group	***	0.00044763	red
Large	Queuine	0.951022	0.00353948	Group	**	0.0103332	red
Large	Beta-D-Galactose	0.991127	0.000117752	Group	***	0.000572259	red
Large	5-Methyltetrahydrofolic acid	0.987053	0.000250364	Group	***	0.00180839	red
Large	Protoporphyrinogen IX	0.979834	0.000605886	Group	***	0.00361766	red
Large	L-Alanine	0.970216	0.00131746	Group	**	0.00679712	red
Large	Vitamin K1	0.9813	0.00052126	Group	***	0.00286399	red
Large	Palmityl-CoA	0.997314	1.08157e-05	Group	***	9.27625e-05	red
Large	Scopolamine	0.983748	0.000394057	Group	***	0.00214459	red
Large	4-(2-Aminophenyl)-2,4-dioxobutanoic acid	0.969072	0.00142	Group	**	0.00627671	red
Large	Aldosterone	0.902909	0.0136823	Group	*	0.048542	red
Large	D-Glucose	0.947757	0.00402263	Group	**	0.0138711	red
Large	Ethyl carbamate	0.857291	0.0290955	Group	*	0.0440329	red
Large	S-Adenosylhomocysteine	0.99676	1.5732e-05	Group	***	0.000113126	red
Large	Trimethyl sulfonium	0.996941	1.40198e-05	Group	***	0.000100142	red
Large	Bergapten	0.952976	0.00326491	Group	**	0.0112583	red
Large	Apigenin	0.995895	2.52418e-05	Group	***	0.000114736	red
Large	Leukotriene B4	0.873713	0.0229157	Group	*	0.0543045	red
Lrrfip1	N1-Acetylspermidine	0.978321	0.000699893	Group	***	0.00152151	red
Lrrfip1	Tryptophanol	0.979592	0.000620496	Group	***	0.0012927	red
Lrrfip1	Phenylglyoxylic acid	0.980869	0.000545492	Group	***	0.00202016	red
Lrrfip1	Norepinephrine	0.9712	0.00123221	Group	**	0.00267872	red
Lrrfip1	Lanosterin	0.930467	0.00708415	Group	**	0.0154003	red
Lrrfip1	Isoflurophate	0.990505	0.000134809	Group	***	0.000286829	red
Lrrfip1	4-Trimethylammoniobutanal	0.95713	0.0027173	Group	**	0.00594376	red
Lrrfip1	Chlorogenic acid	0.923804	0.00848754	Group	**	0.0184512	red
Lrrfip1	UDP-L-rhamnose	0.97408	0.000999073	Group	***	0.00212672	red
Lrrfip1	1,3,5-Trihydroxybenzene	0.972391	0.00113284	Group	**	0.00246269	red
Lrrfip1	Diadenosine tetraphosphate	0.974939	0.000934205	Group	***	0.00194626	red
Lrrfip1	Naphthalene	0.971867	0.00117609	Group	**	0.00255672	red
Lrrfip1	Cortisone	0.957594	0.00265928	Group	**	0.00565805	red
Lrrfip1	L-Glutamic gamma-semialdehyde	0.943675	0.00466945	Group	**	0.00993499	red
Lrrfip1	Prostaglandin E2	0.878957	0.0210903	Group	*	0.0236691	red
Lrrfip1	Stearoyl-CoA	0.926484	0.00790829	Group	**	0.0164756	red
Lrrfip1	Naproxen	0.969752	0.00135861	Group	**	0.00277268	red
Lrrfip1	Pyridoxamine	0.998924	1.73512e-06	Group	***	0.000173512	red
Lrrfip1	N-Acetyllactosamine	0.834308	0.0389062	Group	*	0.0810546	red
Lrrfip1	Aminoadipic acid	0.916814	0.010092	Group	*	0.0214724	red
Lrrfip1	Questiomycin A	0.967022	0.00161338	Group	**	0.0035853	red
Lrrfip1	N8-Acetylspermidine	0.870947	0.0239074	Group	*	0.0281125	red
Lrrfip1	Spectinomycin	0.964504	0.00186762	Group	**	0.00406005	red
Lrrfip1	Tetrahydrobiopterin	0.961746	0.00216706	Group	**	0.00428425	red
Lrrfip1	N-Acetyl-L-tyrosine	0.974629	0.000957404	Group	***	0.00212756	red
Lrrfip1	Nonanoyl-CoA	0.987825	0.000221435	Group	***	0.000527226	red
Lrrfip1	Berberine	0.82742	0.0421058	Group	*	0.0956951	red
Lrrfip1	Biliverdin	0.937712	0.00569879	Group	**	0.0344774	red
Lrrfip1	Dihydrofolic acid	0.853387	0.0306674	Group	*	0.05529	red
Lrrfip1	Cytidine	0.978909	0.000662579	Group	***	0.00138037	red
Lrrfip1	Geranylgeranyl-PP	0.971337	0.00122057	Group	**	0.00271238	red
Lrrfip1	Queuine	0.950487	0.0036166	Group	**	0.0103332	red
Lrrfip1	Beta-D-Galactose	0.995683	2.79207e-05	Group	***	0.000367537	red
Lrrfip1	5-Methyltetrahydrofolic acid	0.976592	0.000815461	Group	***	0.00226517	red
Lrrfip1	Protoporphyrinogen IX	0.978837	0.000667049	Group	***	0.00362158	red
Lrrfip1	L-Alanine	0.991143	0.000117317	Group	***	0.00679712	red
Lrrfip1	Deoxyribose 5-phosphate	0.824816	0.0433459	Group	*	0.231692	red
Lrrfip1	Protoporphyrin IX	0.823233	0.0441079	Group	*	0.237606	red
Lrrfip1	Vitamin K1	0.995343	3.24814e-05	Group	***	0.00259379	red
Lrrfip1	Palmityl-CoA	0.981602	0.000504627	Group	***	0.00107367	red
Lrrfip1	Scopolamine	0.953142	0.00324209	Group	**	0.00578944	red
Lrrfip1	4-(2-Aminophenyl)-2,4-dioxobutanoic acid	0.928748	0.00743441	Group	**	0.0106206	red
Lrrfip1	Aldosterone	0.842971	0.0350511	Group	*	0.0730232	red
Lrrfip1	D-Glucose	0.908972	0.0120519	Group	*	0.0203295	red
Lrrfip1	Ethyl carbamate	0.815065	0.0481392	Group	*	0.0512119	red
Lrrfip1	S-Adenosylhomocysteine	0.979652	0.000616862	Group	***	0.0013365	red
Lrrfip1	Trimethyl sulfonium	0.981249	0.000524095	Group	***	0.00115484	red
Lrrfip1	Bergapten	0.908611	0.0121464	Group	*	0.0181289	red
Lrrfip1	Apigenin	0.983562	0.000403068	Group	***	0.000959686	red
Lrrfip1	2-Acetolactate	0.821585	0.0449081	Group	*	0.225701	red
Ncam1	N1-Acetylspermidine	0.99972	1.17751e-07	Group	***	1.17751e-05	red
Ncam1	Tryptophanol	0.999137	1.11715e-06	Group	***	5.58576e-05	red
Ncam1	Phenylglyoxylic acid	0.978247	0.000704642	Group	***	0.00218744	red
Ncam1	Norepinephrine	0.999479	4.07266e-07	Group	***	4.07266e-05	red
Ncam1	Lanosterin	0.945753	0.00433423	Group	**	0.014211	red
Ncam1	Isoflurophate	0.994461	4.59381e-05	Group	***	0.00011779	red
Ncam1	4-Trimethylammoniobutanal	0.989704	0.000158464	Group	***	0.00126638	red
Ncam1	Chlorogenic acid	0.951006	0.00354179	Group	**	0.0124553	red
Ncam1	UDP-L-rhamnose	0.999908	1.26889e-08	Group	***	1.26889e-06	red
Ncam1	1,3,5-Trihydroxybenzene	0.996369	1.97473e-05	Group	***	0.000257536	red
Ncam1	Diadenosine tetraphosphate	0.999226	8.99437e-07	Group	***	8.99437e-05	red
Ncam1	Naphthalene	0.999137	1.11618e-06	Group	***	0.000105492	red
Ncam1	Cortisone	0.971102	0.00124055	Group	**	0.00338807	red
Ncam1	L-Glutamic gamma-semialdehyde	0.983012	0.000430442	Group	***	0.00286961	red
Ncam1	7-Dehydrocholesterol	0.848071	0.0328704	Group	*	0.132202	red
Ncam1	Prostaglandin E2	0.961288	0.00221889	Group	**	0.0165984	red
Ncam1	Stearoyl-CoA	0.978026	0.00071898	Group	***	0.00625305	red
Ncam1	Naproxen	0.999583	2.61301e-07	Group	***	2.61301e-05	red
Ncam1	Pyridoxamine	0.978176	0.000709253	Group	***	0.00154185	red
Ncam1	N-Acetyllactosamine	0.911957	0.0112861	Group	*	0.0575489	red
Ncam1	Aminoadipic acid	0.93934	0.00540778	Group	**	0.0145736	red
Ncam1	Questiomycin A	0.995762	2.68984e-05	Group	***	0.000585573	red
Ncam1	N8-Acetylspermidine	0.909433	0.0119322	Group	*	0.0225137	red
Ncam1	Spectinomycin	0.996584	1.74843e-05	Group	***	0.000582809	red
Ncam1	Tetrahydrobiopterin	0.998216	4.76945e-06	Group	***	0.000476945	red
Ncam1	N-Acetyl-L-tyrosine	0.997974	6.15025e-06	Group	***	0.000153756	red
Ncam1	Nonanoyl-CoA	0.997049	1.30496e-05	Group	***	8.16272e-05	red
Ncam1	Maltotetraose	0.816031	0.0476536	Group	*	0.151437	red
Ncam1	Berberine	0.872531	0.0233369	Group	*	0.0839607	red
Ncam1	Biliverdin	0.885505	0.018913	Group	*	0.042029	red
Ncam1	Dihydrofolic acid	0.864677	0.0262296	Group	*	0.05529	red
Ncam1	Cytidine	0.996693	1.63836e-05	Group	***	0.000381657	red
Ncam1	Geranylgeranyl-PP	0.997153	1.21431e-05	Group	***	0.000288064	red
Ncam1	Queuine	0.933373	0.00651084	Group	**	0.0138529	red
Ncam1	Beta-D-Galactose	0.979028	0.000655107	Group	***	0.0015235	red
Ncam1	5-Methyltetrahydrofolic acid	0.983744	0.000394244	Group	***	0.00180839	red
Ncam1	Protoporphyrinogen IX	0.970493	0.00129318	Group	**	0.0039817	red
Ncam1	L-Alanine	0.949382	0.00377843	Group	**	0.0090241	red
Ncam1	5,10-Methylene-THF	0.83498	0.0386003	Group	*	0.0790172	red
Ncam1	Vitamin K1	0.964667	0.00185059	Group	**	0.00462648	red
Ncam1	Palmityl-CoA	0.999089	1.24349e-06	Group	***	6.21743e-05	red
Ncam1	Scopolamine	0.993667	6.00267e-05	Group	***	0.00214459	red
Ncam1	4-(2-Aminophenyl)-2,4-dioxobutanoic acid	0.98483	0.000343437	Group	***	0.00627671	red
Ncam1	Aldosterone	0.920668	0.00919071	Group	**	0.048542	red
Ncam1	D-Glucose	0.966991	0.00161643	Group	**	0.0138711	red
Ncam1	Ethyl carbamate	0.88501	0.0190738	Group	*	0.0359882	red
Ncam1	S-Adenosylhomocysteine	0.999664	1.69211e-07	Group	***	1.69211e-05	red
Ncam1	Trimethyl sulfonium	0.99927	7.99838e-07	Group	***	4.59097e-05	red
Ncam1	Bergapten	0.974312	0.000981312	Group	***	0.0112583	red
Ncam1	Apigenin	0.996802	1.53211e-05	Group	***	9.66452e-05	red
Ncam1	Leukotriene B4	0.909352	0.0119531	Group	*	0.0543045	red
Cyth3	Prostaglandin I2	0.993757	5.83407e-05	Group	***	0.00126956	red
Cyth3	D-Galactose	0.992931	7.47889e-05	Group	***	0.00121908	red
Cyth3	Stachyose	0.989973	0.000150294	Group	***	0.00245806	red
Cyth3	Trehalose	0.992757	7.84982e-05	Group	***	0.00122039	red
Cyth3	But-2-enoic acid	0.966488	0.0016658	Group	**	0.00314302	red
Cyth3	Guanosine diphosphate	0.995307	3.29836e-05	Group	***	0.000645665	red
Cyth3	1,2,3-Trihydroxybenzene	0.985288	0.000323056	Group	***	0.0021414	red
Cyth3	4-Hydroxy-L-proline	0.969801	0.00135423	Group	**	0.0120559	red
Cyth3	Uridine 5'-diphosphate	0.960397	0.0023215	Group	**	0.0075203	red
Cyth3	Phytanoyl-CoA	0.99875	2.34342e-06	Group	***	0.000105922	red
Cyth3	Bergaptol	0.971223	0.00123023	Group	**	0.00918866	red
Cyth3	Galactinol	0.99538	3.19667e-05	Group	***	0.000266389	red
Cyth3	Cyclohexylamine	0.924792	0.00827168	Group	**	0.015026	red
Cyth3	Riboflavin	0.980981	0.000539171	Group	***	0.00186071	red
Cyth3	Adenosine	0.952055	0.00339292	Group	**	0.00630718	red
Cyth3	Uridine triphosphate	0.992572	8.25603e-05	Group	***	0.00108873	red
Bmper	N1-Acetylspermidine	0.997603	8.60836e-06	Group	***	9.56484e-05	red
Bmper	Tryptophanol	0.998335	4.15796e-06	Group	***	0.000138599	red
Bmper	Phenylglyoxylic acid	0.980939	0.000541526	Group	***	0.00202016	red
Bmper	Norepinephrine	0.994977	3.77847e-05	Group	***	0.00028503	red
Bmper	Lanosterin	0.941998	0.00494881	Group	**	0.014211	red
Bmper	Isoflurophate	0.999289	7.58286e-07	Group	***	1.42533e-05	red
Bmper	4-Trimethylammoniobutanal	0.983245	0.000418738	Group	***	0.001593	red
Bmper	Chlorogenic acid	0.946592	0.00420253	Group	**	0.0124553	red
Bmper	UDP-L-rhamnose	0.996517	1.81774e-05	Group	***	0.000194144	red
Bmper	1,3,5-Trihydroxybenzene	0.993061	7.20586e-05	Group	***	0.000341406	red
Bmper	Diadenosine tetraphosphate	0.997053	1.30157e-05	Group	***	0.000336548	red
Bmper	Naphthalene	0.994735	4.15052e-05	Group	***	0.000289373	red
Bmper	Cortisone	0.972244	0.00114488	Group	**	0.00327108	red
Bmper	L-Glutamic gamma-semialdehyde	0.975918	0.00086293	Group	***	0.00319604	red
Bmper	7-Dehydrocholesterol	0.824944	0.0432846	Group	*	0.132202	red
Bmper	Prostaglandin E2	0.93846	0.00556424	Group	**	0.0165984	red
Bmper	Stearoyl-CoA	0.968425	0.00147974	Group	**	0.00625305	red
Bmper	Naproxen	0.995273	3.34699e-05	Group	***	0.000416982	red
Bmper	Pyridoxamine	0.990153	0.000144953	Group	***	0.000483178	red
Bmper	N-Acetyllactosamine	0.891388	0.0170543	Group	*	0.0575489	red
Bmper	Aminoadipic acid	0.943527	0.00469375	Group	**	0.0145736	red
Bmper	Questiomycin A	0.989409	0.00016766	Group	***	0.000644847	red
Bmper	N8-Acetylspermidine	0.893557	0.0163921	Group	*	0.0256817	red
Bmper	Spectinomycin	0.990047	0.000148098	Group	***	0.000730159	red
Bmper	Tetrahydrobiopterin	0.99199	9.59951e-05	Group	***	0.00091515	red
Bmper	N-Acetyl-L-tyrosine	0.994092	5.22592e-05	Group	***	0.000241941	red
Bmper	Nonanoyl-CoA	0.999292	7.51767e-07	Group	***	2.29942e-05	red
Bmper	Berberine	0.86069	0.0277589	Group	*	0.0839607	red
Bmper	Biliverdin	0.910714	0.0116021	Group	*	0.0344774	red
Bmper	Dihydrofolic acid	0.872801	0.0232404	Group	*	0.05529	red
Bmper	Cytidine	0.997153	1.21432e-05	Group	***	0.000381657	red
Bmper	Geranylgeranyl-PP	0.992582	8.2336e-05	Group	***	0.00040193	red
Bmper	Queuine	0.948638	0.0038893	Group	**	0.0104891	red
Bmper	Beta-D-Galactose	0.991501	0.00010804	Group	***	0.00056863	red
Bmper	5-Methyltetrahydrofolic acid	0.988945	0.000182658	Group	***	0.00180839	red
Bmper	Protoporphyrinogen IX	0.980942	0.000541352	Group	***	0.00361766	red
Bmper	L-Alanine	0.968276	0.00149365	Group	**	0.00679712	red
Bmper	Vitamin K1	0.98	0.000596017	Group	***	0.00286399	red
Bmper	Palmityl-CoA	0.998775	2.24832e-06	Group	***	7.4944e-05	red
Bmper	Scopolamine	0.987195	0.000244911	Group	***	0.00214459	red
Bmper	4-(2-Aminophenyl)-2,4-dioxobutanoic acid	0.973583	0.00103756	Group	**	0.00627671	red
Bmper	Aldosterone	0.903162	0.0136123	Group	*	0.048542	red
Bmper	D-Glucose	0.950062	0.00367849	Group	**	0.0138711	red
Bmper	Ethyl carbamate	0.859814	0.0281009	Group	*	0.0440329	red
Bmper	S-Adenosylhomocysteine	0.998228	4.70651e-06	Group	***	7.9682e-05	red
Bmper	Trimethyl sulfonium	0.998129	5.24634e-06	Group	***	5.82926e-05	red
Bmper	Bergapten	0.956443	0.00280453	Group	**	0.0112583	red
Bmper	Apigenin	0.99645	1.88822e-05	Group	***	9.87017e-05	red
Bmper	Leukotriene B4	0.87874	0.0211646	Group	*	0.0543045	red
Btg1	Prostaglandin I2	0.95099	0.00354411	Group	**	0.00625252	red
Btg1	D-Galactose	0.946762	0.00417599	Group	**	0.00497142	red
Btg1	Stachyose	0.937496	0.00573812	Group	**	0.00604012	red
Btg1	Trehalose	0.944484	0.00453752	Group	**	0.00504169	red
Btg1	But-2-enoic acid	0.889478	0.0176477	Group	*	0.0185765	red
Btg1	Guanosine diphosphate	0.950222	0.00365506	Group	**	0.00433071	red
Btg1	1,2,3-Trihydroxybenzene	0.923686	0.00851357	Group	**	0.00896166	red
Btg1	4-Hydroxy-L-proline	0.920235	0.00929001	Group	**	0.0131546	red
Btg1	Uridine 5'-diphosphate	0.959462	0.00243164	Group	**	0.0075203	red
Btg1	Phytanoyl-CoA	0.964549	0.00186284	Group	**	0.00372569	red
Btg1	Bergaptol	0.92161	0.0089767	Group	**	0.0103181	red
Btg1	Galactinol	0.983177	0.000422122	Group	***	0.00108237	red
Btg1	Cyclohexylamine	0.83495	0.038614	Group	*	0.0419717	red
Btg1	Riboflavin	0.916333	0.0102074	Group	*	0.0109638	red
Btg1	Adenosine	0.861985	0.0272579	Group	*	0.0286925	red
Btg1	Uridine triphosphate	0.956626	0.00278118	Group	**	0.00556235	red
Msmo1	Prostaglandin I2	0.978453	0.00069138	Group	***	0.00258146	red
Msmo1	D-Galactose	0.979924	0.000600496	Group	***	0.0025218	red
Msmo1	Stachyose	0.974106	0.000997037	Group	***	0.0030671	red
Msmo1	Trehalose	0.977919	0.000725974	Group	***	0.00268879	red
Msmo1	But-2-enoic acid	0.940686	0.00517288	Group	**	0.00718456	red
Msmo1	Guanosine diphosphate	0.97863	0.00068016	Group	***	0.00238949	red
Msmo1	1,2,3-Trihydroxybenzene	0.963823	0.00193949	Group	**	0.00307856	red
Msmo1	4-Hydroxy-L-proline	0.952387	0.00334647	Group	**	0.012084	red
Msmo1	Uridine 5'-diphosphate	0.952852	0.00328196	Group	**	0.0075203	red
Msmo1	Phytanoyl-CoA	0.988225	0.000207155	Group	***	0.000863147	red
Msmo1	Bergaptol	0.963383	0.00198665	Group	**	0.00918866	red
Msmo1	Galactinol	0.990378	0.000138426	Group	***	0.000477329	red
Msmo1	Cyclohexylamine	0.879635	0.0208598	Group	*	0.0274472	red
Msmo1	Riboflavin	0.954212	0.00309685	Group	**	0.00412914	red
Msmo1	Adenosine	0.919282	0.00951011	Group	**	0.0128515	red
Msmo1	Uridine triphosphate	0.985839	0.00029939	Group	***	0.00153622	red
Nucb2	N1-Acetylspermidine	0.977125	0.000778934	Group	***	0.00165731	red
Nucb2	Tryptophanol	0.981748	0.000496649	Group	***	0.00107967	red
Nucb2	Phenylglyoxylic acid	0.963418	0.00198289	Group	**	0.00440642	red
Nucb2	Norepinephrine	0.969873	0.00134779	Group	**	0.00286765	red
Nucb2	Lanosterin	0.935046	0.00619157	Group	**	0.014399	red
Nucb2	Isoflurophate	0.990954	0.000122381	Group	***	0.000266045	red
Nucb2	4-Trimethylammoniobutanal	0.951877	0.00341801	Group	**	0.00712086	red
Nucb2	Chlorogenic acid	0.922942	0.0086782	Group	**	0.0184642	red
Nucb2	UDP-L-rhamnose	0.974074	0.000999561	Group	***	0.00212672	red
Nucb2	1,3,5-Trihydroxybenzene	0.967327	0.00158385	Group	**	0.00329968	red
Nucb2	Diadenosine tetraphosphate	0.978344	0.000698399	Group	***	0.00151826	red
Nucb2	Naphthalene	0.969341	0.00139553	Group	**	0.00296872	red
Nucb2	Cortisone	0.961532	0.00219117	Group	**	0.00476341	red
Nucb2	L-Glutamic gamma-semialdehyde	0.946491	0.00421818	Group	**	0.00916996	red
Nucb2	Prostaglandin E2	0.88032	0.020628	Group	*	0.0236691	red
Nucb2	Stearoyl-CoA	0.932539	0.00667297	Group	**	0.0141978	red
Nucb2	Naproxen	0.971981	0.00116663	Group	**	0.00253614	red
Nucb2	Pyridoxamine	0.994508	4.51533e-05	Group	***	0.000345636	red
Nucb2	N-Acetyllactosamine	0.840319	0.0362114	Group	*	0.0770456	red
Nucb2	Aminoadipic acid	0.934807	0.00623657	Group	**	0.0145736	red
Nucb2	Questiomycin A	0.96104	0.00224727	Group	**	0.00468181	red
Nucb2	N8-Acetylspermidine	0.860136	0.0279751	Group	*	0.0300807	red
Nucb2	Spectinomycin	0.959655	0.00240872	Group	**	0.00491576	red
Nucb2	Tetrahydrobiopterin	0.965774	0.00173707	Group	**	0.0036959	red
Nucb2	N-Acetyl-L-tyrosine	0.970161	0.00132226	Group	**	0.0027547	red
Nucb2	Nonanoyl-CoA	0.98762	0.000228961	Group	***	0.000532468	red
Nucb2	Biliverdin	0.953349	0.00321365	Group	**	0.0344774	red
Nucb2	Dihydrofolic acid	0.852	0.0312351	Group	*	0.05529	red
Nucb2	Cytidine	0.984371	0.000364494	Group	***	0.000911235	red
Nucb2	Shikimic acid	0.811405	0.0499983	Group	*	0.157733	red
Nucb2	Geranylgeranyl-PP	0.965583	0.00175646	Group	**	0.00365929	red
Nucb2	Queuine	0.956047	0.00285534	Group	**	0.0101173	red
Nucb2	Beta-D-Galactose	0.99762	8.49173e-06	Group	***	0.000367537	red
Nucb2	5-Methyltetrahydrofolic acid	0.987793	0.000222589	Group	***	0.00180839	red
Nucb2	Protoporphyrinogen IX	0.99009	0.000146827	Group	***	0.00361766	red
Nucb2	L-Alanine	0.98818	0.000208759	Group	***	0.00679712	red
Nucb2	Vitamin K1	0.993137	7.04849e-05	Group	***	0.00259379	red
Nucb2	Palmityl-CoA	0.982694	0.000446659	Group	***	0.000970999	red
Nucb2	Scopolamine	0.962916	0.00203735	Group	**	0.00442902	red
Nucb2	4-(2-Aminophenyl)-2,4-dioxobutanoic acid	0.941496	0.00503392	Group	**	0.00883143	red
Nucb2	Aldosterone	0.865772	0.0258166	Group	*	0.056123	red
Nucb2	D-Glucose	0.897528	0.0152127	Group	*	0.0223717	red
Nucb2	Ethyl carbamate	0.813195	0.0490845	Group	*	0.0516679	red
Nucb2	S-Adenosylhomocysteine	0.979466	0.000628153	Group	***	0.0013365	red
Nucb2	Trimethyl sulfonium	0.979171	0.000646256	Group	***	0.00137501	red
Nucb2	Bergapten	0.905291	0.01303	Group	*	0.0186143	red
Nucb2	Apigenin	0.97737	0.000762361	Group	***	0.00158825	red
Nucb2	2-Acetolactate	0.815524	0.0479082	Group	*	0.225701	red
Eng	N1-Acetylspermidine	0.997861	6.85919e-06	Group	***	8.57399e-05	red
Eng	Tryptophanol	0.997276	1.11219e-05	Group	***	0.000157451	red
Eng	Phenylglyoxylic acid	0.983813	0.000390907	Group	***	0.00199254	red
Eng	Norepinephrine	0.996076	2.30671e-05	Group	***	0.00024227	red
Eng	Lanosterin	0.946021	0.00429191	Group	**	0.014211	red
Eng	Isoflurophate	0.999042	1.37716e-06	Group	***	1.42533e-05	red
Eng	4-Trimethylammoniobutanal	0.988668	0.000191906	Group	***	0.00127938	red
Eng	Chlorogenic acid	0.957544	0.00266548	Group	**	0.0124553	red
Eng	UDP-L-rhamnose	0.996896	1.4436e-05	Group	***	0.000194144	red
Eng	1,3,5-Trihydroxybenzene	0.995453	3.09663e-05	Group	***	0.000258053	red
Eng	Diadenosine tetraphosphate	0.996133	2.24003e-05	Group	***	0.000336548	red
Eng	Naphthalene	0.996112	2.26417e-05	Group	***	0.000217941	red
Eng	Cortisone	0.978854	0.000666013	Group	***	0.00302767	red
Eng	L-Glutamic gamma-semialdehyde	0.982229	0.000470927	Group	***	0.00288776	red
Eng	7-Dehydrocholesterol	0.844264	0.0344919	Group	*	0.132202	red
Eng	Prostaglandin E2	0.943473	0.00470271	Group	**	0.0165984	red
Eng	Stearoyl-CoA	0.973679	0.00103008	Group	**	0.00625305	red
Eng	Naproxen	0.995382	3.19435e-05	Group	***	0.000416982	red
Eng	Pyridoxamine	0.989706	0.000158408	Group	***	0.000499556	red
Eng	N-Acetyllactosamine	0.904913	0.0131325	Group	*	0.0575489	red
Eng	Aminoadipic acid	0.948238	0.00394966	Group	**	0.0145736	red
Eng	Questiomycin A	0.992863	7.62172e-05	Group	***	0.000612795	red
Eng	N8-Acetylspermidine	0.889639	0.0175972	Group	*	0.0262384	red
Eng	Spectinomycin	0.992753	7.8591e-05	Group	***	0.000657147	red
Eng	Tetrahydrobiopterin	0.992281	8.91552e-05	Group	***	0.00091515	red
Eng	N-Acetyl-L-tyrosine	0.996524	1.8106e-05	Group	***	0.000179197	red
Eng	Nonanoyl-CoA	0.997818	7.1335e-06	Group	***	6.485e-05	red
Eng	Maltotetraose	0.821836	0.0447859	Group	*	0.151437	red
Eng	Berberine	0.877171	0.021704	Group	*	0.0839607	red
Eng	Biliverdin	0.909491	0.011917	Group	*	0.0344774	red
Eng	Dihydrofolic acid	0.86605	0.0257123	Group	*	0.05529	red
Eng	Cytidine	0.994809	4.03425e-05	Group	***	0.000381657	red
Eng	Geranylgeranyl-PP	0.994858	3.95952e-05	Group	***	0.000371282	red
Eng	Queuine	0.952914	0.00327343	Group	**	0.0101173	red
Eng	Beta-D-Galactose	0.987632	0.000228509	Group	***	0.000761695	red
Eng	5-Methyltetrahydrofolic acid	0.983514	0.000405456	Group	***	0.00180839	red
Eng	Protoporphyrinogen IX	0.973732	0.00102599	Group	**	0.00391323	red
Eng	L-Alanine	0.961921	0.0021474	Group	**	0.00685408	red
Eng	5,10-Methylene-THF	0.818243	0.0465512	Group	*	0.0790172	red
Eng	Vitamin K1	0.974641	0.000956454	Group	***	0.00315407	red
Eng	Palmityl-CoA	0.997828	7.06978e-06	Group	***	9.27625e-05	red
Eng	Scopolamine	0.986078	0.000289379	Group	***	0.00214459	red
Eng	4-(2-Aminophenyl)-2,4-dioxobutanoic acid	0.973316	0.00105858	Group	**	0.00627671	red
Eng	Aldosterone	0.910905	0.0115532	Group	*	0.048542	red
Eng	D-Glucose	0.958023	0.00260614	Group	**	0.0138711	red
Eng	Ethyl carbamate	0.856272	0.0295021	Group	*	0.0440329	red
Eng	S-Adenosylhomocysteine	0.997993	6.04036e-06	Group	***	7.9682e-05	red
Eng	Trimethyl sulfonium	0.998286	4.40354e-06	Group	***	5.82926e-05	red
Eng	Bergapten	0.962604	0.00207159	Group	**	0.0112583	red
Eng	Apigenin	0.997412	1.00384e-05	Group	***	9.59535e-05	red
Eng	Leukotriene B4	0.889753	0.0175617	Group	*	0.0543045	red
S1pr2	Prostaglandin I2	0.95358	0.00318224	Group	**	0.00589305	red
S1pr2	D-Galactose	0.937856	0.00567288	Group	**	0.00623393	red
S1pr2	Stachyose	0.928195	0.00754886	Group	**	0.00778233	red
S1pr2	Trehalose	0.934597	0.0062764	Group	**	0.00647052	red
S1pr2	But-2-enoic acid	0.875983	0.0221166	Group	*	0.0228006	red
S1pr2	Guanosine diphosphate	0.943518	0.00469515	Group	**	0.00515951	red
S1pr2	1,2,3-Trihydroxybenzene	0.914566	0.0106367	Group	*	0.0109657	red
S1pr2	4-Hydroxy-L-proline	0.929741	0.00723115	Group	**	0.0131	red
S1pr2	Uridine 5'-diphosphate	0.976139	0.000847226	Group	***	0.0075203	red
S1pr2	Phytanoyl-CoA	0.957904	0.00262083	Group	**	0.00450971	red
S1pr2	Bergaptol	0.909071	0.0120263	Group	*	0.0125274	red
S1pr2	Galactinol	0.98022	0.000582996	Group	***	0.00124197	red
S1pr2	Cyclohexylamine	0.829748	0.0410112	Group	*	0.0437941	red
S1pr2	Riboflavin	0.909043	0.0120335	Group	*	0.0124057	red
S1pr2	Adenosine	0.850301	0.0319374	Group	*	0.0329252	red
S1pr2	Uridine triphosphate	0.947527	0.00405783	Group	**	0.0065572	red
Nuak1	N1-Acetylspermidine	0.992672	8.03505e-05	Group	***	0.000258219	red
Nuak1	Tryptophanol	0.989303	0.000171027	Group	***	0.000462234	red
Nuak1	Phenylglyoxylic acid	0.993205	6.91093e-05	Group	***	0.00190715	red
Nuak1	Norepinephrine	0.990803	0.0001265	Group	***	0.000447745	red
Nuak1	Lanosterin	0.931785	0.00682129	Group	**	0.0151584	red
Nuak1	Isoflurophate	0.996323	2.02516e-05	Group	***	6.75053e-05	red
Nuak1	4-Trimethylammoniobutanal	0.989752	0.000157	Group	***	0.00126638	red
Nuak1	Chlorogenic acid	0.961026	0.00224891	Group	**	0.0124553	red
Nuak1	UDP-L-rhamnose	0.990572	0.000132925	Group	***	0.000415392	red
Nuak1	1,3,5-Trihydroxybenzene	0.995099	3.59638e-05	Group	***	0.00027292	red
Nuak1	Diadenosine tetraphosphate	0.986966	0.000253707	Group	***	0.000667651	red
Nuak1	Naphthalene	0.991885	9.85129e-05	Group	***	0.000364863	red
Nuak1	Cortisone	0.97703	0.000785382	Group	***	0.00302767	red
Nuak1	L-Glutamic gamma-semialdehyde	0.978985	0.000657833	Group	***	0.00319604	red
Nuak1	7-Dehydrocholesterol	0.857359	0.0290687	Group	*	0.132202	red
Nuak1	Prostaglandin E2	0.932842	0.00661385	Group	**	0.0165984	red
Nuak1	Stearoyl-CoA	0.968408	0.00148129	Group	**	0.00625305	red
Nuak1	Naproxen	0.98705	0.000250458	Group	***	0.000695716	red
Nuak1	Pyridoxamine	0.992306	8.85637e-05	Group	***	0.000354255	red
Nuak1	N-Acetyllactosamine	0.900211	0.0144398	Group	*	0.0575489	red
Nuak1	Aminoadipic acid	0.943575	0.00468586	Group	**	0.0145736	red
Nuak1	Questiomycin A	0.990613	0.000131773	Group	***	0.000644847	red
Nuak1	N8-Acetylspermidine	0.871749	0.0236178	Group	*	0.0281125	red
Nuak1	Spectinomycin	0.99037	0.000138654	Group	***	0.000730159	red
Nuak1	Tetrahydrobiopterin	0.982242	0.000470206	Group	***	0.00129654	red
Nuak1	N-Acetyl-L-tyrosine	0.993903	5.56465e-05	Group	***	0.000241941	red
Nuak1	Nonanoyl-CoA	0.992154	9.20891e-05	Group	***	0.000255803	red
Nuak1	Maltotetraose	0.830284	0.0407611	Group	*	0.151437	red
Nuak1	Berberine	0.898697	0.0148736	Group	*	0.0839607	red
Nuak1	Biliverdin	0.902404	0.0138228	Group	*	0.0344774	red
Nuak1	Dihydrofolic acid	0.873241	0.0230832	Group	*	0.05529	red
Nuak1	Cytidine	0.9841	0.000377206	Group	***	0.000915506	red
Nuak1	Geranylgeranyl-PP	0.993419	6.48204e-05	Group	***	0.000371282	red
Nuak1	Queuine	0.960131	0.00235261	Group	**	0.0101173	red
Nuak1	Beta-D-Galactose	0.984429	0.000361797	Group	***	0.00106411	red
Nuak1	5-Methyltetrahydrofolic acid	0.968319	0.00148962	Group	**	0.00323831	red
Nuak1	Protoporphyrinogen IX	0.959011	0.00248567	Group	**	0.00564925	red
Nuak1	L-Alanine	0.960321	0.00233039	Group	**	0.00685408	red
Nuak1	5,10-Methylene-THF	0.834386	0.0388709	Group	*	0.0790172	red
Nuak1	Vitamin K1	0.971996	0.00116536	Group	**	0.00342753	red
Nuak1	Palmityl-CoA	0.990816	0.000126118	Group	***	0.000343573	red
Nuak1	Scopolamine	0.971081	0.00124238	Group	**	0.00310595	red
Nuak1	4-(2-Aminophenyl)-2,4-dioxobutanoic acid	0.955402	0.0029391	Group	**	0.00734775	red
Nuak1	Aldosterone	0.890852	0.0172197	Group	*	0.048542	red
Nuak1	D-Glucose	0.960651	0.00229209	Group	**	0.0138711	red
Nuak1	Ethyl carbamate	0.829178	0.0412778	Group	*	0.0464444	red
Nuak1	S-Adenosylhomocysteine	0.991988	9.6026e-05	Group	***	0.000294137	red
Nuak1	Trimethyl sulfonium	0.993944	5.48986e-05	Group	***	0.000190362	red
Nuak1	Bergapten	0.958087	0.00259823	Group	**	0.0112583	red
Nuak1	Apigenin	0.996706	1.62548e-05	Group	***	9.66452e-05	red
Nuak1	Leukotriene B4	0.88619	0.0186918	Group	*	0.0543045	red
B4galt1	Prostaglandin I2	0.977437	0.000757909	Group	***	0.00261348	red
B4galt1	D-Galactose	0.971202	0.00123203	Group	**	0.003639	red
B4galt1	Stachyose	0.964466	0.00187155	Group	**	0.00353201	red
B4galt1	Trehalose	0.969452	0.00138547	Group	**	0.00305187	red
B4galt1	But-2-enoic acid	0.925336	0.00815403	Group	**	0.0101925	red
B4galt1	Guanosine diphosphate	0.975326	0.000905717	Group	***	0.0027446	red
B4galt1	1,2,3-Trihydroxybenzene	0.954693	0.00303263	Group	**	0.00383877	red
B4galt1	4-Hydroxy-L-proline	0.952732	0.00329854	Group	**	0.012084	red
B4galt1	Uridine 5'-diphosphate	0.9763	0.000835849	Group	***	0.0075203	red
B4galt1	Phytanoyl-CoA	0.984958	0.000337696	Group	***	0.00127391	red
B4galt1	Bergaptol	0.945523	0.00437081	Group	**	0.00918866	red
B4galt1	Galactinol	0.995814	2.62421e-05	Group	***	0.000262421	red
B4galt1	Cyclohexylamine	0.879743	0.020823	Group	*	0.0274472	red
B4galt1	Riboflavin	0.949559	0.00375227	Group	**	0.00487308	red
B4galt1	Adenosine	0.903835	0.0134268	Group	*	0.0169959	red
B4galt1	Uridine triphosphate	0.9765	0.000821905	Group	***	0.00265913	red
Pqlc3	N1-Acetylspermidine	0.983131	0.000424443	Group	***	0.000987078	red
Pqlc3	Tryptophanol	0.982907	0.000435781	Group	***	0.000990412	red
Pqlc3	Phenylglyoxylic acid	0.981203	0.000526645	Group	***	0.00202016	red
Pqlc3	Norepinephrine	0.978504	0.000688171	Group	***	0.00160321	red
Pqlc3	Lanosterin	0.936876	0.00585116	Group	**	0.0142711	red
Pqlc3	Isoflurophate	0.995286	3.32737e-05	Group	***	9.24271e-05	red
Pqlc3	4-Trimethylammoniobutanal	0.974064	0.0010003	Group	**	0.00270352	red
Pqlc3	Chlorogenic acid	0.955444	0.00293363	Group	**	0.0124553	red
Pqlc3	UDP-L-rhamnose	0.980177	0.000585524	Group	***	0.00134419	red
Pqlc3	1,3,5-Trihydroxybenzene	0.981608	0.000504286	Group	***	0.00132707	red
Pqlc3	Diadenosine tetraphosphate	0.979638	0.000617681	Group	***	0.00140382	red
Pqlc3	Naphthalene	0.979109	0.000650086	Group	***	0.00154782	red
Pqlc3	Cortisone	0.979774	0.000609488	Group	***	0.00302767	red
Pqlc3	L-Glutamic gamma-semialdehyde	0.968047	0.00151516	Group	**	0.00420879	red
Pqlc3	7-Dehydrocholesterol	0.823102	0.0441714	Group	*	0.132202	red
Pqlc3	Prostaglandin E2	0.900802	0.0142724	Group	*	0.0205899	red
Pqlc3	Stearoyl-CoA	0.953263	0.00322552	Group	**	0.00832127	red
Pqlc3	Naproxen	0.976725	0.000806299	Group	***	0.0018325	red
Pqlc3	Pyridoxamine	0.998142	5.17705e-06	Group	***	0.00024212	red
Pqlc3	N-Acetyllactosamine	0.879489	0.0209093	Group	*	0.0580813	red
Pqlc3	Aminoadipic acid	0.950635	0.0035952	Group	**	0.0145736	red
Pqlc3	Questiomycin A	0.975908	0.000863671	Group	***	0.00221753	red
Pqlc3	N8-Acetylspermidine	0.848327	0.0327624	Group	*	0.0334311	red
Pqlc3	Spectinomycin	0.974052	0.00100121	Group	**	0.00250303	red
Pqlc3	Tetrahydrobiopterin	0.97065	0.00127952	Group	**	0.002908	red
Pqlc3	N-Acetyl-L-tyrosine	0.982155	0.000474834	Group	***	0.00121211	red
Pqlc3	Nonanoyl-CoA	0.988044	0.000213564	Group	***	0.000520887	red
Pqlc3	Maltotetraose	0.818102	0.0466211	Group	*	0.151437	red
Pqlc3	Berberine	0.86999	0.0242553	Group	*	0.0839607	red
Pqlc3	Biliverdin	0.94143	0.00504526	Group	**	0.0344774	red
Pqlc3	Dihydrofolic acid	0.856631	0.0293584	Group	*	0.05529	red
Pqlc3	Cytidine	0.980779	0.000550628	Group	***	0.00117155	red
Pqlc3	Shikimic acid	0.833094	0.0394617	Group	*	0.157733	red
Pqlc3	Geranylgeranyl-PP	0.978869	0.000665033	Group	***	0.00170521	red
Pqlc3	Queuine	0.973517	0.0010427	Group	**	0.0101173	red
Pqlc3	Beta-D-Galactose	0.991648	0.000104344	Group	***	0.00056863	red
Pqlc3	5-Methyltetrahydrofolic acid	0.973273	0.00106195	Group	**	0.00264994	red
Pqlc3	Protoporphyrinogen IX	0.970006	0.00133598	Group	**	0.0039817	red
Pqlc3	L-Alanine	0.973968	0.00100768	Group	**	0.00679712	red
Pqlc3	Vitamin K1	0.981895	0.000488739	Group	***	0.00286399	red
Pqlc3	Palmityl-CoA	0.984446	0.000361009	Group	***	0.000839556	red
Pqlc3	Scopolamine	0.96208	0.00212966	Group	**	0.0045312	red
Pqlc3	4-(2-Aminophenyl)-2,4-dioxobutanoic acid	0.942536	0.00485833	Group	**	0.00867559	red
Pqlc3	Aldosterone	0.882488	0.0199022	Group	*	0.048542	red
Pqlc3	D-Glucose	0.92953	0.00727411	Group	**	0.0185501	red
Pqlc3	S-Adenosylhomocysteine	0.983715	0.000395641	Group	***	0.000899183	red
Pqlc3	Trimethyl sulfonium	0.985072	0.000332586	Group	***	0.000791871	red
Pqlc3	Bergapten	0.92987	0.00720484	Group	**	0.01549	red
Pqlc3	Apigenin	0.986708	0.000263841	Group	***	0.000694317	red
Pqlc3	Leukotriene B4	0.843077	0.0350053	Group	*	0.0543045	red
Flnb	N1-Acetylspermidine	0.998019	5.87999e-06	Group	***	8.57399e-05	red
Flnb	Tryptophanol	0.994562	4.42837e-05	Group	***	0.000233072	red
Flnb	Phenylglyoxylic acid	0.989072	0.000178476	Group	***	0.00190715	red
Flnb	Norepinephrine	0.998202	4.84676e-06	Group	***	0.00024227	red
Flnb	Lanosterin	0.941377	0.00505425	Group	**	0.014211	red
Flnb	Isoflurophate	0.993654	6.02841e-05	Group	***	0.000147034	red
Flnb	4-Trimethylammoniobutanal	0.995183	3.47454e-05	Group	***	0.00120772	red
Flnb	Chlorogenic acid	0.960777	0.00227751	Group	**	0.0124553	red
Flnb	UDP-L-rhamnose	0.997418	9.99414e-06	Group	***	0.000194144	red
Flnb	1,3,5-Trihydroxybenzene	0.999182	1.00307e-06	Group	***	9.22004e-05	red
Flnb	Diadenosine tetraphosphate	0.993826	5.70602e-05	Group	***	0.00036196	red
Flnb	Naphthalene	0.998814	2.10985e-06	Group	***	0.000105492	red
Flnb	Cortisone	0.974658	0.000955222	Group	***	0.00327108	red
Flnb	L-Glutamic gamma-semialdehyde	0.985314	0.000321949	Group	***	0.00286961	red
Flnb	7-Dehydrocholesterol	0.869412	0.0244663	Group	*	0.132202	red
Flnb	Prostaglandin E2	0.958428	0.00255639	Group	**	0.0165984	red
Flnb	Stearoyl-CoA	0.977692	0.000740929	Group	***	0.00625305	red
Flnb	Naproxen	0.995414	3.15047e-05	Group	***	0.000416982	red
Flnb	Pyridoxamine	0.98127	0.000522917	Group	***	0.00118939	red
Flnb	N-Acetyllactosamine	0.917109	0.0100216	Group	*	0.0575489	red
Flnb	Aminoadipic acid	0.937203	0.00579146	Group	**	0.0145736	red
Flnb	Questiomycin A	0.998495	3.39637e-06	Group	***	0.000183655	red
Flnb	N8-Acetylspermidine	0.900142	0.0144596	Group	*	0.0245078	red
[truncated: 4,164 more rows]

## Sheet: SASCs  vs  PASCs (unique)
category1	category2	Correlation	Pvalue	Type	Significance	AdjPvalue	red
Fn1	Squalene	0.965727	0.00174183	Group	**	0.00903745	red
Fn1	gamma-Glutamylcysteine	0.843036	0.0350227	Group	*	0.0539441	red
Fn1	Formyl-CoA	0.839513	0.0365673	Group	*	0.0537755	red
Fn1	Threonic acid	0.994133	5.1523e-05	Group	***	0.00181097	red
Fn1	Maltotriose	0.989929	0.000151622	Group	***	0.00116632	red
Fn1	Salicin	0.988414	0.000200592	Group	***	0.00149319	red
Fn1	Ibuprofen	0.930788	0.00701961	Group	**	0.0252362	red
Fn1	Taxiphyllin	0.996284	2.0683e-05	Group	***	0.000389609	red
Fn1	Dethiobiotin	0.93308	0.00656752	Group	**	0.0182384	red
Fn1	L-Tryptophan	0.827386	0.0421216	Group	*	0.123919	red
Fn1	Nebularine	0.981232	0.000525042	Group	***	0.00326377	red
Fn1	Porphobilinogen	0.97088	0.00125965	Group	**	0.00750001	red
Fn1	L-Norleucine	0.968413	0.00148082	Group	**	0.00871072	red
Fn1	Cocaine	0.983269	0.000417552	Group	***	0.00322949	red
Fn1	Dephospho-CoA	0.969177	0.00141043	Group	**	0.0172622	red
Fn1	Deoxyguanosine	0.982221	0.000471352	Group	***	0.00265941	red
Fn1	Betaine aldehyde	0.986856	0.000258004	Group	***	0.00529437	red
Fn1	Glucaric acid	0.959109	0.00247391	Group	**	0.0180085	red
Fn1	Alanyltryptophan	0.930722	0.00703299	Group	**	0.0132698	red
Fn1	dGDP	0.915334	0.0104492	Group	*	0.0185069	red
Fn1	Sphinganine 1-phosphate	0.973002	0.00108353	Group	**	0.0097475	red
Fn1	3a,7a,12a-Trihydroxy-5b-cholestan-26-al	0.894965	0.0159691	Group	*	0.0346662	red
Fn1	Farnesyl pyrophosphate	0.906662	0.0126613	Group	*	0.026588	red
Fn1	D-Tagatose	0.971488	0.00120781	Group	**	0.00710477	red
Fn1	O-Phosphohomoserine	0.983003	0.000430916	Group	***	0.00307797	red
Fn1	Dehydroepiandrosterone	0.955861	0.00287938	Group	**	0.0102497	red
Fn1	Methoxsalen	0.990372	0.000138598	Group	***	0.00106614	red
Fn1	dGTP	0.946481	0.00421972	Group	**	0.0236684	red
Fn1	2-Hydroxycinnamic acid	0.988054	0.000213223	Group	***	0.00174458	red
Fn1	Glycogen	0.9847	0.000349345	Group	***	0.00232897	red
Fn1	Desmosterol	0.980461	0.000568909	Group	***	0.00334653	red
Fn1	4-Hydroxycinnamic acid	0.946624	0.00419742	Group	**	0.0112632	red
Fn1	Sucrose	0.99391	5.5518e-05	Group	***	0.00046265	red
Fn1	Piroxicam	0.987413	0.000236647	Group	***	0.00157765	red
Fn1	Mevalonic acid	0.979412	0.000631464	Group	***	0.00451046	red
Fn1	ADP-glucose	0.996505	1.8305e-05	Group	***	0.000366101	red
Fn1	Cholestenone	0.959404	0.00243858	Group	**	0.0102505	red
Fn1	2'-Deoxyguanosine 5'-monophosphate	0.987886	0.000219219	Group	***	0.00146146	red
Fn1	Chalcone	0.988834	0.000186329	Group	***	0.00154527	red
Fn1	17-Hydroxyprogesterone	0.951895	0.00341541	Group	**	0.0117089	red
Gapdh	Tobramycin	0.840708	0.03604	Group	*	0.0775118	red
Gapdh	Glycylleucine	0.833144	0.0394385	Group	*	0.0406582	red
Gapdh	Calcitriol	0.860951	0.0276576	Group	*	0.03216	red
Gapdh	All-trans-hexaprenyl diphosphate	0.993131	7.06178e-05	Group	***	0.000965413	red
Gapdh	Ureidosuccinic acid	0.858341	0.0286794	Group	*	0.0348975	red
Gapdh	Malonyl-CoA	0.884545	0.0192253	Group	*	0.023619	red
Gapdh	3-Mercaptopyruvic acid	0.935224	0.00615798	Group	**	0.015395	red
Gapdh	Panose	0.961667	0.00217595	Group	**	0.00426657	red
Gapdh	dADP	0.921773	0.00893978	Group	**	0.0124164	red
Gapdh	Luteolin	0.846003	0.0337464	Group	*	0.0703196	red
Gapdh	CDP-glucose	0.898334	0.0149784	Group	*	0.033333	red
Gapdh	D-Leucine	0.874218	0.0227366	Group	*	0.111822	red
Eno1	Tobramycin	0.861517	0.0274382	Group	*	0.0775118	red
Eno1	Glycylleucine	0.839547	0.0365525	Group	*	0.0401402	red
Eno1	Calcitriol	0.877508	0.0215876	Group	*	0.0284048	red
Eno1	All-trans-hexaprenyl diphosphate	0.988776	0.00018825	Group	***	0.000965413	red
Eno1	Ureidosuccinic acid	0.872213	0.0234508	Group	*	0.0327722	red
Eno1	Malonyl-CoA	0.899444	0.0146589	Group	*	0.0198094	red
Eno1	3-Mercaptopyruvic acid	0.946185	0.00426622	Group	**	0.0151399	red
Eno1	Panose	0.968214	0.00149945	Group	**	0.00348708	red
Eno1	Nicotinamide ribotide	0.820877	0.0452541	Group	*	0.0551879	red
Eno1	dADP	0.930222	0.00713367	Group	**	0.0117637	red
Eno1	Luteolin	0.864463	0.0263103	Group	*	0.0703196	red
Eno1	CDP-glucose	0.906475	0.0127113	Group	*	0.0332995	red
Eno1	N-Acetyl-b-glucosaminylamine	0.821821	0.0447933	Group	*	0.0603463	red
Eno1	D-Leucine	0.856315	0.029485	Group	*	0.111822	red
Ldha	Tobramycin	0.845335	0.0340321	Group	*	0.0775118	red
Ldha	Glycylleucine	0.836224	0.0380372	Group	*	0.0401402	red
Ldha	Calcitriol	0.8515	0.031441	Group	*	0.0345506	red
Ldha	Corticosterone	0.834291	0.0389139	Group	*	0.203475	red
Ldha	All-trans-hexaprenyl diphosphate	0.98906	0.000178874	Group	***	0.000965413	red
Ldha	Ureidosuccinic acid	0.865043	0.026091	Group	*	0.0331663	red
Ldha	Malonyl-CoA	0.880555	0.0205485	Group	*	0.023619	red
Ldha	3-Mercaptopyruvic acid	0.930802	0.00701679	Group	**	0.0159133	red
Ldha	Panose	0.960588	0.00229931	Group	**	0.00433832	red
Ldha	dADP	0.931437	0.00689011	Group	**	0.0117637	red
Ldha	Luteolin	0.8527	0.030948	Group	*	0.0703196	red
Ldha	CDP-glucose	0.889508	0.0176384	Group	*	0.033333	red
Ldha	D-Leucine	0.889326	0.0176952	Group	*	0.111822	red
Col4a2	Squalene	0.952354	0.00335119	Group	**	0.0104725	red
Col4a2	Threonic acid	0.956164	0.00284025	Group	**	0.00767636	red
Col4a2	Maltotriose	0.931727	0.00683262	Group	**	0.0133973	red
Col4a2	Salicin	0.925986	0.00801428	Group	**	0.0144385	red
Col4a2	Ibuprofen	0.921602	0.00897846	Group	**	0.0252362	red
Col4a2	Glutaric acid	0.892305	0.0167727	Group	*	0.13075	red
Col4a2	Taxiphyllin	0.947715	0.00402908	Group	**	0.0108642	red
Col4a2	Dethiobiotin	0.940829	0.0051482	Group	**	0.0182384	red
Col4a2	Androsterone	0.837035	0.0376726	Group	*	0.174566	red
Col4a2	Nebularine	0.955936	0.00286973	Group	**	0.00869614	red
Col4a2	Pravastatin	0.890084	0.0174584	Group	*	0.133095	red
Col4a2	Porphobilinogen	0.900415	0.014382	Group	*	0.0179775	red
Col4a2	L-Norleucine	0.912916	0.0110452	Group	*	0.0184087	red
Col4a2	Cocaine	0.927547	0.00768409	Group	**	0.0139136	red
Col4a2	Dephospho-CoA	0.877987	0.0214226	Group	*	0.0246236	red
Col4a2	Deoxyguanosine	0.947507	0.00406094	Group	**	0.0116027	red
Col4a2	Betaine aldehyde	0.953732	0.00316155	Group	**	0.00878209	red
Col4a2	Glucaric acid	0.856298	0.0294917	Group	*	0.0320562	red
Col4a2	Alanyltryptophan	0.820003	0.0456826	Group	*	0.049655	red
Col4a2	Sphinganine 1-phosphate	0.889892	0.0175183	Group	*	0.0217755	red
Col4a2	3a,7a,12a-Trihydroxy-5b-cholestan-26-al	0.815772	0.0477838	Group	*	0.0525096	red
Col4a2	Androstenedione	0.838083	0.0372031	Group	*	0.17362	red
Col4a2	D-Tagatose	0.910928	0.0115475	Group	*	0.0174962	red
Col4a2	O-Phosphohomoserine	0.912097	0.0112509	Group	*	0.0156263	red
Col4a2	Dehydroepiandrosterone	0.875395	0.0223224	Group	*	0.0247831	red
Col4a2	Methoxsalen	0.932396	0.00670097	Group	**	0.0131426	red
Col4a2	dGTP	0.837856	0.0373045	Group	*	0.0405484	red
Col4a2	2-Hydroxycinnamic acid	0.918507	0.00969113	Group	**	0.0150648	red
Col4a2	Glycogen	0.92735	0.00772525	Group	**	0.0147874	red
Col4a2	Desmosterol	0.930891	0.00699902	Group	**	0.0138933	red
Col4a2	4-Hydroxycinnamic acid	0.845701	0.0338756	Group	*	0.0368214	red
Col4a2	Sucrose	0.946028	0.00429091	Group	**	0.0107273	red
Col4a2	Piroxicam	0.934663	0.0062639	Group	**	0.0125278	red
Col4a2	Mevalonic acid	0.906159	0.0127961	Group	*	0.0163676	red
Col4a2	ADP-glucose	0.951908	0.00341363	Group	**	0.00940171	red
Col4a2	Cholestenone	0.855477	0.0298209	Group	*	0.0328357	red
Col4a2	2'-Deoxyguanosine 5'-monophosphate	0.92998	0.00718246	Group	**	0.0140833	red
Col4a2	Chalcone	0.920454	0.00923969	Group	**	0.0146073	red
Col4a2	Thiamine monophosphate	0.830566	0.0406297	Group	*	0.178934	red
Col4a2	17-Hydroxyprogesterone	0.85885	0.028479	Group	*	0.0309919	red
Fbn1	Squalene	0.965067	0.0018092	Group	**	0.00903745	red
Fbn1	Threonic acid	0.991369	0.000111416	Group	***	0.00181097	red
Fbn1	Maltotriose	0.979156	0.000647174	Group	***	0.00308178	red
Fbn1	Salicin	0.976506	0.000821445	Group	***	0.00391164	red
Fbn1	Ibuprofen	0.928302	0.0075266	Group	**	0.0252362	red
Fbn1	Glutaric acid	0.832662	0.0396599	Group	*	0.13075	red
Fbn1	Taxiphyllin	0.989363	0.000169127	Group	***	0.000890142	red
Fbn1	Dethiobiotin	0.935927	0.00602656	Group	**	0.0182384	red
Fbn1	L-Tryptophan	0.814448	0.0484503	Group	*	0.123919	red
Fbn1	Nebularine	0.978547	0.000685392	Group	***	0.00326377	red
Fbn1	Pravastatin	0.830771	0.0405346	Group	*	0.133095	red
Fbn1	Porphobilinogen	0.955245	0.00295972	Group	**	0.00857045	red
Fbn1	L-Norleucine	0.955946	0.00286844	Group	**	0.0106365	red
Fbn1	Cocaine	0.972971	0.00108596	Group	**	0.00588822	red
Fbn1	Dephospho-CoA	0.953607	0.00317849	Group	**	0.0172622	red
Fbn1	Deoxyguanosine	0.976352	0.000832265	Group	***	0.00370749	red
Fbn1	Betaine aldehyde	0.986462	0.000273686	Group	***	0.00529437	red
Fbn1	Glucaric acid	0.93999	0.00529379	Group	**	0.0180085	red
Fbn1	Alanyltryptophan	0.904673	0.0131978	Group	*	0.0178348	red
Fbn1	dGDP	0.886821	0.0184893	Group	*	0.0258443	red
Fbn1	Sphinganine 1-phosphate	0.956816	0.00275704	Group	**	0.0102112	red
Fbn1	3a,7a,12a-Trihydroxy-5b-cholestan-26-al	0.874021	0.0228065	Group	*	0.0348444	red
Fbn1	Farnesyl pyrophosphate	0.88091	0.0204291	Group	*	0.026588	red
Fbn1	D-Tagatose	0.958085	0.00259852	Group	**	0.0088516	red
Fbn1	O-Phosphohomoserine	0.968635	0.00146025	Group	**	0.00620498	red
Fbn1	Dehydroepiandrosterone	0.93694	0.00583948	Group	**	0.0127593	red
Fbn1	Methoxsalen	0.979725	0.000612417	Group	***	0.00291627	red
Fbn1	dGTP	0.926544	0.00789558	Group	**	0.0236684	red
Fbn1	2-Hydroxycinnamic acid	0.974802	0.000944431	Group	***	0.00449729	red
Fbn1	Glycogen	0.973362	0.00105493	Group	**	0.0048283	red
Fbn1	Desmosterol	0.970503	0.00129224	Group	**	0.00561843	red
Fbn1	4-Hydroxycinnamic acid	0.923336	0.00859074	Group	**	0.0133072	red
Fbn1	Sucrose	0.986299	0.000280305	Group	***	0.00133478	red
Fbn1	Piroxicam	0.977494	0.00075408	Group	***	0.00342763	red
Fbn1	Mevalonic acid	0.964126	0.00190734	Group	**	0.00609244	red
Fbn1	ADP-glucose	0.990808	0.000126349	Group	***	0.00074323	red
Fbn1	Cholestenone	0.937641	0.00571167	Group	**	0.0112276	red
Fbn1	2'-Deoxyguanosine 5'-monophosphate	0.976852	0.000797539	Group	***	0.0037978	red
Fbn1	Chalcone	0.975935	0.000861747	Group	***	0.00410356	red
Fbn1	17-Hydroxyprogesterone	0.930317	0.00711449	Group	**	0.0118907	red
Cd55	Tobramycin	0.885994	0.0187552	Group	*	0.0775118	red
Cd55	Glycylleucine	0.909867	0.0118198	Group	*	0.0228826	red
Cd55	Calcitriol	0.941572	0.00502098	Group	**	0.01916	red
Cd55	All-trans-hexaprenyl diphosphate	0.974059	0.00100068	Group	**	0.00204221	red
Cd55	Ureidosuccinic acid	0.928352	0.00751619	Group	**	0.0327722	red
Cd55	Malonyl-CoA	0.957932	0.00261741	Group	**	0.0120652	red
Cd55	3-Mercaptopyruvic acid	0.952046	0.00339424	Group	**	0.0151399	red
Cd55	Panose	0.995392	3.17999e-05	Group	***	0.000529998	red
Cd55	Nicotinamide ribotide	0.874858	0.022511	Group	*	0.0533127	red
Cd55	Deoxyadenosine monophosphate	0.834699	0.0387284	Group	*	0.0822493	red
Cd55	3-(2-Hydroxyphenyl)propanoic acid	0.83575	0.0382517	Group	*	0.0683067	red
Cd55	dADP	0.965914	0.00172301	Group	**	0.0111009	red
Cd55	Luteolin	0.889179	0.0177414	Group	*	0.0703196	red
Cd55	CDP-glucose	0.943719	0.00466218	Group	**	0.0332995	red
Cd55	N-Acetyl-b-glucosaminylamine	0.8713	0.0237797	Group	*	0.0603463	red
Prelp	Squalene	0.954047	0.00311894	Group	**	0.0100611	red
Prelp	Threonic acid	0.978677	0.000677148	Group	***	0.00282145	red
Prelp	Maltotriose	0.970929	0.00125542	Group	**	0.00502169	red
Prelp	Salicin	0.968431	0.00147918	Group	**	0.00591673	red
Prelp	Ibuprofen	0.925639	0.0080887	Group	**	0.0252362	red
Prelp	Glutaric acid	0.827647	0.0419984	Group	*	0.13075	red
Prelp	Taxiphyllin	0.97894	0.000660629	Group	***	0.00264251	red
Prelp	Dethiobiotin	0.931523	0.00687301	Group	**	0.0182384	red
Prelp	Nebularine	0.968168	0.00150375	Group	**	0.00501251	red
Prelp	Pravastatin	0.826134	0.0427162	Group	*	0.133095	red
Prelp	Porphobilinogen	0.949788	0.00371859	Group	**	0.00953484	red
Prelp	L-Norleucine	0.951212	0.00351232	Group	**	0.0106365	red
Prelp	Cocaine	0.954954	0.00299795	Group	**	0.00832765	red
Prelp	Dephospho-CoA	0.940696	0.00517108	Group	**	0.0172622	red
Prelp	Deoxyguanosine	0.969368	0.00139312	Group	**	0.00489482	red
Prelp	Betaine aldehyde	0.97207	0.0011592	Group	**	0.00529437	red
Prelp	Glucaric acid	0.928141	0.00756001	Group	**	0.0185656	red
Prelp	Alanyltryptophan	0.900178	0.0144493	Group	*	0.0187653	red
Prelp	dGDP	0.878941	0.0210959	Group	*	0.0279047	red
Prelp	Sphinganine 1-phosphate	0.945494	0.00437531	Group	**	0.0118252	red
Prelp	3a,7a,12a-Trihydroxy-5b-cholestan-26-al	0.870643	0.0240174	Group	*	0.0348444	red
Prelp	Farnesyl pyrophosphate	0.893239	0.0164884	Group	*	0.026588	red
Prelp	D-Tagatose	0.952902	0.00327509	Group	**	0.0088516	red
Prelp	O-Phosphohomoserine	0.96114	0.00223578	Group	**	0.00645763	red
Prelp	Dehydroepiandrosterone	0.932754	0.00663096	Group	**	0.0130019	red
Prelp	Methoxsalen	0.971393	0.00121583	Group	**	0.0048633	red
Prelp	dGTP	0.913859	0.0108107	Group	*	0.0236684	red
Prelp	2-Hydroxycinnamic acid	0.966152	0.00169916	Group	**	0.00653523	red
Prelp	Glycogen	0.966276	0.00168683	Group	**	0.00648782	red
Prelp	Desmosterol	0.964189	0.00190066	Group	**	0.00731022	red
Prelp	4-Hydroxycinnamic acid	0.918258	0.0097495	Group	**	0.0141297	red
Prelp	Sucrose	0.97713	0.000778574	Group	***	0.0031143	red
Prelp	Piroxicam	0.969971	0.00133908	Group	**	0.00515031	red
Prelp	Mevalonic acid	0.957143	0.00271572	Group	**	0.00733978	red
Prelp	ADP-glucose	0.980015	0.000595085	Group	***	0.002345	red
Prelp	Cholestenone	0.929238	0.00733377	Group	**	0.0120921	red
Prelp	2'-Deoxyguanosine 5'-monophosphate	0.969116	0.00141598	Group	**	0.00566393	red
Prelp	Chalcone	0.967184	0.00159763	Group	**	0.00638023	red
Prelp	17-Hydroxyprogesterone	0.925537	0.00811075	Group	**	0.0128582	red
Prdx5	Tobramycin	0.856277	0.0294999	Group	*	0.0775118	red
Prdx5	Glycylleucine	0.829389	0.0411792	Group	*	0.0420196	red
Prdx5	Calcitriol	0.849633	0.0322154	Group	*	0.0350168	red
Prdx5	Corticosterone	0.85396	0.030434	Group	*	0.203475	red
Prdx5	All-trans-hexaprenyl diphosphate	0.981298	0.000521357	Group	***	0.00140907	red
Prdx5	Ureidosuccinic acid	0.865814	0.0258007	Group	*	0.0331663	red
Prdx5	Malonyl-CoA	0.880674	0.0205085	Group	*	0.023619	red
Prdx5	3-Mercaptopyruvic acid	0.929921	0.00719454	Group	**	0.0159133	red
Prdx5	Panose	0.958633	0.00253148	Group	**	0.00460269	red
Prdx5	dADP	0.935723	0.00606444	Group	**	0.0117637	red
Prdx5	Luteolin	0.860871	0.0276889	Group	*	0.0703196	red
Prdx5	CDP-glucose	0.878245	0.021334	Group	*	0.0344096	red
Prdx5	D-Leucine	0.886394	0.0186262	Group	*	0.111822	red
Sulf1	Squalene	0.970644	0.00128002	Group	**	0.00853345	red
Sulf1	gamma-Glutamylcysteine	0.837009	0.037684	Group	*	0.0562448	red
Sulf1	Formyl-CoA	0.84349	0.0348264	Group	*	0.0519797	red
Sulf1	Threonic acid	0.991918	9.77146e-05	Group	***	0.00181097	red
Sulf1	Maltotriose	0.991525	0.000107434	Group	***	0.000976672	red
Sulf1	Salicin	0.989902	0.000152436	Group	***	0.00138578	red
Sulf1	Ibuprofen	0.940889	0.00513795	Group	**	0.0252362	red
Sulf1	Glutaric acid	0.822363	0.0445296	Group	*	0.13075	red
Sulf1	Taxiphyllin	0.99605	2.33765e-05	Group	***	0.000389609	red
Sulf1	Dethiobiotin	0.942259	0.00490476	Group	**	0.0182384	red
Sulf1	Nebularine	0.984491	0.000358931	Group	***	0.00316333	red
Sulf1	Pravastatin	0.821283	0.0450554	Group	*	0.133095	red
Sulf1	Porphobilinogen	0.974616	0.000958334	Group	***	0.00735986	red
Sulf1	L-Norleucine	0.973859	0.00101608	Group	**	0.00677389	red
Sulf1	Cocaine	0.983223	0.000419833	Group	***	0.00322949	red
Sulf1	Dephospho-CoA	0.963082	0.00201922	Group	**	0.0172622	red
Sulf1	Deoxyguanosine	0.986566	0.00026948	Group	***	0.00207292	red
Sulf1	Betaine aldehyde	0.982884	0.000436918	Group	***	0.00529437	red
Sulf1	Glucaric acid	0.95337	0.00321078	Group	**	0.0180085	red
Sulf1	Alanyltryptophan	0.932502	0.00668018	Group	**	0.0128465	red
Sulf1	dGDP	0.9118	0.0113258	Group	*	0.0188738	red
Sulf1	Sphinganine 1-phosphate	0.970792	0.00126718	Group	**	0.0097475	red
Sulf1	3a,7a,12a-Trihydroxy-5b-cholestan-26-al	0.901376	0.0141105	Group	*	0.0346662	red
Sulf1	Farnesyl pyrophosphate	0.914195	0.010728	Group	*	0.026588	red
Sulf1	D-Tagatose	0.976155	0.000846131	Group	***	0.00597039	red
Sulf1	O-Phosphohomoserine	0.984557	0.000355877	Group	***	0.00296564	red
Sulf1	Beta-D-Glucose	0.814718	0.0483138	Group	*	0.093172	red
Sulf1	Dehydroepiandrosterone	0.960219	0.00234228	Group	**	0.00912914	red
Sulf1	Methoxsalen	0.991868	9.89242e-05	Group	***	0.000899311	red
Sulf1	dGTP	0.939243	0.00542489	Group	**	0.0236684	red
Sulf1	2-Hydroxycinnamic acid	0.988443	0.000199583	Group	***	0.00174458	red
Sulf1	Glycogen	0.987578	0.000230516	Group	***	0.00192096	red
Sulf1	Desmosterol	0.984638	0.000352196	Group	***	0.00276712	red
Sulf1	4-Hydroxycinnamic acid	0.948571	0.00389936	Group	**	0.0112632	red
Sulf1	Sucrose	0.995119	3.56798e-05	Group	***	0.000396442	red
Sulf1	Piroxicam	0.990112	0.000146161	Group	***	0.00121801	red
Sulf1	Mevalonic acid	0.981355	0.000518191	Group	***	0.00431826	red
Sulf1	ADP-glucose	0.996093	2.28654e-05	Group	***	0.00038109	red
Sulf1	Cholestenone	0.957547	0.00266514	Group	**	0.0102505	red
Sulf1	2'-Deoxyguanosine 5'-monophosphate	0.990033	0.00014851	Group	***	0.00135009	red
Sulf1	Chalcone	0.989191	0.000174618	Group	***	0.00154527	red
Sulf1	17-Hydroxyprogesterone	0.954744	0.0030258	Group	**	0.0108064	red
Lrrc59	Tobramycin	0.855727	0.0297204	Group	*	0.0775118	red
Lrrc59	Glycylleucine	0.855483	0.0298185	Group	*	0.0382289	red
Lrrc59	Calcitriol	0.886579	0.0185669	Group	*	0.0266905	red
Lrrc59	All-trans-hexaprenyl diphosphate	0.99185	9.93604e-05	Group	***	0.000965413	red
Lrrc59	Ureidosuccinic acid	0.880089	0.0207058	Group	*	0.0327722	red
Lrrc59	Malonyl-CoA	0.906663	0.0126611	Group	*	0.0178326	red
Lrrc59	3-Mercaptopyruvic acid	0.946573	0.00420538	Group	**	0.0151399	red
Lrrc59	Panose	0.972896	0.001092	Group	**	0.00312	red
Lrrc59	Nicotinamide ribotide	0.818878	0.0462369	Group	*	0.0557071	red
Lrrc59	dADP	0.932207	0.00673797	Group	**	0.0117637	red
Lrrc59	Luteolin	0.861413	0.0274787	Group	*	0.0703196	red
Lrrc59	CDP-glucose	0.919928	0.00936056	Group	**	0.0332995	red
Lrrc59	N-Acetyl-b-glucosaminylamine	0.823571	0.043945	Group	*	0.0603463	red
Lrrc59	D-Leucine	0.850483	0.0318618	Group	*	0.111822	red
Lgals1	Tobramycin	0.830057	0.0408667	Group	*	0.0775118	red
Lgals1	Glycylleucine	0.848064	0.032873	Group	*	0.039606	red
Lgals1	Calcitriol	0.870933	0.0239124	Group	*	0.0302689	red
Lgals1	All-trans-hexaprenyl diphosphate	0.99575	2.70578e-05	Group	***	0.000901928	red
Lgals1	Ureidosuccinic acid	0.859253	0.0283206	Group	*	0.0348975	red
Lgals1	Malonyl-CoA	0.89424	0.0161864	Group	*	0.0215819	red
Lgals1	3-Mercaptopyruvic acid	0.925072	0.00821094	Group	**	0.0171061	red
Lgals1	Panose	0.968568	0.00146646	Group	**	0.00348708	red
Lgals1	Nicotinamide ribotide	0.822908	0.0442653	Group	*	0.0546485	red
Lgals1	dADP	0.929744	0.0072304	Group	**	0.0117637	red
Lgals1	Luteolin	0.833536	0.0392591	Group	*	0.0768794	red
Lgals1	CDP-glucose	0.895124	0.0159217	Group	*	0.033333	red
Lgals1	N-Acetyl-b-glucosaminylamine	0.823588	0.0439365	Group	*	0.0603463	red
Lgals1	D-Leucine	0.871873	0.0235731	Group	*	0.111822	red
Osmr	Squalene	0.959986	0.00236965	Group	**	0.00911403	red
Osmr	Threonic acid	0.985239	0.00032523	Group	***	0.00190847	red
Osmr	Maltotriose	0.976845	0.000798039	Group	***	0.00339884	red
Osmr	Salicin	0.974413	0.000973692	Group	***	0.00426346	red
Osmr	Ibuprofen	0.928718	0.00744054	Group	**	0.0252362	red
Osmr	Glutaric acid	0.828738	0.0414845	Group	*	0.13075	red
Osmr	Taxiphyllin	0.985191	0.000327319	Group	***	0.00142313	red
Osmr	Dethiobiotin	0.934623	0.00627148	Group	**	0.0182384	red
Osmr	Nebularine	0.974588	0.000960434	Group	***	0.00400181	red
Osmr	Pravastatin	0.827143	0.0422368	Group	*	0.133095	red
Osmr	Porphobilinogen	0.955258	0.00295802	Group	**	0.00857045	red
Osmr	L-Norleucine	0.956104	0.00284795	Group	**	0.0106365	red
Osmr	Cocaine	0.961768	0.0021646	Group	**	0.00785384	red
Osmr	Dephospho-CoA	0.948625	0.00389132	Group	**	0.0172622	red
Osmr	Deoxyguanosine	0.97434	0.000979169	Group	***	0.00400966	red
Osmr	Betaine aldehyde	0.978931	0.000661198	Group	***	0.00529437	red
Osmr	Glucaric acid	0.93607	0.00599996	Group	**	0.0181817	red
Osmr	Alanyltryptophan	0.90634	0.0127474	Group	*	0.0174621	red
Osmr	dGDP	0.886451	0.0186079	Group	*	0.0258443	red
Osmr	Sphinganine 1-phosphate	0.949705	0.00373083	Group	**	0.0110826	red
Osmr	3a,7a,12a-Trihydroxy-5b-cholestan-26-al	0.871629	0.0236608	Group	*	0.0348444	red
Osmr	Farnesyl pyrophosphate	0.897329	0.0152709	Group	*	0.026588	red
Osmr	D-Tagatose	0.958048	0.00260307	Group	**	0.0088516	red
Osmr	O-Phosphohomoserine	0.967177	0.00159835	Group	**	0.00620498	red
Osmr	Dehydroepiandrosterone	0.938117	0.00562573	Group	**	0.0127593	red
Osmr	Methoxsalen	0.977332	0.000764963	Group	***	0.00324916	red
Osmr	dGTP	0.922125	0.00886074	Group	**	0.0236684	red
Osmr	2-Hydroxycinnamic acid	0.972464	0.00112687	Group	**	0.00489944	red
Osmr	Glycogen	0.971862	0.00117647	Group	**	0.00511507	red
Osmr	Desmosterol	0.969366	0.00139327	Group	**	0.00580528	red
Osmr	4-Hydroxycinnamic acid	0.924357	0.00836648	Group	**	0.0133072	red
Osmr	Sucrose	0.983034	0.000429339	Group	***	0.00186669	red
Osmr	Piroxicam	0.975559	0.000888765	Group	***	0.0038642	red
Osmr	Mevalonic acid	0.963099	0.00201736	Group	**	0.00609244	red
Osmr	ADP-glucose	0.986261	0.000281837	Group	***	0.00122538	red
Osmr	Cholestenone	0.936304	0.00595659	Group	**	0.0112276	red
Osmr	2'-Deoxyguanosine 5'-monophosphate	0.974893	0.000937652	Group	***	0.00406353	red
Osmr	Chalcone	0.973495	0.00104448	Group	**	0.00454122	red
Osmr	17-Hydroxyprogesterone	0.931368	0.00690397	Group	**	0.0118907	red
Gpc1	Tobramycin	0.861185	0.027567	Group	*	0.0775118	red
Gpc1	Glycylleucine	0.836012	0.0381332	Group	*	0.0401402	red
Gpc1	Calcitriol	0.866915	0.025389	Group	*	0.0309612	red
Gpc1	Corticosterone	0.820463	0.0454567	Group	*	0.203475	red
Gpc1	All-trans-hexaprenyl diphosphate	0.98767	0.000227121	Group	***	0.000965413	red
Gpc1	Ureidosuccinic acid	0.871949	0.0235458	Group	*	0.0327722	red
Gpc1	Malonyl-CoA	0.891696	0.0169593	Group	*	0.0217427	red
Gpc1	3-Mercaptopyruvic acid	0.944481	0.0045379	Group	**	0.0151399	red
Gpc1	Panose	0.964552	0.00186262	Group	**	0.00396302	red
Gpc1	dADP	0.930421	0.00709347	Group	**	0.0117637	red
Gpc1	Luteolin	0.866275	0.0256278	Group	*	0.0703196	red
Gpc1	CDP-glucose	0.902173	0.013887	Group	*	0.033333	red
Gpc1	D-Leucine	0.868111	0.0249448	Group	*	0.111822	red
Sepn1	Squalene	0.938756	0.00551139	Group	**	0.0137785	red
Sepn1	Threonic acid	0.943843	0.00464181	Group	**	0.0116045	red
Sepn1	Maltotriose	0.925284	0.00816512	Group	**	0.0145806	red
Sepn1	Salicin	0.920058	0.00933066	Group	**	0.0145792	red
Sepn1	Ibuprofen	0.916216	0.0102356	Group	*	0.0262452	red
Sepn1	Glutaric acid	0.877354	0.0216407	Group	*	0.13075	red
Sepn1	Taxiphyllin	0.938392	0.00557638	Group	**	0.0121226	red
Sepn1	Dethiobiotin	0.932359	0.00670829	Group	**	0.0182384	red
Sepn1	Androsterone	0.828945	0.0413871	Group	*	0.174566	red
Sepn1	Nebularine	0.944715	0.00450014	Group	**	0.0110678	red
Sepn1	Pravastatin	0.875553	0.0222669	Group	*	0.133095	red
Sepn1	Porphobilinogen	0.89766	0.0151744	Group	*	0.0182824	red
Sepn1	L-Norleucine	0.909526	0.0119079	Group	*	0.0189015	red
Sepn1	Cocaine	0.907835	0.01235	Group	*	0.0165824	red
Sepn1	Dephospho-CoA	0.870216	0.0241728	Group	*	0.0262748	red
Sepn1	Deoxyguanosine	0.940183	0.00526008	Group	**	0.0128295	red
Sepn1	Betaine aldehyde	0.939459	0.00538682	Group	**	0.0134671	red
Sepn1	Glucaric acid	0.850557	0.0318312	Group	*	0.033863	red
Sepn1	Alanyltryptophan	0.821809	0.0447992	Group	*	0.0494752	red
Sepn1	Sphinganine 1-phosphate	0.879776	0.0208117	Group	*	0.0231241	red
Sepn1	3a,7a,12a-Trihydroxy-5b-cholestan-26-al	0.812033	0.0496767	Group	*	0.0539964	red
Sepn1	Androstenedione	0.829896	0.040942	Group	*	0.17362	red
Sepn1	Farnesyl pyrophosphate	0.82655	0.042518	Group	*	0.047773	red
Sepn1	D-Tagatose	0.907556	0.0124238	Group	*	0.017664	red
Sepn1	O-Phosphohomoserine	0.907463	0.0124484	Group	*	0.0159595	red
Sepn1	Dehydroepiandrosterone	0.874739	0.0225527	Group	*	0.0247831	red
Sepn1	Methoxsalen	0.925835	0.00804668	Group	**	0.0143878	red
Sepn1	dGTP	0.831908	0.0400078	Group	*	0.0425615	red
Sepn1	2-Hydroxycinnamic acid	0.912675	0.0111055	Group	*	0.0156416	red
Sepn1	Glycogen	0.9219	0.00891128	Group	**	0.015199	red
Sepn1	Desmosterol	0.925486	0.00812166	Group	**	0.0150401	red
Sepn1	4-Hydroxycinnamic acid	0.846052	0.0337257	Group	*	0.0368214	red
Sepn1	Sucrose	0.937804	0.00568222	Group	**	0.0112073	red
Sepn1	Piroxicam	0.9284	0.00750641	Group	**	0.013648	red
Sepn1	Mevalonic acid	0.902214	0.0138757	Group	*	0.0168906	red
Sepn1	ADP-glucose	0.941898	0.00496569	Group	**	0.0121114	red
Sepn1	Cholestenone	0.852991	0.030829	Group	*	0.0331495	red
Sepn1	2'-Deoxyguanosine 5'-monophosphate	0.92397	0.00845101	Group	**	0.0148263	red
Sepn1	Chalcone	0.914425	0.0106712	Group	*	0.0152446	red
Sepn1	Thiamine monophosphate	0.823065	0.0441896	Group	*	0.178934	red
Sepn1	17-Hydroxyprogesterone	0.858765	0.0285125	Group	*	0.0309919	red
Prkcdbp	Tobramycin	0.880691	0.0205029	Group	*	0.0775118	red
Prkcdbp	Glycylleucine	0.855628	0.0297605	Group	*	0.0382289	red
Prkcdbp	Calcitriol	0.886826	0.0184876	Group	*	0.0266905	red
Prkcdbp	All-trans-hexaprenyl diphosphate	0.982946	0.000433788	Group	***	0.00127139	red
Prkcdbp	Ureidosuccinic acid	0.894744	0.0160351	Group	*	0.0327722	red
Prkcdbp	Malonyl-CoA	0.911144	0.0114924	Group	*	0.0169006	red
Prkcdbp	3-Mercaptopyruvic acid	0.953098	0.00324814	Group	**	0.0151399	red
Prkcdbp	Panose	0.974429	0.000972461	Group	***	0.0029753	red
Prkcdbp	Nicotinamide ribotide	0.827832	0.041911	Group	*	0.0544166	red
Prkcdbp	dADP	0.945745	0.00433559	Group	**	0.0117637	red
Prkcdbp	Luteolin	0.885741	0.0188368	Group	*	0.0703196	red
Prkcdbp	CDP-glucose	0.914678	0.0106092	Group	*	0.0332995	red
Prkcdbp	N-Acetyl-b-glucosaminylamine	0.818533	0.0464078	Group	*	0.0603463	red
Prkcdbp	D-Leucine	0.851577	0.0314094	Group	*	0.111822	red
Pls3	Squalene	0.922333	0.00881404	Group	**	0.0198424	red
Pls3	Threonic acid	0.938174	0.00561554	Group	**	0.0127631	red
Pls3	Maltotriose	0.90439	0.013275	Group	*	0.0180134	red
Pls3	Salicin	0.898235	0.0150072	Group	*	0.0182504	red
Pls3	Ibuprofen	0.888027	0.0181048	Group	*	0.0381648	red
Pls3	Glutaric acid	0.8721	0.0234916	Group	*	0.13075	red
Pls3	Taxiphyllin	0.924784	0.0082734	Group	**	0.0142645	red
Pls3	Dethiobiotin	0.911261	0.0114626	Group	*	0.0257906	red
Pls3	Nebularine	0.929694	0.00724067	Group	**	0.0160516	red
Pls3	Pravastatin	0.869171	0.0245548	Group	*	0.133095	red
Pls3	Porphobilinogen	0.867967	0.0249984	Group	*	0.0257715	red
Pls3	L-Norleucine	0.879811	0.0207999	Group	*	0.0231312	red
Pls3	Cocaine	0.888428	0.0179781	Group	*	0.0197561	red
Pls3	Dephospho-CoA	0.859159	0.0283572	Group	*	0.0301673	red
Pls3	Deoxyguanosine	0.919088	0.00955538	Group	**	0.0167638	red
Pls3	Betaine aldehyde	0.939543	0.00537217	Group	**	0.0134671	red
Pls3	Glucaric acid	0.835327	0.0384431	Group	*	0.0404664	red
Pls3	Sphinganine 1-phosphate	0.857212	0.0291271	Group	*	0.0300279	red
Pls3	D-Tagatose	0.878349	0.0212983	Group	*	0.0226578	red
Pls3	O-Phosphohomoserine	0.883078	0.019707	Group	*	0.0207443	red
Pls3	Dehydroepiandrosterone	0.840672	0.0360559	Group	*	0.0367917	red
Pls3	Methoxsalen	0.905253	0.0130402	Group	*	0.0178632	red
Pls3	dGTP	0.818774	0.0462882	Group	*	0.0487244	red
Pls3	2-Hydroxycinnamic acid	0.891577	0.0169961	Group	*	0.0188554	red
Pls3	Glycogen	0.898054	0.0150597	Group	*	0.0190629	red
Pls3	Desmosterol	0.900608	0.0143272	Group	*	0.0199771	red
Pls3	4-Hydroxycinnamic acid	0.812207	0.049588	Group	*	0.0506	red
Pls3	Sucrose	0.920794	0.00916201	Group	**	0.0157966	red
Pls3	Piroxicam	0.906299	0.0127585	Group	*	0.0181997	red
Pls3	Mevalonic acid	0.876195	0.0220426	Group	*	0.0227243	red
Pls3	ADP-glucose	0.929855	0.00720789	Group	**	0.0138613	red
Pls3	Cholestenone	0.827771	0.0419397	Group	*	0.0427956	red
Pls3	2'-Deoxyguanosine 5'-monophosphate	0.901787	0.0139949	Group	*	0.0183186	red
Pls3	Chalcone	0.893737	0.0163379	Group	*	0.0185658	red
Pls3	17-Hydroxyprogesterone	0.8249	0.0433056	Group	*	0.0441894	red
Plp2	Tobramycin	0.87156	0.0236859	Group	*	0.0775118	red
Plp2	Glycylleucine	0.875137	0.0224127	Group	*	0.0334517	red
Plp2	Calcitriol	0.905137	0.0130717	Group	*	0.0247596	red
Plp2	All-trans-hexaprenyl diphosphate	0.987051	0.000250413	Group	***	0.000965413	red
Plp2	Ureidosuccinic acid	0.899355	0.0146843	Group	*	0.0327722	red
Plp2	Malonyl-CoA	0.926248	0.00795851	Group	**	0.0169006	red
Plp2	3-Mercaptopyruvic acid	0.948517	0.00390753	Group	**	0.0151399	red
Plp2	Panose	0.983657	0.000398464	Group	***	0.00231174	red
Plp2	Nicotinamide ribotide	0.846378	0.033587	Group	*	0.0533127	red
Plp2	Deoxyadenosine monophosphate	0.811832	0.0497798	Group	*	0.0822493	red
Plp2	dADP	0.951336	0.00349467	Group	**	0.0111009	red
Plp2	Luteolin	0.875322	0.0223477	Group	*	0.0703196	red
Plp2	CDP-glucose	0.922733	0.00872455	Group	**	0.0332995	red
Plp2	N-Acetyl-b-glucosaminylamine	0.842381	0.0353075	Group	*	0.0603463	red
Plp2	D-Leucine	0.838761	0.0369012	Group	*	0.111822	red
Nqo1	Tobramycin	0.86281	0.0269407	Group	*	0.0775118	red
Nqo1	Glycylleucine	0.880919	0.0204261	Group	*	0.0319157	red
Nqo1	Calcitriol	0.900036	0.0144898	Group	*	0.0254207	red
Nqo1	All-trans-hexaprenyl diphosphate	0.989005	0.000180686	Group	***	0.000965413	red
Nqo1	Ureidosuccinic acid	0.89908	0.0147632	Group	*	0.0327722	red
Nqo1	Malonyl-CoA	0.923481	0.00855879	Group	**	0.0169006	red
Nqo1	3-Mercaptopyruvic acid	0.941171	0.00508941	Group	**	0.0151399	red
Nqo1	Panose	0.984029	0.000380587	Group	***	0.00231174	red
Nqo1	Nicotinamide ribotide	0.843849	0.0346708	Group	*	0.0538552	red
Nqo1	dADP	0.954891	0.00300638	Group	**	0.0111009	red
Nqo1	Luteolin	0.868278	0.0248832	Group	*	0.0703196	red
Nqo1	CDP-glucose	0.91862	0.00966466	Group	**	0.0332995	red
Nqo1	N-Acetyl-b-glucosaminylamine	0.835325	0.0384438	Group	*	0.0603463	red
Nqo1	D-Leucine	0.850236	0.0319642	Group	*	0.111822	red
Nudt4	Squalene	0.945976	0.00429908	Group	**	0.0122831	red
Nudt4	Threonic acid	0.958515	0.00254577	Group	**	0.00716122	red
Nudt4	Maltotriose	0.926574	0.00788917	Group	**	0.0144279	red
Nudt4	Salicin	0.920559	0.00921561	Group	**	0.0145792	red
Nudt4	Ibuprofen	0.908982	0.0120493	Group	*	0.0293115	red
Nudt4	Glutaric acid	0.886825	0.0184879	Group	*	0.13075	red
Nudt4	Taxiphyllin	0.946171	0.00426842	Group	**	0.010902	red
Nudt4	Dethiobiotin	0.931234	0.00693058	Group	**	0.0182384	red
Nudt4	Androsterone	0.822317	0.0445519	Group	*	0.174566	red
Nudt4	Nebularine	0.953215	0.00323208	Group	**	0.00926105	red
Nudt4	Pravastatin	0.883999	0.019404	Group	*	0.133095	red
Nudt4	Porphobilinogen	0.890906	0.017203	Group	*	0.0191145	red
Nudt4	L-Norleucine	0.902447	0.0138106	Group	*	0.018941	red
Nudt4	Cocaine	0.912669	0.0111069	Group	*	0.016515	red
Nudt4	Dephospho-CoA	0.880498	0.0205678	Group	*	0.0245696	red
Nudt4	Deoxyguanosine	0.940738	0.00516384	Group	**	0.0128295	red
Nudt4	Betaine aldehyde	0.959066	0.00247912	Group	**	0.00774725	red
Nudt4	Glucaric acid	0.857104	0.0291699	Group	*	0.0320548	red
Nudt4	Sphinganine 1-phosphate	0.874912	0.0224918	Group	*	0.0247163	red
Nudt4	Androstenedione	0.823488	0.0439848	Group	*	0.17362	red
Nudt4	D-Tagatose	0.901079	0.0141941	Group	*	0.0188925	red
Nudt4	O-Phosphohomoserine	0.905709	0.012917	Group	*	0.0161215	red
Nudt4	Dehydroepiandrosterone	0.863948	0.0265061	Group	*	0.0285012	red
Nudt4	Methoxsalen	0.92741	0.00771278	Group	**	0.0142829	red
Nudt4	dGTP	0.840193	0.0362669	Group	*	0.0398538	red
Nudt4	2-Hydroxycinnamic acid	0.913942	0.0107903	Group	*	0.0154238	red
Nudt4	Glycogen	0.920428	0.00924561	Group	**	0.015199	red
Nudt4	Desmosterol	0.922873	0.00869349	Group	**	0.0158063	red
Nudt4	4-Hydroxycinnamic acid	0.835636	0.0383031	Group	*	0.0411676	red
Nudt4	Sucrose	0.942474	0.00486861	Group	**	0.0110324	red
Nudt4	Piroxicam	0.928465	0.00749279	Group	**	0.013648	red
Nudt4	Mevalonic acid	0.898967	0.0147958	Group	*	0.0172044	red
Nudt4	ADP-glucose	0.951015	0.00354045	Group	**	0.00940171	red
Nudt4	Cholestenone	0.850606	0.0318106	Group	*	0.0334848	red
Nudt4	2'-Deoxyguanosine 5'-monophosphate	0.92406	0.0084313	Group	**	0.0148263	red
Nudt4	Chalcone	0.916054	0.0102745	Group	*	0.0151096	red
Nudt4	Thiamine monophosphate	0.815115	0.0481136	Group	*	0.178934	red
Nudt4	17-Hydroxyprogesterone	0.848297	0.0327752	Group	*	0.0350114	red
Calm2	Tobramycin	0.903293	0.0135763	Group	*	0.0775118	red
Calm2	Glycylleucine	0.859086	0.0283861	Group	*	0.0382289	red
Calm2	Calcitriol	0.907367	0.0124739	Group	*	0.0247596	red
Calm2	All-trans-hexaprenyl diphosphate	0.973065	0.00107848	Group	**	0.00215695	red
Calm2	Ureidosuccinic acid	0.906682	0.012656	Group	*	0.0327722	red
Calm2	Malonyl-CoA	0.92832	0.00752284	Group	**	0.0167174	red
Calm2	3-Mercaptopyruvic acid	0.962941	0.00203466	Group	**	0.0151399	red
Calm2	Panose	0.979208	0.000643977	Group	***	0.00257591	red
Calm2	Nicotinamide ribotide	0.851472	0.0314526	Group	*	0.0533127	red
Calm2	Deoxyadenosine monophosphate	0.81143	0.0499853	Group	*	0.0822493	red
Calm2	dADP	0.951429	0.0034814	Group	**	0.0111009	red
Calm2	Luteolin	0.903871	0.0134171	Group	*	0.0703196	red
Calm2	CDP-glucose	0.920639	0.00919731	Group	**	0.0332995	red
Calm2	N-Acetyl-b-glucosaminylamine	0.843472	0.0348338	Group	*	0.0603463	red
Calm2	D-Leucine	0.820151	0.04561	Group	*	0.112375	red
LOC103693757	All-trans-hexaprenyl diphosphate	0.831176	0.0403463	Group	*	0.0602183	red
Arid5b	Squalene	0.913621	0.0108697	Group	*	0.0236297	red
Arid5b	gamma-Glutamylcysteine	0.85095	0.0316683	Group	*	0.0534796	red
Arid5b	Formyl-CoA	0.831573	0.0401627	Group	*	0.0582069	red
Arid5b	Threonic acid	0.963811	0.00194081	Group	**	0.00588124	red
Arid5b	Maltotriose	0.960193	0.00234531	Group	**	0.00756552	red
Arid5b	Salicin	0.959833	0.00238766	Group	**	0.00746245	red
Arid5b	Ibuprofen	0.882766	0.0198102	Group	*	0.0381648	red
Arid5b	Taxiphyllin	0.966105	0.00170383	Group	**	0.00549624	red
Arid5b	Dethiobiotin	0.88209	0.0200345	Group	*	0.0435532	red
Arid5b	L-Tryptophan	0.835985	0.0381452	Group	*	0.123919	red
Arid5b	Nebularine	0.93626	0.00596472	Group	**	0.0138715	red
Arid5b	Porphobilinogen	0.942378	0.00488484	Group	**	0.0113948	red
Arid5b	L-Norleucine	0.934665	0.0062636	Group	**	0.0133268	red
Arid5b	Cocaine	0.939053	0.00545857	Group	**	0.0118665	red
Arid5b	Dephospho-CoA	0.95647	0.00280105	Group	**	0.0172622	red
Arid5b	Deoxyguanosine	0.944336	0.00456144	Group	**	0.0120038	red
Arid5b	Betaine aldehyde	0.957679	0.00264873	Group	**	0.00802645	red
Arid5b	Glucaric acid	0.949101	0.00382015	Group	**	0.0180085	red
Arid5b	Alanyltryptophan	0.915343	0.0104469	Group	*	0.0158938	red
Arid5b	dGDP	0.911063	0.011513	Group	*	0.0188738	red
Arid5b	Sphinganine 1-phosphate	0.957229	0.00270485	Group	**	0.0102112	red
Arid5b	3a,7a,12a-Trihydroxy-5b-cholestan-26-al	0.872885	0.0232103	Group	*	0.0348444	red
Arid5b	Farnesyl pyrophosphate	0.906414	0.0127278	Group	*	0.026588	red
Arid5b	D-Tagatose	0.939645	0.00535421	Group	**	0.0118522	red
Arid5b	O-Phosphohomoserine	0.956526	0.00279385	Group	**	0.00719577	red
Arid5b	Dehydroepiandrosterone	0.929596	0.00726056	Group	**	0.013201	red
Arid5b	Methoxsalen	0.960677	0.00228902	Group	**	0.00738394	red
Arid5b	dGTP	0.940009	0.00529039	Group	**	0.0236684	red
Arid5b	2-Hydroxycinnamic acid	0.962352	0.00209937	Group	**	0.00699791	red
Arid5b	Glycogen	0.953559	0.00318513	Group	**	0.00835659	red
Arid5b	Desmosterol	0.94626	0.00425446	Group	**	0.0104261	red
Arid5b	4-Hydroxycinnamic acid	0.928141	0.00756006	Group	**	0.0130346	red
Arid5b	Sucrose	0.962064	0.00213145	Group	**	0.00687565	red
Arid5b	Piroxicam	0.955298	0.00295273	Group	**	0.00896342	red
Arid5b	Mevalonic acid	0.953192	0.00323518	Group	**	0.00815191	red
Arid5b	ADP-glucose	0.965599	0.00175484	Group	**	0.00566077	red
Arid5b	Cholestenone	0.945316	0.0044037	Group	**	0.0112276	red
Arid5b	2'-Deoxyguanosine 5'-monophosphate	0.957554	0.00266424	Group	**	0.00781682	red
Arid5b	Chalcone	0.962867	0.00204273	Group	**	0.00689207	red
Arid5b	17-Hydroxyprogesterone	0.930374	0.0071029	Group	**	0.0118907	red
Os9	Squalene	0.921821	0.00892907	Group	**	0.0198424	red
Os9	Threonic acid	0.925396	0.00814102	Group	**	0.0180912	red
Os9	Maltotriose	0.934416	0.00631077	Group	**	0.0128791	red
Os9	Salicin	0.932032	0.00677243	Group	**	0.0135449	red
Os9	Ibuprofen	0.91907	0.0095595	Group	**	0.0252362	red
Os9	Glutaric acid	0.821523	0.0449385	Group	*	0.13075	red
Os9	Taxiphyllin	0.934169	0.00635788	Group	**	0.012805	red
Os9	Dethiobiotin	0.919568	0.00944387	Group	**	0.0230338	red
Os9	Nebularine	0.929394	0.00730179	Group	**	0.0160516	red
Os9	Pravastatin	0.821544	0.0449284	Group	*	0.133095	red
Os9	Porphobilinogen	0.92361	0.00853036	Group	**	0.0137586	red
Os9	L-Norleucine	0.93005	0.00716845	Group	**	0.0146295	red
Os9	Cocaine	0.916262	0.0102245	Group	*	0.0157301	red
Os9	Dephospho-CoA	0.879563	0.0208842	Group	*	0.0245696	red
Os9	Deoxyguanosine	0.941171	0.00508941	Group	**	0.0128295	red
Os9	Betaine aldehyde	0.911986	0.0112787	Group	*	0.0245189	red
Os9	Glucaric acid	0.870076	0.0242238	Group	*	0.027527	red
Os9	Alanyltryptophan	0.872811	0.0232368	Group	*	0.0273375	red
Os9	dGDP	0.834292	0.0389137	Group	*	0.0457809	red
Os9	Sphinganine 1-phosphate	0.914315	0.0106983	Group	*	0.0164587	red
Os9	3a,7a,12a-Trihydroxy-5b-cholestan-26-al	0.880167	0.0206794	Group	*	0.0348444	red
Os9	Farnesyl pyrophosphate	0.880641	0.0205195	Group	*	0.026588	red
Os9	D-Tagatose	0.929171	0.00734745	Group	**	0.0144068	red
Os9	O-Phosphohomoserine	0.926152	0.00797902	Group	**	0.0133629	red
Os9	Beta-D-Glucose	0.819595	0.0458831	Group	*	0.093172	red
Os9	Dehydroepiandrosterone	0.910722	0.0115999	Group	*	0.0152631	red
Os9	Methoxsalen	0.934457	0.00630306	Group	**	0.0128634	red
Os9	dGTP	0.851352	0.0315022	Group	*	0.035798	red
Os9	2-Hydroxycinnamic acid	0.926359	0.0079349	Group	**	0.0139572	red
Os9	Glycogen	0.934783	0.0062411	Group	**	0.0127615	red
Os9	Desmosterol	0.937002	0.00582803	Group	**	0.0121417	red
Os9	4-Hydroxycinnamic acid	0.889707	0.0175761	Group	*	0.0207278	red
Os9	Sucrose	0.937869	0.00567043	Group	**	0.0112073	red
Os9	Piroxicam	0.937186	0.00579449	Group	**	0.0118255	red
Os9	Mevalonic acid	0.924052	0.00843319	Group	**	0.013386	red
Os9	ADP-glucose	0.934146	0.0063623	Group	**	0.0133793	red
Os9	Cholestenone	0.885971	0.0187626	Group	*	0.0215662	red
Os9	2'-Deoxyguanosine 5'-monophosphate	0.934759	0.00624571	Group	**	0.0127464	red
Os9	Chalcone	0.927109	0.00777604	Group	**	0.0139751	red
Os9	17-Hydroxyprogesterone	0.899309	0.0146975	Group	*	0.0168936	red
Masp1	Tobramycin	0.880653	0.0205157	Group	*	0.0775118	red
Masp1	Glycylleucine	0.904177	0.013333	Group	*	0.0238812	red
Masp1	Calcitriol	0.941753	0.00499033	Group	**	0.01916	red
Masp1	All-trans-hexaprenyl diphosphate	0.975429	0.000898196	Group	***	0.00191105	red
Masp1	Ureidosuccinic acid	0.920975	0.00912068	Group	**	0.0327722	red
Masp1	Malonyl-CoA	0.955778	0.00289013	Group	**	0.0120652	red
Masp1	3-Mercaptopyruvic acid	0.951944	0.00340854	Group	**	0.0151399	red
Masp1	Panose	0.993315	6.68898e-05	Group	***	0.000700637	red
Masp1	Nicotinamide ribotide	0.872753	0.0232577	Group	*	0.0533127	red
Masp1	Deoxyadenosine monophosphate	0.840696	0.0360455	Group	*	0.0822493	red
Masp1	3-(2-Hydroxyphenyl)propanoic acid	0.836553	0.0378891	Group	*	0.0683067	red
Masp1	dADP	0.958392	0.00256081	Group	**	0.0111009	red
Masp1	Luteolin	0.882806	0.0197968	Group	*	0.0703196	red
Masp1	CDP-glucose	0.944512	0.0045329	Group	**	0.0332995	red
Masp1	N-Acetyl-b-glucosaminylamine	0.875829	0.0221705	Group	*	0.0603463	red
Emp3	Tobramycin	0.887405	0.0183029	Group	*	0.0775118	red
Emp3	Glycylleucine	0.837779	0.0373391	Group	*	0.0401402	red
Emp3	Calcitriol	0.896897	0.0153973	Group	*	0.0260972	red
Emp3	All-trans-hexaprenyl diphosphate	0.978765	0.000671613	Group	***	0.00172208	red
Emp3	Ureidosuccinic acid	0.885309	0.0189768	Group	*	0.0327722	red
Emp3	Malonyl-CoA	0.912555	0.0111357	Group	*	0.0169006	red
Emp3	3-Mercaptopyruvic acid	0.966259	0.00168844	Group	**	0.0151399	red
Emp3	Panose	0.968803	0.00144466	Group	**	0.00348708	red
Emp3	Nicotinamide ribotide	0.82441	0.0435409	Group	*	0.0544262	red
Emp3	dADP	0.925141	0.00819595	Group	**	0.0118782	red
Emp3	Luteolin	0.888842	0.0178474	Group	*	0.0703196	red
Emp3	CDP-glucose	0.926787	0.00784402	Group	**	0.0332995	red
Emp3	N-Acetyl-b-glucosaminylamine	0.834947	0.0386156	Group	*	0.0603463	red
Emp3	D-Leucine	0.816943	0.0471975	Group	*	0.112375	red
Ppic	Squalene	0.930429	0.00709188	Group	**	0.0164927	red
Ppic	Threonic acid	0.92235	0.00881029	Group	**	0.0191528	red
Ppic	Maltotriose	0.886865	0.0184754	Group	*	0.0210409	red
Ppic	Salicin	0.879031	0.0210651	Group	*	0.0221738	red
Ppic	Ibuprofen	0.900531	0.014349	Group	*	0.0333699	red
Ppic	Glutaric acid	0.918542	0.00968295	Group	**	0.13075	red
Ppic	Taxiphyllin	0.90805	0.0122935	Group	*	0.0204892	red
Ppic	Dethiobiotin	0.92851	0.00748363	Group	**	0.0187091	red
Ppic	Androsterone	0.855626	0.0297611	Group	*	0.174566	red
Ppic	Nebularine	0.928994	0.00738372	Group	**	0.0160516	red
Ppic	Pravastatin	0.915866	0.0103201	Group	*	0.133095	red
Ppic	Porphobilinogen	0.849145	0.0324195	Group	*	0.0330811	red
Ppic	L-Norleucine	0.868876	0.0246631	Group	*	0.0256907	red
Ppic	Cocaine	0.879926	0.020761	Group	*	0.0218537	red
Ppic	Dephospho-CoA	0.818477	0.0464352	Group	*	0.0473828	red
Ppic	Deoxyguanosine	0.914033	0.0107678	Group	*	0.0182505	red
Ppic	Betaine aldehyde	0.92288	0.00869181	Group	**	0.0193151	red
Ppic	Sphinganine 1-phosphate	0.826617	0.0424863	Group	*	0.0431489	red
Ppic	Androstenedione	0.856786	0.0292965	Group	*	0.17362	red
Ppic	D-Tagatose	0.864453	0.0263141	Group	*	0.0268511	red
Ppic	O-Phosphohomoserine	0.860914	0.027672	Group	*	0.0282368	red
Ppic	Dehydroepiandrosterone	0.819146	0.0461046	Group	*	0.0465703	red
Ppic	Methoxsalen	0.887663	0.0182204	Group	*	0.0211866	red
Ppic	2-Hydroxycinnamic acid	0.8682	0.0249119	Group	*	0.0254203	red
Ppic	Glycogen	0.882708	0.0198294	Group	*	0.0218257	red
Ppic	Desmosterol	0.889958	0.0174976	Group	*	0.0219146	red
Ppic	Sucrose	0.906419	0.0127264	Group	*	0.0197302	red
Ppic	Piroxicam	0.892349	0.0167593	Group	*	0.0209491	red
Ppic	Mevalonic acid	0.853754	0.0305181	Group	*	0.0311409	red
Ppic	ADP-glucose	0.914292	0.0107041	Group	*	0.0181425	red
Ppic	2'-Deoxyguanosine 5'-monophosphate	0.885173	0.0190207	Group	*	0.0213716	red
Ppic	Chalcone	0.870734	0.0239845	Group	*	0.024474	red
Ppic	Thiamine monophosphate	0.848481	0.0326976	Group	*	0.178934	red
P4ha3	Tobramycin	0.88179	0.0201346	Group	*	0.0775118	red
P4ha3	Glycylleucine	0.882381	0.0199379	Group	*	0.0319157	red
P4ha3	Calcitriol	0.918281	0.00974412	Group	**	0.0214946	red
P4ha3	All-trans-hexaprenyl diphosphate	0.982963	0.000432909	Group	***	0.00127139	red
P4ha3	Ureidosuccinic acid	0.909865	0.0118203	Group	*	0.0327722	red
P4ha3	Malonyl-CoA	0.93622	0.00597208	Group	**	0.014566	red
P4ha3	3-Mercaptopyruvic acid	0.95698	0.00273621	Group	**	0.0151399	red
P4ha3	Panose	0.98642	0.000275387	Group	***	0.00183591	red
P4ha3	Nicotinamide ribotide	0.849485	0.0322772	Group	*	0.0533127	red
P4ha3	Deoxyadenosine monophosphate	0.816324	0.047507	Group	*	0.0822493	red
P4ha3	dADP	0.951775	0.00343236	Group	**	0.0111009	red
P4ha3	Luteolin	0.885845	0.0188033	Group	*	0.0703196	red
P4ha3	CDP-glucose	0.936408	0.00593727	Group	**	0.0332995	red
P4ha3	N-Acetyl-b-glucosaminylamine	0.849811	0.0321412	Group	*	0.0603463	red
P4ha3	D-Leucine	0.818471	0.0464383	Group	*	0.112375	red
Ehd4	Tobramycin	0.866685	0.0254747	Group	*	0.0775118	red
Ehd4	Glycylleucine	0.870251	0.02416	Group	*	0.0341984	red
Ehd4	Calcitriol	0.895345	0.0158558	Group	*	0.0264263	red
Ehd4	All-trans-hexaprenyl diphosphate	0.988384	0.000201599	Group	***	0.000965413	red
Ehd4	Ureidosuccinic acid	0.894362	0.0161496	Group	*	0.0327722	red
Ehd4	Malonyl-CoA	0.918674	0.00965184	Group	**	0.0169006	red
Ehd4	3-Mercaptopyruvic acid	0.944462	0.00454102	Group	**	0.0151399	red
Ehd4	Panose	0.980738	0.000552963	Group	***	0.00240419	red
Ehd4	Nicotinamide ribotide	0.839884	0.0364033	Group	*	0.0544166	red
Ehd4	dADP	0.950364	0.00363444	Group	**	0.0111009	red
Ehd4	Luteolin	0.871233	0.023804	Group	*	0.0703196	red
Ehd4	CDP-glucose	0.915775	0.0103421	Group	*	0.0332995	red
Ehd4	N-Acetyl-b-glucosaminylamine	0.832631	0.0396744	Group	*	0.0603463	red
Ehd4	D-Leucine	0.851369	0.0314952	Group	*	0.111822	red
Ccl7	Squalene	0.957231	0.00270462	Group	**	0.00936775	red
Ccl7	Threonic acid	0.958251	0.00257804	Group	**	0.00716122	red
Ccl7	Maltotriose	0.93812	0.00562528	Group	**	0.0117193	red
Ccl7	Salicin	0.932602	0.0066606	Group	**	0.0135449	red
Ccl7	Ibuprofen	0.930751	0.00702715	Group	**	0.0252362	red
Ccl7	Glutaric acid	0.895617	0.015775	Group	*	0.13075	red
Ccl7	Taxiphyllin	0.95205	0.00339363	Group	**	0.0101758	red
Ccl7	Dethiobiotin	0.948069	0.00397529	Group	**	0.0182384	red
Ccl7	Androsterone	0.845333	0.034033	Group	*	0.174566	red
Ccl7	Nebularine	0.961365	0.00221019	Group	**	0.00697239	red
Ccl7	Pravastatin	0.893723	0.016342	Group	*	0.133095	red
Ccl7	Porphobilinogen	0.909273	0.0119736	Group	*	0.01663	red
Ccl7	L-Norleucine	0.921969	0.00889578	Group	**	0.0167845	red
Ccl7	Cocaine	0.927899	0.00761052	Group	**	0.0139136	red
Ccl7	Dephospho-CoA	0.880993	0.0204012	Group	*	0.0245696	red
Ccl7	Deoxyguanosine	0.954251	0.00309163	Group	**	0.00936858	red
Ccl7	Betaine aldehyde	0.954149	0.00310522	Group	**	0.00878209	red
Ccl7	Glucaric acid	0.860399	0.0278722	Group	*	0.0313171	red
Ccl7	Alanyltryptophan	0.830266	0.0407693	Group	*	0.0458082	red
Ccl7	Sphinganine 1-phosphate	0.89141	0.0170474	Group	*	0.0215789	red
Ccl7	3a,7a,12a-Trihydroxy-5b-cholestan-26-al	0.822284	0.0445682	Group	*	0.0500766	red
Ccl7	Androstenedione	0.846315	0.0336136	Group	*	0.17362	red
Ccl7	Farnesyl pyrophosphate	0.824701	0.0434011	Group	*	0.0482234	red
Ccl7	D-Tagatose	0.919767	0.00939785	Group	**	0.0162319	red
Ccl7	O-Phosphohomoserine	0.919369	0.00949001	Group	**	0.0148281	red
Ccl7	Dehydroepiandrosterone	0.885425	0.0189391	Group	*	0.0215217	red
Ccl7	Methoxsalen	0.938698	0.00552175	Group	**	0.0115036	red
Ccl7	dGTP	0.841244	0.0358044	Group	*	0.0397827	red
Ccl7	2-Hydroxycinnamic acid	0.924815	0.00826673	Group	**	0.0140114	red
Ccl7	Glycogen	0.934634	0.00626947	Group	**	0.0127615	red
Ccl7	Desmosterol	0.938579	0.00554295	Group	**	0.0117935	red
Ccl7	4-Hydroxycinnamic acid	0.855397	0.0298532	Group	*	0.0335429	red
Ccl7	Sucrose	0.95139	0.00348702	Group	**	0.0101826	red
Ccl7	Piroxicam	0.941484	0.005036	Group	**	0.0107149	red
Ccl7	Mevalonic acid	0.913887	0.0108038	Group	*	0.0151515	red
Ccl7	ADP-glucose	0.955824	0.00288411	Group	**	0.00848268	red
Ccl7	Cholestenone	0.86256	0.0270363	Group	*	0.0307231	red
Ccl7	2'-Deoxyguanosine 5'-monophosphate	0.936761	0.00587228	Group	**	0.0122339	red
Ccl7	Chalcone	0.926655	0.00787203	Group	**	0.0139751	red
Ccl7	Thiamine monophosphate	0.83926	0.0366797	Group	*	0.178934	red
Ccl7	17-Hydroxyprogesterone	0.868656	0.0247439	Group	*	0.0278021	red
Tmem119	Tobramycin	0.863069	0.0268413	Group	*	0.0775118	red
Tmem119	Glycylleucine	0.840405	0.0361735	Group	*	0.0401402	red
Tmem119	Calcitriol	0.877911	0.0214486	Group	*	0.0284048	red
Tmem119	Corticosterone	0.817917	0.0467131	Group	*	0.203475	red
Tmem119	All-trans-hexaprenyl diphosphate	0.986615	0.000267553	Group	***	0.000967052	red
Tmem119	Ureidosuccinic acid	0.872033	0.0235157	Group	*	0.0327722	red
Tmem119	Malonyl-CoA	0.901734	0.01401	Group	*	0.0194583	red
Tmem119	3-Mercaptopyruvic acid	0.94105	0.00511016	Group	**	0.0151399	red
Tmem119	Panose	0.969808	0.00135359	Group	**	0.00348708	red
Tmem119	Nicotinamide ribotide	0.833707	0.039181	Group	*	0.0544166	red
Tmem119	dADP	0.936679	0.00588738	Group	**	0.0117637	red
Tmem119	Luteolin	0.863776	0.0265716	Group	*	0.0703196	red
Tmem119	CDP-glucose	0.896599	0.0154849	Group	*	0.033333	red
Tmem119	N-Acetyl-b-glucosaminylamine	0.828746	0.0414805	Group	*	0.0603463	red
Tmem119	D-Leucine	0.858871	0.0284706	Group	*	0.111822	red
Dusp1	Squalene	0.942169	0.00491994	Group	**	0.0126152	red
Dusp1	Threonic acid	0.938711	0.00551945	Group	**	0.0127631	red
Dusp1	Maltotriose	0.917263	0.00998494	Group	**	0.0154041	red
Dusp1	Salicin	0.911196	0.011479	Group	*	0.0161677	red
Dusp1	Ibuprofen	0.91963	0.00942941	Group	**	0.0252362	red
Dusp1	Glutaric acid	0.898002	0.0150747	Group	*	0.13075	red
Dusp1	Taxiphyllin	0.931754	0.00682738	Group	**	0.012805	red
Dusp1	Dethiobiotin	0.938779	0.00550724	Group	**	0.0182384	red
Dusp1	Androsterone	0.848221	0.032807	Group	*	0.174566	red
Dusp1	Nebularine	0.944198	0.0045839	Group	**	0.0110678	red
Dusp1	Pravastatin	0.896144	0.0156189	Group	*	0.133095	red
Dusp1	Porphobilinogen	0.887798	0.0181775	Group	*	0.0197582	red
Dusp1	L-Norleucine	0.902968	0.013666	Group	*	0.018941	red
Dusp1	Cocaine	0.906194	0.0127867	Group	*	0.0165824	red
Dusp1	Dephospho-CoA	0.85382	0.030491	Group	*	0.0317615	red
Dusp1	Deoxyguanosine	0.937352	0.00576416	Group	**	0.013405	red
Dusp1	Betaine aldehyde	0.934776	0.00624256	Group	**	0.0148739	red
Dusp1	Glucaric acid	0.832003	0.039964	Group	*	0.0416291	red
Dusp1	Sphinganine 1-phosphate	0.86865	0.024746	Group	*	0.0266086	red
Dusp1	Androstenedione	0.849198	0.0323973	Group	*	0.17362	red
Dusp1	D-Tagatose	0.899834	0.0145472	Group	*	0.0188925	red
Dusp1	O-Phosphohomoserine	0.896982	0.0153725	Group	*	0.0174688	red
Dusp1	Dehydroepiandrosterone	0.863086	0.026835	Group	*	0.0285479	red
Dusp1	Methoxsalen	0.917832	0.00984995	Group	**	0.0153905	red
Dusp1	dGTP	0.811816	0.0497879	Group	*	0.0513277	red
Dusp1	2-Hydroxycinnamic acid	0.902163	0.0138898	Group	*	0.0169388	red
Dusp1	Glycogen	0.914362	0.0106869	Group	*	0.0161446	red
Dusp1	Desmosterol	0.919763	0.00939858	Group	**	0.0162044	red
Dusp1	4-Hydroxycinnamic acid	0.82983	0.040973	Group	*	0.0426802	red
Dusp1	Sucrose	0.931667	0.00684453	Group	**	0.0124446	red
Dusp1	Piroxicam	0.921702	0.00895577	Group	**	0.0153188	red
Dusp1	Mevalonic acid	0.891375	0.0170583	Group	*	0.0183423	red
Dusp1	ADP-glucose	0.935974	0.00601769	Group	**	0.0133726	red
Dusp1	Cholestenone	0.835237	0.038484	Group	*	0.0400875	red
Dusp1	2'-Deoxyguanosine 5'-monophosphate	0.916144	0.010253	Group	*	0.0155348	red
Dusp1	Chalcone	0.90413	0.0133459	Group	*	0.0168935	red
Dusp1	Thiamine monophosphate	0.842183	0.0353939	Group	*	0.178934	red
Dusp1	17-Hydroxyprogesterone	0.844299	0.0344767	Group	*	0.0362913	red
Ptx3	Squalene	0.976062	0.000852706	Group	***	0.00833165	red
Ptx3	Threonic acid	0.986795	0.000260395	Group	***	0.00181097	red
Ptx3	Maltotriose	0.977046	0.000784294	Group	***	0.00339884	red
Ptx3	Salicin	0.973563	0.00103914	Group	**	0.00432977	red
Ptx3	Ibuprofen	0.946303	0.00424767	Group	**	0.0252362	red
Ptx3	Glutaric acid	0.865941	0.0257529	Group	*	0.13075	red
Ptx3	Taxiphyllin	0.986076	0.000289451	Group	***	0.00137834	red
Ptx3	Dethiobiotin	0.955237	0.00296075	Group	**	0.0182384	red
Ptx3	Androsterone	0.822791	0.0443223	Group	*	0.174566	red
Ptx3	Nebularine	0.985039	0.000334084	Group	***	0.00316333	red
Ptx3	Pravastatin	0.864463	0.0263104	Group	*	0.133095	red
Ptx3	Porphobilinogen	0.954297	0.00308536	Group	**	0.00857045	red
Ptx3	L-Norleucine	0.959892	0.00238075	Group	**	0.0106365	red
Ptx3	Cocaine	0.969911	0.00134436	Group	**	0.00640172	red
Ptx3	Dephospho-CoA	0.934747	0.00624809	Group	**	0.0172622	red
Ptx3	Deoxyguanosine	0.982003	0.000482923	Group	***	0.00265941	red
Ptx3	Betaine aldehyde	0.980003	0.000595851	Group	***	0.00529437	red
Ptx3	Glucaric acid	0.919779	0.00939502	Group	**	0.0185656	red
Ptx3	Alanyltryptophan	0.894275	0.0161758	Group	*	0.0207383	red
Ptx3	dGDP	0.865325	0.0259847	Group	*	0.0320837	red
Ptx3	Sphinganine 1-phosphate	0.943489	0.00470007	Group	**	0.0122097	red
Ptx3	3a,7a,12a-Trihydroxy-5b-cholestan-26-al	0.873334	0.0230504	Group	*	0.0348444	red
Ptx3	Androstenedione	0.823667	0.0438986	Group	*	0.17362	red
Ptx3	Farnesyl pyrophosphate	0.878752	0.0211603	Group	*	0.0266912	red
Ptx3	D-Tagatose	0.960087	0.00235783	Group	**	0.0088516	red
Ptx3	O-Phosphohomoserine	0.964427	0.00187566	Group	**	0.00645763	red
Ptx3	Dehydroepiandrosterone	0.93527	0.00614941	Group	**	0.0127593	red
Ptx3	Methoxsalen	0.977504	0.000753402	Group	***	0.00324916	red
Ptx3	dGTP	0.903124	0.0136229	Group	*	0.0236684	red
Ptx3	2-Hydroxycinnamic acid	0.969097	0.00141774	Group	**	0.00590726	red
Ptx3	Glycogen	0.97327	0.00106222	Group	**	0.0048283	red
Ptx3	Desmosterol	0.973551	0.00104007	Group	**	0.00516188	red
Ptx3	4-Hydroxycinnamic acid	0.914806	0.0105779	Group	*	0.0144902	red
Ptx3	Sucrose	0.985258	0.000324368	Group	***	0.0014744	red
Ptx3	Piroxicam	0.977875	0.000728891	Group	***	0.00342763	red
Ptx3	Mevalonic acid	0.96011	0.00235504	Group	**	0.00672869	red
Ptx3	ADP-glucose	0.987886	0.00021923	Group	***	0.00109615	red
Ptx3	Cholestenone	0.923034	0.00865759	Group	**	0.0131631	red
Ptx3	2'-Deoxyguanosine 5'-monophosphate	0.975599	0.000885849	Group	***	0.00402658	red
Ptx3	Chalcone	0.97037	0.0013039	Group	**	0.0054329	red
Ptx3	Thiamine monophosphate	0.81736	0.0469897	Group	*	0.178934	red
Ptx3	17-Hydroxyprogesterone	0.924396	0.00835786	Group	**	0.0128582	red
Esm1	Tobramycin	0.870497	0.0240706	Group	*	0.0775118	red
Esm1	Glycylleucine	0.844221	0.0345107	Group	*	0.0401402	red
Esm1	Calcitriol	0.876527	0.0219272	Group	*	0.0284768	red
Esm1	All-trans-hexaprenyl diphosphate	0.986362	0.000277726	Group	***	0.000967052	red
Esm1	Ureidosuccinic acid	0.882959	0.0197464	Group	*	0.0327722	red
Esm1	Malonyl-CoA	0.89981	0.0145542	Group	*	0.0198094	red
Esm1	3-Mercaptopyruvic acid	0.952232	0.00336819	Group	**	0.0151399	red
Esm1	Panose	0.968215	0.00149937	Group	**	0.00348708	red
Esm1	dADP	0.933646	0.00645816	Group	**	0.0117637	red
Esm1	Luteolin	0.876714	0.0218624	Group	*	0.0703196	red
Esm1	CDP-glucose	0.914134	0.0107429	Group	*	0.0332995	red
Esm1	D-Leucine	0.857676	0.0289428	Group	*	0.111822	red
Pld3	Squalene	0.942665	0.00483678	Group	**	0.0126152	red
Pld3	Threonic acid	0.939942	0.00530208	Group	**	0.0127631	red
Pld3	Maltotriose	0.945647	0.00435115	Group	**	0.00945902	red
Pld3	Salicin	0.942543	0.00485707	Group	**	0.0103515	red
Pld3	Ibuprofen	0.937149	0.00580119	Group	**	0.0252362	red
Pld3	Glutaric acid	0.851784	0.0313242	Group	*	0.13075	red
Pld3	Taxiphyllin	0.947069	0.00412841	Group	**	0.0108642	red
Pld3	Dethiobiotin	0.940431	0.00521707	Group	**	0.0182384	red
Pld3	Androsterone	0.829823	0.040976	Group	*	0.174566	red
Pld3	Nebularine	0.948569	0.00389976	Group	**	0.0101483	red
Pld3	Pravastatin	0.851653	0.0313777	Group	*	0.133095	red
Pld3	Porphobilinogen	0.932483	0.00668391	Group	**	0.0126112	red
Pld3	L-Norleucine	0.941327	0.00506281	Group	**	0.011774	red
Pld3	Cocaine	0.927843	0.00762213	Group	**	0.0139136	red
Pld3	Dephospho-CoA	0.884891	0.0191126	Group	*	0.0245696	red
Pld3	Deoxyguanosine	0.956095	0.0028492	Group	**	0.00890374	red
Pld3	Betaine aldehyde	0.927141	0.00776916	Group	**	0.0176572	red
Pld3	Glucaric acid	0.873312	0.0230579	Group	*	0.027127	red
Pld3	Alanyltryptophan	0.874282	0.0227139	Group	*	0.0270403	red
Pld3	dGDP	0.832158	0.0398922	Group	*	0.0463862	red
Pld3	Sphinganine 1-phosphate	0.914481	0.0106575	Group	*	0.0164587	red
Pld3	3a,7a,12a-Trihydroxy-5b-cholestan-26-al	0.877583	0.0215616	Group	*	0.0348444	red
Pld3	Adenosine 2'-phosphate	0.812372	0.0495038	Group	*	0.0948649	red
Pld3	Androstenedione	0.830409	0.0407027	Group	*	0.17362	red
Pld3	Farnesyl pyrophosphate	0.883516	0.0195624	Group	*	0.026588	red
Pld3	D-Tagatose	0.939679	0.0053482	Group	**	0.0118522	red
Pld3	O-Phosphohomoserine	0.935174	0.00616737	Group	**	0.0123469	red
Pld3	Beta-D-Glucose	0.832017	0.0399571	Group	*	0.093172	red
Pld3	Dehydroepiandrosterone	0.917668	0.00988878	Group	**	0.0146653	red
Pld3	Methoxsalen	0.945732	0.00433769	Group	**	0.00942976	red
Pld3	dGTP	0.853359	0.0306789	Group	*	0.0352631	red
Pld3	2-Hydroxycinnamic acid	0.93569	0.00607067	Group	**	0.0124319	red
Pld3	Glycogen	0.946062	0.00428552	Group	**	0.00952338	red
Pld3	Desmosterol	0.949475	0.00376474	Group	**	0.0104261	red
Pld3	4-Hydroxycinnamic acid	0.893103	0.0165298	Group	*	0.0199154	red
Pld3	Sucrose	0.950852	0.00356392	Group	**	0.0101826	red
Pld3	Piroxicam	0.949265	0.00379576	Group	**	0.00961509	red
Pld3	Mevalonic acid	0.932624	0.00665635	Group	**	0.0121789	red
Pld3	ADP-glucose	0.947693	0.00403253	Group	**	0.0100813	red
Pld3	Cholestenone	0.88909	0.0177694	Group	*	0.0209052	red
Pld3	2'-Deoxyguanosine 5'-monophosphate	0.946003	0.00429481	Group	**	0.00938793	red
Pld3	Chalcone	0.936646	0.00589354	Group	**	0.0122782	red
Pld3	Thiamine monophosphate	0.826136	0.0427151	Group	*	0.178934	red
Pld3	17-Hydroxyprogesterone	0.904108	0.0133521	Group	*	0.0164841	red
Ccl2	Squalene	0.962433	0.0020904	Group	**	0.00908871	red
Ccl2	Threonic acid	0.972125	0.00115467	Group	**	0.00398162	red
Ccl2	Maltotriose	0.958432	0.00255597	Group	**	0.00784719	red
Ccl2	Salicin	0.954246	0.00309231	Group	**	0.0075427	red
Ccl2	Ibuprofen	0.935569	0.00609331	Group	**	0.0252362	red
Ccl2	Glutaric acid	0.871675	0.0236443	Group	*	0.13075	red
Ccl2	Taxiphyllin	0.969305	0.00139879	Group	**	0.00466262	red
Ccl2	Dethiobiotin	0.947526	0.00405809	Group	**	0.0182384	red
Ccl2	Androsterone	0.825784	0.0428831	Group	*	0.174566	red
Ccl2	Nebularine	0.970546	0.00128855	Group	**	0.00460195	red
Ccl2	Pravastatin	0.870029	0.024241	Group	*	0.133095	red
Ccl2	Porphobilinogen	0.933454	0.00649526	Group	**	0.0124909	red
Ccl2	L-Norleucine	0.941436	0.00504422	Group	**	0.011774	red
Ccl2	Cocaine	0.94638	0.00423551	Group	**	0.00985002	red
Ccl2	Dephospho-CoA	0.911591	0.0113787	Group	*	0.0221203	red
Ccl2	Deoxyguanosine	0.96716	0.00160001	Group	**	0.00533337	red
Ccl2	Betaine aldehyde	0.966454	0.00166908	Group	**	0.00618177	red
Ccl2	Glucaric acid	0.894656	0.0160615	Group	*	0.0215188	red
Ccl2	Alanyltryptophan	0.867068	0.0253318	Group	*	0.0291171	red
Ccl2	dGDP	0.835516	0.0383575	Group	*	0.0456637	red
Ccl2	Sphinganine 1-phosphate	0.920557	0.00921598	Group	**	0.0164587	red
Ccl2	3a,7a,12a-Trihydroxy-5b-cholestan-26-al	0.850456	0.0318729	Group	*	0.0374975	red
Ccl2	Androstenedione	0.826699	0.0424475	Group	*	0.17362	red
Ccl2	Farnesyl pyrophosphate	0.860382	0.0278789	Group	*	0.0324173	red
Ccl2	D-Tagatose	0.94083	0.00514811	Group	**	0.0118522	red
Ccl2	O-Phosphohomoserine	0.943683	0.00466816	Group	**	0.0101482	red
Ccl2	Dehydroepiandrosterone	0.912746	0.0110876	Group	*	0.0149833	red
Ccl2	Methoxsalen	0.958938	0.00249451	Group	**	0.00779535	red
Ccl2	dGTP	0.877295	0.0216611	Group	*	0.0270764	red
Ccl2	2-Hydroxycinnamic acid	0.948693	0.00388104	Group	**	0.00862453	red
Ccl2	Glycogen	0.954683	0.00303385	Group	**	0.00835659	red
Ccl2	Desmosterol	0.956179	0.00283838	Group	**	0.00946125	red
Ccl2	4-Hydroxycinnamic acid	0.889135	0.0177552	Group	*	0.0207278	red
Ccl2	Sucrose	0.968442	0.00147814	Group	**	0.00492712	red
Ccl2	Piroxicam	0.960083	0.00235831	Group	**	0.00786102	red
Ccl2	Mevalonic acid	0.938942	0.00547839	Group	**	0.0116561	red
Ccl2	ADP-glucose	0.971822	0.00117983	Group	**	0.00402004	red
Ccl2	Cholestenone	0.897222	0.0153022	Group	*	0.0186285	red
Ccl2	2'-Deoxyguanosine 5'-monophosphate	0.956983	0.00273589	Group	**	0.00781682	red
Ccl2	Chalcone	0.950165	0.00366335	Group	**	0.0083258	red
Ccl2	Thiamine monophosphate	0.820119	0.0456254	Group	*	0.178934	red
Ccl2	17-Hydroxyprogesterone	0.899926	0.014521	Group	*	0.0168936	red
Slc39a13	Tobramycin	0.887267	0.0183467	Group	*	0.0775118	red
Slc39a13	Glycylleucine	0.85754	0.0289968	Group	*	0.0382289	red
Slc39a13	Calcitriol	0.89409	0.0162314	Group	*	0.0266088	red
Slc39a13	All-trans-hexaprenyl diphosphate	0.981643	0.000502382	Group	***	0.0013955	red
Slc39a13	Ureidosuccinic acid	0.900036	0.0144896	Group	*	0.0327722	red
Slc39a13	Malonyl-CoA	0.915801	0.0103358	Group	*	0.0169006	red
Slc39a13	3-Mercaptopyruvic acid	0.96081	0.00227372	Group	**	0.0151399	red
Slc39a13	Panose	0.975338	0.00090481	Group	***	0.00294504	red
Slc39a13	Nicotinamide ribotide	0.825562	0.0429891	Group	*	0.0544166	red
Slc39a13	dADP	0.94322	0.00474437	Group	**	0.0117637	red
Slc39a13	Luteolin	0.892856	0.0166049	Group	*	0.0703196	red
Slc39a13	CDP-glucose	0.925596	0.00809802	Group	**	0.0332995	red
Slc39a13	N-Acetyl-b-glucosaminylamine	0.821255	0.045069	Group	*	0.0603463	red
Slc39a13	D-Leucine	0.839092	0.0367539	Group	*	0.111822	red
Mki67	Tobramycin	0.877906	0.0214503	Group	*	0.0775118	red
Mki67	Glycylleucine	0.913847	0.0108137	Group	*	0.0225286	red
Mki67	Calcitriol	0.948261	0.00394608	Group	**	0.01916	red
Mki67	All-trans-hexaprenyl diphosphate	0.971821	0.0011799	Group	**	0.00226904	red
Mki67	Ureidosuccinic acid	0.924625	0.00830796	Group	**	0.0327722	red
Mki67	Malonyl-CoA	0.962402	0.00209384	Group	**	0.0120652	red
Mki67	3-Mercaptopyruvic acid	0.945372	0.00439489	Group	**	0.0151399	red
Mki67	Panose	0.996024	2.36795e-05	Group	***	0.000529998	red
Mki67	Nicotinamide ribotide	0.884863	0.0191216	Group	*	0.0533127	red
Mki67	Deoxyadenosine monophosphate	0.8498	0.0321457	Group	*	0.0822493	red
Mki67	3-(2-Hydroxyphenyl)propanoic acid	0.853008	0.0308219	Group	*	0.0642123	red
Mki67	dADP	0.964099	0.00191014	Group	**	0.0111009	red
Mki67	Luteolin	0.879081	0.0210481	Group	*	0.0703196	red
Mki67	CDP-glucose	0.941813	0.00498009	Group	**	0.0332995	red
Mki67	N-Acetyl-b-glucosaminylamine	0.884993	0.0190794	Group	*	0.0603463	red
Eif4ebp1	Tobramycin	0.820324	0.0455248	Group	*	0.0827724	red
Eif4ebp1	Glycylleucine	0.845827	0.0338215	Group	*	0.0401402	red
Eif4ebp1	Calcitriol	0.853716	0.0305335	Group	*	0.0339261	red
Eif4ebp1	All-trans-hexaprenyl diphosphate	0.996414	1.92669e-05	Group	***	0.000901928	red
Eif4ebp1	Ureidosuccinic acid	0.855871	0.0296629	Group	*	0.0348975	red
Eif4ebp1	Malonyl-CoA	0.881111	0.0203615	Group	*	0.023619	red
Eif4ebp1	3-Mercaptopyruvic acid	0.917866	0.00984188	Group	**	0.0189389	red
Eif4ebp1	Panose	0.962979	0.0020305	Group	**	0.00414388	red
Eif4ebp1	dADP	0.928507	0.00748413	Group	**	0.0117637	red
Eif4ebp1	Luteolin	0.827832	0.0419111	Group	*	0.0779996	red
Eif4ebp1	CDP-glucose	0.888566	0.0179343	Group	*	0.033333	red
Eif4ebp1	D-Leucine	0.892527	0.0167051	Group	*	0.111822	red
Il1rn	Tobramycin	0.867831	0.0250485	Group	*	0.0775118	red
Il1rn	Glycylleucine	0.919571	0.00944309	Group	**	0.0213714	red
Il1rn	Calcitriol	0.937441	0.00574801	Group	**	0.01916	red
Il1rn	All-trans-hexaprenyl diphosphate	0.977322	0.000765598	Group	***	0.00191105	red
Il1rn	Ureidosuccinic acid	0.924432	0.00834993	Group	**	0.0327722	red
Il1rn	Malonyl-CoA	0.955958	0.00286686	Group	**	0.0120652	red
Il1rn	3-Mercaptopyruvic acid	0.93772	0.00569749	Group	**	0.015395	red
Il1rn	Panose	0.996686	1.64578e-05	Group	***	0.000529998	red
Il1rn	Nicotinamide ribotide	0.877169	0.0217044	Group	*	0.0533127	red
Il1rn	Deoxyadenosine monophosphate	0.834235	0.0389395	Group	*	0.0822493	red
Il1rn	3-(2-Hydroxyphenyl)propanoic acid	0.847926	0.0329311	Group	*	0.0652588	red
Il1rn	dADP	0.969845	0.00135026	Group	**	0.0111009	red
Il1rn	Luteolin	0.872121	0.0234841	Group	*	0.0703196	red
Il1rn	CDP-glucose	0.936136	0.00598772	Group	**	0.0332995	red
Il1rn	N-Acetyl-b-glucosaminylamine	0.869641	0.0243827	Group	*	0.0603463	red
Plbd2	Squalene	0.949232	0.00380067	Group	**	0.0111784	red
Plbd2	Threonic acid	0.95187	0.00341896	Group	**	0.00899725	red
Plbd2	Maltotriose	0.930319	0.00711405	Group	**	0.0134227	red
Plbd2	Salicin	0.924721	0.00828704	Group	**	0.0144385	red
Plbd2	Ibuprofen	0.922623	0.00874917	Group	**	0.0252362	red
Plbd2	Glutaric acid	0.890386	0.0173643	Group	*	0.13075	red
Plbd2	Taxiphyllin	0.944903	0.00446982	Group	**	0.010902	red
Plbd2	Dethiobiotin	0.940602	0.00518733	Group	**	0.0182384	red
Plbd2	Androsterone	0.838702	0.0369275	Group	*	0.174566	red
Plbd2	Nebularine	0.953147	0.00324137	Group	**	0.00926105	red
Plbd2	Pravastatin	0.888393	0.017989	Group	*	0.133095	red
Plbd2	Porphobilinogen	0.900749	0.0142872	Group	*	0.0179775	red
Plbd2	L-Norleucine	0.913461	0.0109093	Group	*	0.0184087	red
Plbd2	Cocaine	0.921593	0.00898039	Group	**	0.0147219	red
Plbd2	Dephospho-CoA	0.874233	0.0227313	Group	*	0.0253409	red
Plbd2	Deoxyguanosine	0.946483	0.00421944	Group	**	0.0116246	red
Plbd2	Betaine aldehyde	0.948356	0.00393178	Group	**	0.0103468	red
Plbd2	Glucaric acid	0.853301	0.0307025	Group	*	0.0330135	red
Plbd2	Alanyltryptophan	0.821351	0.0450224	Group	*	0.0494752	red
Plbd2	Sphinganine 1-phosphate	0.887009	0.0184293	Group	*	0.0219906	red
Plbd2	3a,7a,12a-Trihydroxy-5b-cholestan-26-al	0.817297	0.0470212	Group	*	0.0522458	red
Plbd2	Androstenedione	0.839701	0.036484	Group	*	0.17362	red
Plbd2	Farnesyl pyrophosphate	0.813035	0.049166	Group	*	0.0540286	red
Plbd2	D-Tagatose	0.911288	0.0114557	Group	*	0.0174962	red
Plbd2	O-Phosphohomoserine	0.911275	0.0114591	Group	*	0.0156973	red
Plbd2	Dehydroepiandrosterone	0.876573	0.0219113	Group	*	0.0246194	red
Plbd2	Methoxsalen	0.930924	0.00699247	Group	**	0.0131933	red
Plbd2	dGTP	0.834416	0.0388571	Group	*	0.0417818	red
Plbd2	2-Hydroxycinnamic acid	0.917002	0.0100471	Group	*	0.0150648	red
Plbd2	Glycogen	0.926585	0.00788681	Group	**	0.0147874	red
Plbd2	Desmosterol	0.93046	0.00708558	Group	**	0.0138933	red
Plbd2	4-Hydroxycinnamic acid	0.846613	0.0334867	Group	*	0.0368214	red
Plbd2	Sucrose	0.943935	0.00462675	Group	**	0.0110161	red
Plbd2	Piroxicam	0.933586	0.00646985	Group	**	0.012686	red
Plbd2	Mevalonic acid	0.905659	0.0129304	Group	*	0.0163676	red
Plbd2	ADP-glucose	0.948825	0.00386126	Group	**	0.00990066	red
Plbd2	Cholestenone	0.854516	0.0302088	Group	*	0.0328357	red
Plbd2	2'-Deoxyguanosine 5'-monophosphate	0.928851	0.00741329	Group	**	0.0142563	red
Plbd2	Chalcone	0.918876	0.00960462	Group	**	0.0146073	red
Plbd2	Thiamine monophosphate	0.832527	0.0397221	Group	*	0.178934	red
Plbd2	17-Hydroxyprogesterone	0.859842	0.0280896	Group	*	0.0309919	red
Serpinb6	Tobramycin	0.854117	0.0303703	Group	*	0.0775118	red
Serpinb6	Glycylleucine	0.835074	0.0385578	Group	*	0.0401644	red
Serpinb6	Calcitriol	0.855651	0.029751	Group	*	0.0338079	red
Serpinb6	Corticosterone	0.830027	0.040881	Group	*	0.203475	red
Serpinb6	All-trans-hexaprenyl diphosphate	0.987772	0.000223381	Group	***	0.000965413	red
Serpinb6	Ureidosuccinic acid	0.869605	0.0243957	Group	*	0.0327722	red
Serpinb6	Malonyl-CoA	0.883243	0.0196523	Group	*	0.023619	red
Serpinb6	3-Mercaptopyruvic acid	0.93873	0.00551605	Group	**	0.0153224	red
Serpinb6	Panose	0.96092	0.00226104	Group	**	0.00433832	red
Serpinb6	dADP	0.930032	0.00717193	Group	**	0.0117637	red
Serpinb6	Luteolin	0.861743	0.0273511	Group	*	0.0703196	red
Serpinb6	CDP-glucose	0.896998	0.0153677	Group	*	0.033333	red
Serpinb6	D-Leucine	0.881603	0.020197	Group	*	0.111822	red
Ninj1	Tobramycin	0.859448	0.0282439	Group	*	0.0775118	red
Ninj1	Glycylleucine	0.836605	0.0378657	Group	*	0.0401402	red
Ninj1	Calcitriol	0.86919	0.0245477	Group	*	0.0306847	red
Ninj1	Corticosterone	0.811829	0.0497808	Group	*	0.203475	red
Ninj1	All-trans-hexaprenyl diphosphate	0.988929	0.000183181	Group	***	0.000965413	red
Ninj1	Ureidosuccinic acid	0.871293	0.0237823	Group	*	0.0327722	red
Ninj1	Malonyl-CoA	0.892567	0.0166927	Group	*	0.0217427	red
Ninj1	3-Mercaptopyruvic acid	0.945903	0.00431065	Group	**	0.0151399	red
Ninj1	Panose	0.964819	0.00183482	Group	**	0.00396302	red
Ninj1	dADP	0.927821	0.00762671	Group	**	0.0117637	red
Ninj1	Luteolin	0.864726	0.0262108	Group	*	0.0703196	red
Ninj1	CDP-glucose	0.906197	0.0127857	Group	*	0.0332995	red
Ninj1	D-Leucine	0.86456	0.0262739	Group	*	0.111822	red
Asns	Tobramycin	0.869109	0.0245775	Group	*	0.0775118	red
Asns	Glycylleucine	0.86992	0.0242808	Group	*	0.0341984	red
Asns	Calcitriol	0.887799	0.0181774	Group	*	0.0266905	red
Asns	All-trans-hexaprenyl diphosphate	0.987036	0.000251007	Group	***	0.000965413	red
Asns	Ureidosuccinic acid	0.898207	0.0150154	Group	*	0.0327722	red
Asns	Malonyl-CoA	0.913344	0.0109386	Group	*	0.0169006	red
Asns	3-Mercaptopyruvic acid	0.945812	0.00432502	Group	**	0.0151399	red
Asns	Panose	0.978124	0.000712592	Group	***	0.00274074	red
Asns	Nicotinamide ribotide	0.827409	0.042111	Group	*	0.0544166	red
Asns	dADP	0.951084	0.00353064	Group	**	0.0111009	red
Asns	Luteolin	0.876648	0.0218851	Group	*	0.0703196	red
Asns	CDP-glucose	0.916876	0.0100771	Group	*	0.0332995	red
Asns	N-Acetyl-b-glucosaminylamine	0.815715	0.0478123	Group	*	0.0603463	red
Asns	D-Leucine	0.859627	0.0281739	Group	*	0.111822	red
Rangap1	Tobramycin	0.850438	0.0318802	Group	*	0.0775118	red
Rangap1	Glycylleucine	0.878161	0.0213627	Group	*	0.0328657	red
Rangap1	Calcitriol	0.891743	0.0169451	Group	*	0.0266905	red
Rangap1	All-trans-hexaprenyl diphosphate	0.992431	8.57099e-05	Group	***	0.000965413	red
Rangap1	Ureidosuccinic acid	0.891259	0.0170941	Group	*	0.0327722	red
Rangap1	Malonyl-CoA	0.915826	0.0103298	Group	*	0.0169006	red
Rangap1	3-Mercaptopyruvic acid	0.935267	0.00614997	Group	**	0.015395	red
Rangap1	Panose	0.981026	0.000536581	Group	***	0.00240419	red
Rangap1	Nicotinamide ribotide	0.834668	0.0387426	Group	*	0.0544166	red
Rangap1	dADP	0.950134	0.00366788	Group	**	0.0111009	red
Rangap1	Luteolin	0.857201	0.0291315	Group	*	0.0703196	red
Rangap1	CDP-glucose	0.915055	0.010517	Group	*	0.0332995	red
Rangap1	N-Acetyl-b-glucosaminylamine	0.827395	0.0421176	Group	*	0.0603463	red
Rangap1	D-Leucine	0.860179	0.0279581	Group	*	0.111822	red
Zfand5	Squalene	0.936826	0.00586045	Group	**	0.0142938	red
Zfand5	Threonic acid	0.966773	0.00163774	Group	**	0.00545912	red
Zfand5	Maltotriose	0.9238	0.00848851	Group	**	0.01467	red
Zfand5	Salicin	0.917891	0.00983596	Group	**	0.014941	red
Zfand5	Ibuprofen	0.885279	0.0189864	Group	*	0.0381648	red
Zfand5	Glutaric acid	0.863498	0.0266775	Group	*	0.13075	red
Zfand5	Taxiphyllin	0.948708	0.00387879	Group	**	0.0107744	red
Zfand5	Dethiobiotin	0.9107	0.0116057	Group	*	0.0257906	red
Zfand5	Nebularine	0.948962	0.00384087	Group	**	0.0101483	red
Zfand5	Pravastatin	0.859659	0.0281613	Group	*	0.133095	red
Zfand5	Porphobilinogen	0.881833	0.02012	Group	*	0.0209584	red
Zfand5	L-Norleucine	0.889416	0.0176671	Group	*	0.0213304	red
Zfand5	Cocaine	0.909779	0.0118427	Group	*	0.0165824	red
Zfand5	Dephospho-CoA	0.896826	0.0154182	Group	*	0.0235023	red
Zfand5	Deoxyguanosine	0.931557	0.00686644	Group	**	0.0140132	red
Zfand5	Betaine aldehyde	0.972186	0.00114965	Group	**	0.00529437	red
Zfand5	Glucaric acid	0.871962	0.0235411	Group	*	0.0273734	red
Zfand5	Sphinganine 1-phosphate	0.873888	0.0228536	Group	*	0.0248409	red
Zfand5	D-Tagatose	0.889933	0.0175055	Group	*	0.0204553	red
Zfand5	O-Phosphohomoserine	0.902494	0.0137977	Group	*	0.0166237	red
Zfand5	Dehydroepiandrosterone	0.852743	0.0309304	Group	*	0.031887	red
Zfand5	Methoxsalen	0.924913	0.00824531	Group	**	0.0144655	red
Zfand5	dGTP	0.858766	0.028512	Group	*	0.0335435	red
Zfand5	2-Hydroxycinnamic acid	0.913916	0.0107967	Group	*	0.0154238	red
Zfand5	Glycogen	0.914245	0.0107156	Group	*	0.0161446	red
Zfand5	Desmosterol	0.913525	0.0108936	Group	*	0.0172914	red
Zfand5	4-Hydroxycinnamic acid	0.829993	0.0408969	Group	*	0.0426802	red
Zfand5	Sucrose	0.941175	0.00508876	Group	**	0.0110324	red
Zfand5	Piroxicam	0.922958	0.0086745	Group	**	0.0153188	red
Zfand5	Mevalonic acid	0.894602	0.0160778	Group	*	0.0178294	red
Zfand5	ADP-glucose	0.95419	0.00309976	Group	**	0.00885646	red
Zfand5	Cholestenone	0.855051	0.0299925	Group	*	0.0328357	red
Zfand5	2'-Deoxyguanosine 5'-monophosphate	0.919819	0.00938584	Group	**	0.0151384	red
Zfand5	Chalcone	0.916165	0.0102479	Group	*	0.0151096	red
Zfand5	17-Hydroxyprogesterone	0.84059	0.0360918	Group	*	0.037208	red
Bmp1	Squalene	0.96107	0.00224379	Group	**	0.00911403	red
Bmp1	Threonic acid	0.973104	0.00107538	Group	**	0.00384063	red
Bmp1	Maltotriose	0.962698	0.00206123	Group	**	0.00731913	red
Bmp1	Salicin	0.959021	0.00248455	Group	**	0.00752893	red
Bmp1	Ibuprofen	0.935628	0.00608228	Group	**	0.0252362	red
Bmp1	Glutaric acid	0.861117	0.0275932	Group	*	0.13075	red
Bmp1	Taxiphyllin	0.971989	0.00116597	Group	**	0.00416418	red
Bmp1	Dethiobiotin	0.945288	0.0044082	Group	**	0.0182384	red
Bmp1	Androsterone	0.818164	0.0465903	Group	*	0.174566	red
Bmp1	Nebularine	0.970605	0.00128336	Group	**	0.00460195	red
Bmp1	Pravastatin	0.859645	0.028167	Group	*	0.133095	red
Bmp1	Porphobilinogen	0.939733	0.00533864	Group	**	0.0121333	red
Bmp1	L-Norleucine	0.946203	0.00426341	Group	**	0.0106365	red
Bmp1	Cocaine	0.948419	0.00392235	Group	**	0.00956672	red
Bmp1	Dephospho-CoA	0.918498	0.00969307	Group	**	0.0221203	red
Bmp1	Deoxyguanosine	0.969078	0.0014195	Group	**	0.00489482	red
Bmp1	Betaine aldehyde	0.966506	0.00166403	Group	**	0.00618177	red
Bmp1	Glucaric acid	0.903113	0.013626	Group	*	0.0203373	red
Bmp1	Alanyltryptophan	0.878097	0.0213846	Group	*	0.0257646	red
Bmp1	dGDP	0.847995	0.0329024	Group	*	0.0401249	red
Bmp1	Sphinganine 1-phosphate	0.927192	0.00775842	Group	**	0.015529	red
Bmp1	3a,7a,12a-Trihydroxy-5b-cholestan-26-al	0.858569	0.0285894	Group	*	0.0366531	red
Bmp1	Androstenedione	0.819036	0.0461588	Group	*	0.17362	red
Bmp1	Farnesyl pyrophosphate	0.873953	0.0228303	Group	*	0.0272892	red
Bmp1	D-Tagatose	0.946061	0.00428569	Group	**	0.0107142	red
Bmp1	O-Phosphohomoserine	0.949543	0.00375461	Group	**	0.00893955	red
Bmp1	Dehydroepiandrosterone	0.920443	0.00924215	Group	**	0.0140033	red
Bmp1	Methoxsalen	0.963155	0.00201136	Group	**	0.00712205	red
Bmp1	dGTP	0.886218	0.0186829	Group	*	0.0252472	red
Bmp1	2-Hydroxycinnamic acid	0.954136	0.00310699	Group	**	0.00776747	red
Bmp1	Glycogen	0.959116	0.00247311	Group	**	0.008125	red
Bmp1	Desmosterol	0.959916	0.00237788	Group	**	0.00819959	red
Bmp1	4-Hydroxycinnamic acid	0.898927	0.0148074	Group	*	0.0180578	red
Bmp1	Sucrose	0.971335	0.00122076	Group	**	0.0042095	red
Bmp1	Piroxicam	0.963898	0.00193146	Group	**	0.00666019	red
Bmp1	Mevalonic acid	0.945183	0.00442497	Group	**	0.0102906	red
Bmp1	ADP-glucose	0.973975	0.00100712	Group	**	0.00359687	red
Bmp1	Cholestenone	0.906588	0.0126811	Group	*	0.0160521	red
Bmp1	2'-Deoxyguanosine 5'-monophosphate	0.961329	0.0022143	Group	**	0.00757542	red
Bmp1	Chalcone	0.955454	0.00293228	Group	**	0.00733103	red
Bmp1	Thiamine monophosphate	0.812761	0.0493057	Group	*	0.178934	red
Bmp1	17-Hydroxyprogesterone	0.9089	0.0120707	Group	*	0.0152794	red
Ifitm1	Squalene	0.93195	0.00678863	Group	**	0.0161634	red
Ifitm1	Threonic acid	0.961344	0.00221254	Group	**	0.00650746	red
Ifitm1	Maltotriose	0.956162	0.00284047	Group	**	0.00789019	red
Ifitm1	Salicin	0.954119	0.00310929	Group	**	0.0075427	red
Ifitm1	Ibuprofen	0.907984	0.0123108	Group	*	0.0293115	red
Ifitm1	Taxiphyllin	0.962858	0.00204369	Group	**	0.00638653	red
Ifitm1	Dethiobiotin	0.911984	0.0112792	Group	*	0.0257906	red
Ifitm1	Nebularine	0.948184	0.00395785	Group	**	0.0101483	red
Ifitm1	Porphobilinogen	0.936908	0.00584531	Group	**	0.0124909	red
Ifitm1	L-Norleucine	0.937028	0.00582344	Group	**	0.0126597	red
Ifitm1	Cocaine	0.932909	0.00660073	Group	**	0.0137515	red
Ifitm1	Dephospho-CoA	0.928947	0.0073935	Group	**	0.0180725	red
Ifitm1	Deoxyguanosine	0.952642	0.00331105	Group	**	0.00973837	red
Ifitm1	Betaine aldehyde	0.954209	0.00309723	Group	**	0.00878209	red
Ifitm1	Glucaric acid	0.917835	0.00984937	Group	**	0.0185656	red
Ifitm1	Alanyltryptophan	0.892074	0.0168435	Group	*	0.0213209	red
Ifitm1	dGDP	0.87263	0.0233016	Group	*	0.0298738	red
Ifitm1	Sphinganine 1-phosphate	0.933473	0.00649149	Group	**	0.0150965	red
Ifitm1	3a,7a,12a-Trihydroxy-5b-cholestan-26-al	0.86084	0.0277006	Group	*	0.036435	red
Ifitm1	Farnesyl pyrophosphate	0.895324	0.0158622	Group	*	0.026588	red
Ifitm1	D-Tagatose	0.93909	0.00545199	Group	**	0.0118522	red
Ifitm1	O-Phosphohomoserine	0.94782	0.00401305	Group	**	0.00933267	red
Ifitm1	Dehydroepiandrosterone	0.921284	0.00905047	Group	**	0.0139238	red
Ifitm1	Methoxsalen	0.956584	0.00278653	Group	**	0.00796151	red
Ifitm1	dGTP	0.904259	0.0133108	Group	*	0.0236684	red
Ifitm1	2-Hydroxycinnamic acid	0.952463	0.00333593	Group	**	0.00794269	red
Ifitm1	Glycogen	0.951667	0.00344766	Group	**	0.00835659	red
Ifitm1	Desmosterol	0.949008	0.00383397	Group	**	0.0104261	red
Ifitm1	4-Hydroxycinnamic acid	0.90883	0.0120891	Group	*	0.0154989	red
Ifitm1	Sucrose	0.961179	0.0022313	Group	**	0.0069728	red
Ifitm1	Piroxicam	0.954814	0.00301652	Group	**	0.00896342	red
Ifitm1	Mevalonic acid	0.944181	0.00458671	Group	**	0.0104243	red
Ifitm1	ADP-glucose	0.963502	0.00197381	Group	**	0.00616815	red
Ifitm1	Cholestenone	0.919448	0.00947168	Group	**	0.0134927	red
Ifitm1	2'-Deoxyguanosine 5'-monophosphate	0.954421	0.00306886	Group	**	0.00845603	red
Ifitm1	Chalcone	0.953356	0.00321276	Group	**	0.007836	red
Ifitm1	17-Hydroxyprogesterone	0.915283	0.0104615	Group	*	0.0145298	red
Ddit4	Tobramycin	0.833438	0.0393038	Group	*	0.0775118	red
Ddit4	Glycylleucine	0.83694	0.0377152	Group	*	0.0401402	red
Ddit4	Calcitriol	0.833491	0.0392795	Group	*	0.0409161	red
Ddit4	Corticosterone	0.839725	0.0364734	Group	*	0.203475	red
Ddit4	All-trans-hexaprenyl diphosphate	0.987085	0.000249125	Group	***	0.000965413	red
Ddit4	Ureidosuccinic acid	0.863877	0.026533	Group	*	0.0331663	red
Ddit4	Malonyl-CoA	0.866411	0.0255772	Group	*	0.0278013	red
Ddit4	3-Mercaptopyruvic acid	0.922473	0.00878267	Group	**	0.0175653	red
Ddit4	Panose	0.95318	0.0032369	Group	**	0.00548627	red
Ddit4	dADP	0.928509	0.00748366	Group	**	0.0117637	red
Ddit4	Luteolin	0.846596	0.0334942	Group	*	0.0703196	red
Ddit4	CDP-glucose	0.886163	0.0187006	Group	*	0.0333575	red
Ddit4	D-Leucine	0.906484	0.012709	Group	*	0.111822	red
Calm-ps2	Tobramycin	0.821321	0.045037	Group	*	0.0827724	red
Calm-ps2	Glycylleucine	0.841131	0.0358542	Group	*	0.0401402	red
Calm-ps2	Calcitriol	0.853881	0.0304662	Group	*	0.0339261	red
Calm-ps2	Corticosterone	0.813407	0.0489772	Group	*	0.203475	red
Calm-ps2	All-trans-hexaprenyl diphosphate	0.99588	2.54277e-05	Group	***	0.000901928	red
Calm-ps2	Ureidosuccinic acid	0.852343	0.0310944	Group	*	0.0357407	red
Calm-ps2	Malonyl-CoA	0.880803	0.0204651	Group	*	0.023619	red
Calm-ps2	3-Mercaptopyruvic acid	0.917839	0.00984823	Group	**	0.0189389	red
Calm-ps2	Panose	0.962309	0.00210415	Group	**	0.00420829	red
Calm-ps2	dADP	0.927016	0.00779565	Group	**	0.0117637	red
Calm-ps2	Luteolin	0.827128	0.0422441	Group	*	0.0779996	red
Calm-ps2	CDP-glucose	0.885195	0.0190138	Group	*	0.0333575	red
Calm-ps2	D-Leucine	0.890441	0.0173472	Group	*	0.111822	red
Rrm2	Tobramycin	0.874575	0.0226106	Group	*	0.0775118	red
Rrm2	Glycylleucine	0.855907	0.0296484	Group	*	0.0382289	red
Rrm2	Calcitriol	0.889857	0.0175291	Group	*	0.0266905	red
Rrm2	All-trans-hexaprenyl diphosphate	0.98606	0.000290116	Group	***	0.000967052	red
Rrm2	Ureidosuccinic acid	0.893163	0.0165114	Group	*	0.0327722	red
Rrm2	Malonyl-CoA	0.909801	0.0118368	Group	*	0.0171548	red
Rrm2	3-Mercaptopyruvic acid	0.959109	0.00247397	Group	**	0.0151399	red
Rrm2	Panose	0.972425	0.00113012	Group	**	0.00313921	red
Rrm2	Nicotinamide ribotide	0.811645	0.0498755	Group	*	0.0574866	red
Rrm2	dADP	0.934045	0.00638158	Group	**	0.0117637	red
Rrm2	Luteolin	0.882262	0.0199775	Group	*	0.0703196	red
Rrm2	CDP-glucose	0.930705	0.00703637	Group	**	0.0332995	red
Rrm2	N-Acetyl-b-glucosaminylamine	0.81444	0.0484539	Group	*	0.0603463	red
Rrm2	D-Leucine	0.841451	0.0357139	Group	*	0.111822	red
Pck2	Tobramycin	0.829895	0.0409423	Group	*	0.0775118	red
Pck2	Glycylleucine	0.836851	0.0377549	Group	*	0.0401402	red
Pck2	Calcitriol	0.84835	0.032753	Group	*	0.0352183	red
Pck2	Corticosterone	0.823477	0.0439902	Group	*	0.203475	red
Pck2	All-trans-hexaprenyl diphosphate	0.993605	6.12211e-05	Group	***	0.000965413	red
Pck2	Ureidosuccinic acid	0.856713	0.0293258	Group	*	0.0348975	red
Pck2	Malonyl-CoA	0.876522	0.021929	Group	*	0.0246393	red
Pck2	3-Mercaptopyruvic acid	0.924037	0.00843636	Group	**	0.0172171	red
Pck2	Panose	0.959434	0.002435	Group	**	0.00450926	red
Pck2	dADP	0.926171	0.00797491	Group	**	0.0117637	red
Pck2	Luteolin	0.837845	0.0373095	Group	*	0.0746191	red
Pck2	CDP-glucose	0.888359	0.0179998	Group	*	0.033333	red
Pck2	D-Leucine	0.893852	0.0163031	Group	*	0.111822	red
Alcam	Squalene	0.958261	0.00257686	Group	**	0.00936775	red
Alcam	Threonic acid	0.980011	0.000595348	Group	***	0.00270613	red
Alcam	Maltotriose	0.967867	0.00153221	Group	**	0.00567484	red
Alcam	Salicin	0.964714	0.00184569	Group	**	0.00672089	red
Alcam	Ibuprofen	0.92751	0.0076918	Group	**	0.0252362	red
Alcam	Glutaric acid	0.842847	0.0351049	Group	*	0.13075	red
Alcam	Taxiphyllin	0.978005	0.000720345	Group	***	0.00277056	red
Alcam	Dethiobiotin	0.936394	0.00593991	Group	**	0.0182384	red
Alcam	Nebularine	0.971243	0.00122858	Group	**	0.00460195	red
Alcam	Pravastatin	0.841092	0.0358713	Group	*	0.133095	red
Alcam	Porphobilinogen	0.944	0.00461621	Group	**	0.0112591	red
Alcam	L-Norleucine	0.947299	0.00409295	Group	**	0.0106365	red
Alcam	Cocaine	0.95182	0.00342608	Group	**	0.00889789	red
Alcam	Dephospho-CoA	0.934485	0.00629769	Group	**	0.0172622	red
Alcam	Deoxyguanosine	0.969202	0.00140818	Group	**	0.00489482	red
Alcam	Betaine aldehyde	0.97465	0.000955785	Group	***	0.00529437	red
Alcam	Glucaric acid	0.919895	0.00936818	Group	**	0.0185656	red
Alcam	Alanyltryptophan	0.888249	0.0180345	Group	*	0.0222648	red
Alcam	dGDP	0.865317	0.0259878	Group	*	0.0320837	red
Alcam	Sphinganine 1-phosphate	0.935351	0.00613412	Group	**	0.014605	red
Alcam	3a,7a,12a-Trihydroxy-5b-cholestan-26-al	0.856878	0.0292601	Group	*	0.0368286	red
Alcam	Farnesyl pyrophosphate	0.882427	0.0199223	Group	*	0.026588	red
Alcam	D-Tagatose	0.948429	0.00392074	Group	**	0.0100532	red
Alcam	O-Phosphohomoserine	0.956009	0.00286023	Group	**	0.00719577	red
Alcam	Dehydroepiandrosterone	0.925079	0.00820955	Group	**	0.0136826	red
Alcam	Methoxsalen	0.9684	0.00148206	Group	**	0.00558274	red
Alcam	dGTP	0.90504	0.013098	Group	*	0.0236684	red
Alcam	2-Hydroxycinnamic acid	0.961617	0.00218156	Group	**	0.00703731	red
Alcam	Glycogen	0.962936	0.00203519	Group	**	0.00753774	red
Alcam	Desmosterol	0.961682	0.00217424	Group	**	0.00791846	red
Alcam	4-Hydroxycinnamic acid	0.907957	0.012318	Group	*	0.0155924	red
Alcam	Sucrose	0.975862	0.000866912	Group	***	0.00333428	red
Alcam	Piroxicam	0.967439	0.00157309	Group	**	0.00582625	red
Alcam	Mevalonic acid	0.951497	0.00347181	Group	**	0.00846783	red
Alcam	ADP-glucose	0.979771	0.000609701	Group	***	0.002345	red
Alcam	Cholestenone	0.919667	0.00942079	Group	**	0.0134927	red
Alcam	2'-Deoxyguanosine 5'-monophosphate	0.965925	0.00172187	Group	**	0.00637729	red
Alcam	Chalcone	0.962852	0.00204438	Group	**	0.00689207	red
Alcam	17-Hydroxyprogesterone	0.916266	0.0102235	Group	*	0.0143993	red
Rrm1	Tobramycin	0.865016	0.0261013	Group	*	0.0775118	red
Rrm1	Glycylleucine	0.86603	0.0257198	Group	*	0.035722	red
Rrm1	Calcitriol	0.904394	0.0132739	Group	*	0.0247596	red
Rrm1	All-trans-hexaprenyl diphosphate	0.98836	0.000202449	Group	***	0.000965413	red
Rrm1	Ureidosuccinic acid	0.888403	0.0179859	Group	*	0.0327722	red
Rrm1	Malonyl-CoA	0.922995	0.00866644	Group	**	0.0169006	red
Rrm1	3-Mercaptopyruvic acid	0.947124	0.00411992	Group	**	0.0151399	red
Rrm1	Panose	0.980776	0.000550791	Group	***	0.00240419	red
Rrm1	Nicotinamide ribotide	0.846475	0.0335456	Group	*	0.0533127	red
Rrm1	Deoxyadenosine monophosphate	0.821859	0.0447746	Group	*	0.0822493	red
Rrm1	dADP	0.942416	0.00487834	Group	**	0.0117637	red
Rrm1	Luteolin	0.866635	0.0254933	Group	*	0.0703196	red
Rrm1	CDP-glucose	0.920192	0.00929993	Group	**	0.0332995	red
Rrm1	N-Acetyl-b-glucosaminylamine	0.849758	0.0321634	Group	*	0.0603463	red
Rrm1	D-Leucine	0.83354	0.0392574	Group	*	0.112375	red
Rhoj	Squalene	0.944709	0.00450112	Group	**	0.0125031	red
Rhoj	Threonic acid	0.945023	0.00445066	Group	**	0.0114119	red
Rhoj	Maltotriose	0.94591	0.00430947	Group	**	0.00945902	red
Rhoj	Salicin	0.942495	0.0048652	Group	**	0.0103515	red
Rhoj	Ibuprofen	0.93489	0.00622096	Group	**	0.0252362	red
Rhoj	Glutaric acid	0.856087	0.029576	Group	*	0.13075	red
Rhoj	Taxiphyllin	0.949668	0.00373622	Group	**	0.0106749	red
Rhoj	Dethiobiotin	0.940441	0.00521533	Group	**	0.0182384	red
Rhoj	Androsterone	0.828414	0.0416366	Group	*	0.174566	red
Rhoj	Nebularine	0.951707	0.00344202	Group	**	0.00956116	red
Rhoj	Pravastatin	0.855595	0.0297738	Group	*	0.133095	red
Rhoj	Porphobilinogen	0.929845	0.00721004	Group	**	0.012917	red
Rhoj	L-Norleucine	0.938711	0.00551932	Group	**	0.0125439	red
Rhoj	Cocaine	0.925535	0.0081112	Group	**	0.0139136	red
Rhoj	Dephospho-CoA	0.887958	0.018127	Group	*	0.0245696	red
Rhoj	Deoxyguanosine	0.956316	0.00282079	Group	**	0.00890374	red
Rhoj	Betaine aldehyde	0.933971	0.00639576	Group	**	0.0148739	red
Rhoj	Glucaric acid	0.874977	0.0224689	Group	*	0.0267487	red
Rhoj	Alanyltryptophan	0.869218	0.0245373	Group	*	0.0285318	red
Rhoj	dGDP	0.829301	0.0412202	Group	*	0.0469131	red
Rhoj	Sphinganine 1-phosphate	0.909394	0.0119421	Group	*	0.0168199	red
Rhoj	3a,7a,12a-Trihydroxy-5b-cholestan-26-al	0.863966	0.0264991	Group	*	0.0353321	red
Rhoj	Androstenedione	0.829079	0.0413244	Group	*	0.17362	red
Rhoj	Farnesyl pyrophosphate	0.88088	0.0204393	Group	*	0.026588	red
Rhoj	D-Tagatose	0.937227	0.00578706	Group	**	0.0121289	red
Rhoj	O-Phosphohomoserine	0.934266	0.00633944	Group	**	0.0123469	red
Rhoj	Beta-D-Glucose	0.821721	0.0448417	Group	*	0.093172	red
Rhoj	Dehydroepiandrosterone	0.913536	0.0108909	Group	*	0.0149833	red
Rhoj	Methoxsalen	0.946096	0.00428019	Group	**	0.00942976	red
Rhoj	dGTP	0.855567	0.0297848	Group	*	0.0346335	red
Rhoj	2-Hydroxycinnamic acid	0.935841	0.00604244	Group	**	0.0124319	red
Rhoj	Glycogen	0.945376	0.00439423	Group	**	0.00955266	red
Rhoj	Desmosterol	0.948463	0.00391566	Group	**	0.0104261	red
Rhoj	4-Hydroxycinnamic acid	0.88891	0.0178259	Group	*	0.0207278	red
Rhoj	Sucrose	0.952381	0.00334736	Group	**	0.0101435	red
Rhoj	Piroxicam	0.949154	0.00381227	Group	**	0.00961509	red
Rhoj	Mevalonic acid	0.931177	0.00694199	Group	**	0.0121789	red
Rhoj	ADP-glucose	0.950791	0.00357265	Group	**	0.00940171	red
Rhoj	Cholestenone	0.887654	0.0182235	Group	*	0.0211901	red
Rhoj	2'-Deoxyguanosine 5'-monophosphate	0.945853	0.00431845	Group	**	0.00938793	red
Rhoj	Chalcone	0.936933	0.00584072	Group	**	0.0122782	red
Rhoj	Thiamine monophosphate	0.824256	0.0436148	Group	*	0.178934	red
Rhoj	17-Hydroxyprogesterone	0.899971	0.0145083	Group	*	0.0168936	red
Kcne4	Squalene	0.974743	0.000948797	Group	***	0.00833165	red
Kcne4	Threonic acid	0.977424	0.000758732	Group	***	0.00303493	red
Kcne4	Maltotriose	0.962143	0.00212255	Group	**	0.00731913	red
Kcne4	Salicin	0.957437	0.00267888	Group	**	0.0075427	red
Kcne4	Ibuprofen	0.946007	0.00429418	Group	**	0.0252362	red
Kcne4	Glutaric acid	0.891449	0.0170354	Group	*	0.13075	red
Kcne4	Taxiphyllin	0.973814	0.0010196	Group	**	0.00377629	red
Kcne4	Dethiobiotin	0.959738	0.00239888	Group	**	0.0182384	red
Kcne4	Androsterone	0.844633	0.0343333	Group	*	0.174566	red
Kcne4	Nebularine	0.980641	0.000558522	Group	***	0.00326377	red
Kcne4	Pravastatin	0.889773	0.0175554	Group	*	0.133095	red
Kcne4	Porphobilinogen	0.936002	0.00601263	Group	**	0.0124909	red
Kcne4	L-Norleucine	0.946016	0.00429267	Group	**	0.0106365	red
Kcne4	Cocaine	0.953336	0.00321551	Group	**	0.00869055	red
Kcne4	Dephospho-CoA	0.909764	0.0118465	Group	*	0.0221203	red
Kcne4	Deoxyguanosine	0.974036	0.00100241	Group	**	0.00400966	red
Kcne4	Betaine aldehyde	0.971879	0.00117505	Group	**	0.00529437	red
Kcne4	Glucaric acid	0.891469	0.0170293	Group	*	0.0218634	red
Kcne4	Alanyltryptophan	0.864207	0.0264074	Group	*	0.0300084	red
Kcne4	dGDP	0.829166	0.0412835	Group	*	0.0469131	red
Kcne4	Sphinganine 1-phosphate	0.917179	0.0100049	Group	*	0.0164587	red
Kcne4	3a,7a,12a-Trihydroxy-5b-cholestan-26-al	0.847535	0.0330964	Group	*	0.0384842	red
Kcne4	Androstenedione	0.845567	0.0339328	Group	*	0.17362	red
Kcne4	Farnesyl pyrophosphate	0.85493	0.0300414	Group	*	0.0345304	red
Kcne4	D-Tagatose	0.944705	0.00450179	Group	**	0.01098	red
Kcne4	O-Phosphohomoserine	0.945862	0.00431701	Group	**	0.00981138	red
Kcne4	Dehydroepiandrosterone	0.914123	0.0107456	Group	*	0.0149833	red
Kcne4	Methoxsalen	0.96266	0.00206539	Group	**	0.00712205	red
Kcne4	dGTP	0.873011	0.0231653	Group	*	0.0285991	red
Kcne4	2-Hydroxycinnamic acid	0.950844	0.00356506	Group	**	0.00829084	red
Kcne4	Glycogen	0.958699	0.00252348	Group	**	0.008125	red
Kcne4	Desmosterol	0.961303	0.00221717	Group	**	0.00791846	red
Kcne4	4-Hydroxycinnamic acid	0.88759	0.0182437	Group	*	0.0209698	red
Kcne4	Sucrose	0.973297	0.00106007	Group	**	0.00378598	red
Kcne4	Piroxicam	0.964615	0.00185594	Group	**	0.00662837	red
Kcne4	Mevalonic acid	0.940895	0.0051369	Group	**	0.0111672	red
Kcne4	ADP-glucose	0.976751	0.000804472	Group	***	0.00297953	red
Kcne4	Cholestenone	0.894694	0.01605	Group	*	0.0191072	red
Kcne4	2'-Deoxyguanosine 5'-monophosphate	0.960819	0.00227263	Group	**	0.00757542	red
Kcne4	Chalcone	0.952451	0.00333758	Group	**	0.00793078	red
Kcne4	Thiamine monophosphate	0.838849	0.0368619	Group	*	0.178934	red
Kcne4	17-Hydroxyprogesterone	0.899519	0.0146375	Group	*	0.0168936	red
H2afz	Tobramycin	0.829598	0.0410813	Group	*	0.0775118	red
H2afz	Glycylleucine	0.841118	0.0358599	Group	*	0.0401402	red
H2afz	Calcitriol	0.8241	0.0436899	Group	*	0.0450411	red
H2afz	Corticosterone	0.862808	0.0269413	Group	*	0.203475	red
H2afz	All-trans-hexaprenyl diphosphate	0.975816	0.0008702	Group	***	0.00191105	red
H2afz	Ureidosuccinic acid	0.864653	0.0262384	Group	*	0.0331663	red
H2afz	Malonyl-CoA	0.86336	0.02673	Group	*	0.0283803	red
H2afz	3-Mercaptopyruvic acid	0.903646	0.0134788	Group	*	0.0254317	red
H2afz	Panose	0.950266	0.00364866	Group	**	0.00598142	red
H2afz	dADP	0.940488	0.00520715	Group	**	0.0117637	red
H2afz	Luteolin	0.84168	0.0356139	Group	*	0.0726813	red
H2afz	CDP-glucose	0.861925	0.0272807	Group	*	0.0413344	red
H2afz	D-Leucine	0.915274	0.0104635	Group	*	0.111822	red
Abi3bp	Squalene	0.950434	0.00362424	Group	**	0.0109826	red
Abi3bp	gamma-Glutamylcysteine	0.902353	0.0138369	Group	*	0.0376228	red
Abi3bp	Formyl-CoA	0.894567	0.0160883	Group	*	0.0365642	red
Abi3bp	Threonic acid	0.983313	0.000415351	Group	***	0.00218606	red
Abi3bp	Maltotriose	0.995501	3.03222e-05	Group	***	0.000343176	red
Abi3bp	Salicin	0.996365	1.97925e-05	Group	***	0.000342623	red
Abi3bp	Gamma-Butyrolactone	0.864151	0.026429	Group	*	0.0489425	red
Abi3bp	Ibuprofen	0.919624	0.00943081	Group	**	0.0252362	red
Abi3bp	Taxiphyllin	0.9939	5.56985e-05	Group	***	0.000556985	red
Abi3bp	Dethiobiotin	0.910901	0.0115542	Group	*	0.0257906	red
Abi3bp	L-Tryptophan	0.84146	0.0357101	Group	*	0.123919	red
Abi3bp	Nebularine	0.969951	0.00134089	Group	**	0.00462376	red
Abi3bp	Porphobilinogen	0.98669	0.000264551	Group	***	0.00374349	red
Abi3bp	L-Norleucine	0.977594	0.000747427	Group	***	0.00626164	red
Abi3bp	Cocaine	0.988241	0.000206586	Group	***	0.0022954	red
Abi3bp	Dephospho-CoA	0.985546	0.000311876	Group	***	0.0172622	red
Abi3bp	Deoxyguanosine	0.977584	0.000748075	Group	***	0.00356226	red
Abi3bp	Betaine aldehyde	0.971371	0.00121771	Group	**	0.00529437	red
Abi3bp	Glucaric acid	0.982971	0.000432529	Group	***	0.0180085	red
Abi3bp	Alanyltryptophan	0.968896	0.00143612	Group	**	0.0120093	red
Abi3bp	dGDP	0.959225	0.00245997	Group	**	0.0182132	red
Abi3bp	Sphinganine 1-phosphate	0.990786	0.000126964	Group	***	0.0097475	red
Abi3bp	3a,7a,12a-Trihydroxy-5b-cholestan-26-al	0.923462	0.00856295	Group	**	0.0346662	red
Abi3bp	Farnesyl pyrophosphate	0.943959	0.00462295	Group	**	0.026588	red
Abi3bp	D-Tagatose	0.982606	0.000451175	Group	***	0.00451175	red
Abi3bp	O-Phosphohomoserine	0.996134	2.23865e-05	Group	***	0.000768524	red
Abi3bp	Dehydroepiandrosterone	0.978685	0.000676675	Group	***	0.00905535	red
Abi3bp	Methoxsalen	0.995681	2.79395e-05	Group	***	0.000349244	red
Abi3bp	dGTP	0.97235	0.00113618	Group	**	0.0236684	red
Abi3bp	2-Hydroxycinnamic acid	0.998869	1.91742e-06	Group	***	9.58712e-05	red
Abi3bp	Glycogen	0.991442	0.000109544	Group	***	0.00109544	red
Abi3bp	Desmosterol	0.98433	0.000366402	Group	***	0.00276712	red
Abi3bp	4-Hydroxycinnamic acid	0.978806	0.000669021	Group	***	0.00893275	red
Abi3bp	Sucrose	0.992896	7.55216e-05	Group	***	0.000580936	red
Abi3bp	Piroxicam	0.991184	0.000116228	Group	***	0.00106026	red
Abi3bp	Mevalonic acid	0.994477	4.56684e-05	Group	***	0.00155482	red
Abi3bp	ADP-glucose	0.991593	0.000105731	Group	***	0.000704873	red
Abi3bp	Cholestenone	0.988471	0.000198615	Group	***	0.0102505	red
Abi3bp	2'-Deoxyguanosine 5'-monophosphate	0.993996	5.39682e-05	Group	***	0.000599646	red
Abi3bp	Chalcone	0.998909	1.78628e-06	Group	***	8.93141e-05	red
Abi3bp	17-Hydroxyprogesterone	0.98039	0.000573085	Group	***	0.00789568	red
Fads3	Tobramycin	0.863383	0.0267214	Group	*	0.0775118	red
Fads3	Glycylleucine	0.850202	0.0319787	Group	*	0.0394798	red
Fads3	Calcitriol	0.898451	0.0149448	Group	*	0.0257669	red
Fads3	All-trans-hexaprenyl diphosphate	0.987525	0.000232462	Group	***	0.000965413	red
Fads3	Ureidosuccinic acid	0.87799	0.0214216	Group	*	0.0327722	red
Fads3	Malonyl-CoA	0.914331	0.0106943	Group	*	0.0169006	red
Fads3	3-Mercaptopyruvic acid	0.951404	0.00348501	Group	**	0.0151399	red
Fads3	Panose	0.973563	0.00103912	Group	**	0.00305623	red
Fads3	Nicotinamide ribotide	0.832998	0.0395059	Group	*	0.0544166	red
Fads3	Deoxyadenosine monophosphate	0.817917	0.0467129	Group	*	0.0822493	red
Fads3	dADP	0.928066	0.00757554	Group	**	0.0117637	red
Fads3	Luteolin	0.864647	0.0262407	Group	*	0.0703196	red
Fads3	CDP-glucose	0.9218	0.00893382	Group	**	0.0332995	red
Fads3	N-Acetyl-b-glucosaminylamine	0.844892	0.0342221	Group	*	0.0603463	red
Fads3	D-Leucine	0.827558	0.0420404	Group	*	0.112375	red
Ranbp1	Tobramycin	0.838273	0.0371183	Group	*	0.0775118	red
Ranbp1	Glycylleucine	0.853114	0.0307785	Group	*	0.0384732	red
Ranbp1	Calcitriol	0.865503	0.0259176	Group	*	0.0309612	red
Ranbp1	All-trans-hexaprenyl diphosphate	0.994364	4.75568e-05	Group	***	0.000965413	red
Ranbp1	Ureidosuccinic acid	0.870536	0.0240563	Group	*	0.0327722	red
Ranbp1	Malonyl-CoA	0.891965	0.016877	Group	*	0.0217427	red
Ranbp1	3-Mercaptopyruvic acid	0.929675	0.00724447	Group	**	0.0159133	red
Ranbp1	Panose	0.968353	0.0014865	Group	**	0.00348708	red
Ranbp1	dADP	0.935443	0.00611684	Group	**	0.0117637	red
Ranbp1	Luteolin	0.845987	0.0337534	Group	*	0.0703196	red
Ranbp1	CDP-glucose	0.900243	0.0144307	Group	*	0.033333	red
Ranbp1	D-Leucine	0.881767	0.0201423	Group	*	0.111822	red
Top2a	Tobramycin	0.875007	0.0224585	Group	*	0.0775118	red
Top2a	Glycylleucine	0.919674	0.00941923	Group	**	0.0213714	red
Top2a	Calcitriol	0.938026	0.00564209	Group	**	0.01916	red
Top2a	All-trans-hexaprenyl diphosphate	0.975577	0.000887405	Group	***	0.00191105	red
Top2a	Ureidosuccinic acid	0.928964	0.00738994	Group	**	0.0327722	red
Top2a	Malonyl-CoA	0.957196	0.00270902	Group	**	0.0120652	red
Top2a	3-Mercaptopyruvic acid	0.941273	0.00507205	Group	**	0.0151399	red
Top2a	Panose	0.997112	1.2503e-05	Group	***	0.000529998	red
Top2a	Nicotinamide ribotide	0.877163	0.0217067	Group	*	0.0533127	red
Top2a	Deoxyadenosine monophosphate	0.830787	0.0405271	Group	*	0.0822493	red
Top2a	3-(2-Hydroxyphenyl)propanoic acid	0.843885	0.0346555	Group	*	0.0653877	red
Top2a	dADP	0.972375	0.00113418	Group	**	0.0111009	red
Top2a	Luteolin	0.879585	0.0208766	Group	*	0.0703196	red
Top2a	CDP-glucose	0.937488	0.00573951	Group	**	0.0332995	red
Top2a	N-Acetyl-b-glucosaminylamine	0.867262	0.0252596	Group	*	0.0603463	red
Tmem97	Tobramycin	0.846665	0.0334651	Group	*	0.0775118	red
Tmem97	Glycylleucine	0.863192	0.0267944	Group	*	0.0367047	red
Tmem97	Calcitriol	0.889855	0.0175299	Group	*	0.0266905	red
Tmem97	All-trans-hexaprenyl diphosphate	0.993119	7.08543e-05	Group	***	0.000965413	red
Tmem97	Ureidosuccinic acid	0.877099	0.0217287	Group	*	0.0327722	red
Tmem97	Malonyl-CoA	0.911562	0.011386	Group	*	0.0169006	red
Tmem97	3-Mercaptopyruvic acid	0.934381	0.00631742	Group	**	0.0154083	red
Tmem97	Panose	0.977344	0.000764136	Group	***	0.00283013	red
Tmem97	Nicotinamide ribotide	0.838611	0.0369677	Group	*	0.0544166	red
Tmem97	Deoxyadenosine monophosphate	0.812756	0.049308	Group	*	0.0822493	red
Tmem97	dADP	0.940609	0.00518618	Group	**	0.0117637	red
Tmem97	Luteolin	0.849548	0.0322508	Group	*	0.0703196	red
Tmem97	CDP-glucose	0.907903	0.0123321	Group	*	0.0332995	red
Tmem97	N-Acetyl-b-glucosaminylamine	0.838308	0.0371029	Group	*	0.0603463	red
Tmem97	D-Leucine	0.855125	0.0299629	Group	*	0.111822	red
Adamts7	Squalene	0.971438	0.00121202	Group	**	0.00853345	red
Adamts7	gamma-Glutamylcysteine	0.864533	0.026284	Group	*	0.0461122	red
Adamts7	Formyl-CoA	0.876107	0.0220734	Group	*	0.0393546	red
Adamts7	Threonic acid	0.988656	0.000192298	Group	***	0.00181097	red
Adamts7	Maltotriose	0.998829	2.05541e-06	Group	***	7.24001e-05	red
Adamts7	Salicin	0.998279	4.43882e-06	Group	***	0.000147961	red
Adamts7	Gamma-Butyrolactone	0.827817	0.0419183	Group	*	0.0722729	red
Adamts7	Ibuprofen	0.945778	0.00433035	Group	**	0.0252362	red
Adamts7	Taxiphyllin	0.998254	4.56856e-06	Group	***	0.000117165	red
Adamts7	Dethiobiotin	0.941183	0.00508738	Group	**	0.0182384	red
Adamts7	Nebularine	0.98552	0.000313003	Group	***	0.00316333	red
Adamts7	Porphobilinogen	0.988296	0.000204676	Group	***	0.00374349	red
Adamts7	L-Norleucine	0.985505	0.000313627	Group	***	0.00459049	red
Adamts7	Cocaine	0.99216	9.1967e-05	Group	***	0.00183934	red
Adamts7	Dephospho-CoA	0.970208	0.00131814	Group	**	0.0172622	red
Adamts7	Deoxyguanosine	0.990807	0.000126366	Group	***	0.00180524	red
Adamts7	Betaine aldehyde	0.976119	0.000848619	Group	***	0.00529437	red
Adamts7	Glucaric acid	0.964336	0.00188521	Group	**	0.0180085	red
Adamts7	Alanyltryptophan	0.955513	0.00292459	Group	**	0.0120093	red
Adamts7	dGDP	0.93384	0.00642094	Group	**	0.0182132	red
Adamts7	Sphinganine 1-phosphate	0.981712	0.000498625	Group	***	0.0097475	red
Adamts7	3a,7a,12a-Trihydroxy-5b-cholestan-26-al	0.923299	0.00859891	Group	**	0.0346662	red
Adamts7	Adenosine 2'-phosphate	0.822143	0.0446366	Group	*	0.0948649	red
Adamts7	Farnesyl pyrophosphate	0.936273	0.00596233	Group	**	0.026588	red
Adamts7	D-Tagatose	0.988209	0.000207712	Group	***	0.00378491	red
Adamts7	O-Phosphohomoserine	0.99547	3.0741e-05	Group	***	0.000768524	red
Adamts7	Beta-D-Glucose	0.835187	0.0385067	Group	*	0.093172	red
Adamts7	Dehydroepiandrosterone	0.977673	0.000742155	Group	***	0.00905535	red
Adamts7	Methoxsalen	0.998977	1.568e-06	Group	***	5.50759e-05	red
Adamts7	dGTP	0.950097	0.00367338	Group	**	0.0236684	red
Adamts7	2-Hydroxycinnamic acid	0.997443	9.79944e-06	Group	***	0.000244986	red
Adamts7	Glycogen	0.996319	2.02979e-05	Group	***	0.00042196	red
Adamts7	Desmosterol	0.992873	7.60052e-05	Group	***	0.00114917	red
Adamts7	4-Hydroxycinnamic acid	0.968852	0.0014402	Group	**	0.00893275	red
Adamts7	Sucrose	0.99898	1.56094e-06	Group	***	5.20315e-05	red
Adamts7	Piroxicam	0.997301	1.09134e-05	Group	***	0.000262936	red
Adamts7	Mevalonic acid	0.993461	6.39908e-05	Group	***	0.00155482	red
Adamts7	ADP-glucose	0.996952	1.39231e-05	Group	***	0.000366101	red
Adamts7	Cholestenone	0.973726	0.00102642	Group	**	0.0102505	red
Adamts7	2'-Deoxyguanosine 5'-monophosphate	0.997973	6.1603e-06	Group	***	0.000202643	red
Adamts7	Chalcone	0.997813	7.16861e-06	Group	***	0.000179215	red
Adamts7	17-Hydroxyprogesterone	0.973883	0.00101425	Group	**	0.00789568	red
Mgea5	Squalene	0.957024	0.00273075	Group	**	0.00936775	red
Mgea5	gamma-Glutamylcysteine	0.814079	0.0486365	Group	*	0.0694807	red
Mgea5	Threonic acid	0.986069	0.000289755	Group	***	0.00181097	red
Mgea5	Maltotriose	0.976589	0.000815721	Group	***	0.00339884	red
Mgea5	Salicin	0.974322	0.000980596	Group	***	0.00426346	red
Mgea5	Ibuprofen	0.923492	0.00855635	Group	**	0.0252362	red
Mgea5	Glutaric acid	0.820688	0.0453466	Group	*	0.13075	red
Mgea5	Taxiphyllin	0.985454	0.000315831	Group	***	0.00142313	red
Mgea5	Dethiobiotin	0.929325	0.007316	Group	**	0.0187091	red
Mgea5	L-Tryptophan	0.813316	0.0490235	Group	*	0.123919	red
Mgea5	Nebularine	0.973062	0.00107872	Group	**	0.00431488	red
Mgea5	Pravastatin	0.818958	0.0461971	Group	*	0.133095	red
Mgea5	Porphobilinogen	0.954436	0.0030668	Group	**	0.00857045	red
Mgea5	L-Norleucine	0.954131	0.00310769	Group	**	0.0106365	red
Mgea5	Cocaine	0.960101	0.00235615	Group	**	0.00785384	red
Mgea5	Dephospho-CoA	0.952638	0.00331164	Group	**	0.0172622	red
Mgea5	Deoxyguanosine	0.972252	0.00114422	Group	**	0.00440086	red
Mgea5	Betaine aldehyde	0.980396	0.000572684	Group	***	0.00529437	red
Mgea5	Glucaric acid	0.940262	0.00524635	Group	**	0.0180085	red
Mgea5	Alanyltryptophan	0.907528	0.0124313	Group	*	0.0174621	red
Mgea5	dGDP	0.890505	0.0173273	Group	*	0.025112	red
Mgea5	Sphinganine 1-phosphate	0.949452	0.00376809	Group	**	0.0110826	red
Mgea5	3a,7a,12a-Trihydroxy-5b-cholestan-26-al	0.866956	0.0253737	Group	*	0.0352299	red
Mgea5	Farnesyl pyrophosphate	0.899009	0.0147839	Group	*	0.026588	red
Mgea5	D-Tagatose	0.956549	0.00279103	Group	**	0.0088516	red
Mgea5	O-Phosphohomoserine	0.967298	0.00158661	Group	**	0.00620498	red
Mgea5	Dehydroepiandrosterone	0.937321	0.0057699	Group	**	0.0127593	red
Mgea5	Methoxsalen	0.977112	0.000779799	Group	***	0.00324916	red
Mgea5	dGTP	0.927142	0.00776903	Group	**	0.0236684	red
Mgea5	2-Hydroxycinnamic acid	0.973047	0.00107989	Group	**	0.00489944	red
Mgea5	Glycogen	0.971033	0.00124644	Group	**	0.00519351	red
Mgea5	Desmosterol	0.967765	0.00154193	Group	**	0.00616771	red
Mgea5	4-Hydroxycinnamic acid	0.925182	0.00818724	Group	**	0.0133072	red
Mgea5	Sucrose	0.982655	0.000448662	Group	***	0.00186943	red
Mgea5	Piroxicam	0.974677	0.000953788	Group	***	0.00397412	red
Mgea5	Mevalonic acid	0.963121	0.00201497	Group	**	0.00609244	red
Mgea5	ADP-glucose	0.98649	0.000272531	Group	***	0.00122538	red
Mgea5	Cholestenone	0.938845	0.00549553	Group	**	0.0112276	red
Mgea5	2'-Deoxyguanosine 5'-monophosphate	0.974392	0.000975248	Group	***	0.00406353	red
Mgea5	Chalcone	0.974058	0.00100074	Group	**	0.00454122	red
Mgea5	17-Hydroxyprogesterone	0.931578	0.00686219	Group	**	0.0118907	red
Wnt5a	Squalene	0.964961	0.00182004	Group	**	0.00903745	red
Wnt5a	gamma-Glutamylcysteine	0.864613	0.0262538	Group	*	0.0461122	red
Wnt5a	Formyl-CoA	0.878127	0.0213743	Group	*	0.0393546	red
Wnt5a	Threonic acid	0.984828	0.000343525	Group	***	0.00190847	red
Wnt5a	Maltotriose	0.99581	2.62957e-05	Group	***	0.000343176	red
Wnt5a	Salicin	0.995381	3.19559e-05	Group	***	0.000405158	red
Wnt5a	Gamma-Butyrolactone	0.828626	0.0415372	Group	*	0.0722729	red
Wnt5a	Ibuprofen	0.942141	0.00492467	Group	**	0.0252362	red
Wnt5a	Taxiphyllin	0.994828	4.0049e-05	Group	***	0.000494007	red
Wnt5a	Dethiobiotin	0.937004	0.0058277	Group	**	0.0182384	red
Wnt5a	Nebularine	0.97959	0.000620613	Group	***	0.00326377	red
Wnt5a	Porphobilinogen	0.985837	0.00029948	Group	***	0.00374349	red
Wnt5a	L-Norleucine	0.982732	0.000444707	Group	***	0.00494119	red
Wnt5a	Cocaine	0.987135	0.000247206	Group	***	0.00247206	red
Wnt5a	Dephospho-CoA	0.967784	0.00154012	Group	**	0.0172622	red
Wnt5a	Deoxyguanosine	0.987318	0.000240236	Group	***	0.00200197	red
Wnt5a	Betaine aldehyde	0.97209	0.0011576	Group	**	0.00529437	red
Wnt5a	Glucaric acid	0.962309	0.00210417	Group	**	0.0180085	red
Wnt5a	Alanyltryptophan	0.954273	0.00308858	Group	**	0.0120093	red
Wnt5a	dGDP	0.93293	0.00659672	Group	**	0.0182132	red
Wnt5a	Sphinganine 1-phosphate	0.983029	0.000429569	Group	***	0.0097475	red
Wnt5a	3a,7a,12a-Trihydroxy-5b-cholestan-26-al	0.926445	0.00791657	Group	**	0.0346662	red
Wnt5a	Adenosine 2'-phosphate	0.820511	0.0454331	Group	*	0.0948649	red
Wnt5a	Farnesyl pyrophosphate	0.937505	0.00573631	Group	**	0.026588	red
Wnt5a	D-Tagatose	0.98552	0.000312987	Group	***	0.00378491	red
Wnt5a	O-Phosphohomoserine	0.992841	7.67041e-05	Group	***	0.00110286	red
Wnt5a	Beta-D-Glucose	0.833109	0.0394545	Group	*	0.093172	red
Wnt5a	Dehydroepiandrosterone	0.975604	0.00088547	Group	***	0.00905535	red
Wnt5a	Methoxsalen	0.995944	2.46413e-05	Group	***	0.000349244	red
Wnt5a	dGTP	0.948209	0.00395396	Group	**	0.0236684	red
Wnt5a	2-Hydroxycinnamic acid	0.994685	4.22993e-05	Group	***	0.000704988	red
Wnt5a	Glycogen	0.993374	6.57104e-05	Group	***	0.00082138	red
Wnt5a	Desmosterol	0.989802	0.000155458	Group	***	0.00159357	red
Wnt5a	4-Hydroxycinnamic acid	0.967268	0.00158951	Group	**	0.00893275	red
Wnt5a	Sucrose	0.995628	2.86315e-05	Group	***	0.000357894	red
Wnt5a	Piroxicam	0.994203	5.03084e-05	Group	***	0.000558982	red
Wnt5a	Mevalonic acid	0.990938	0.000122807	Group	***	0.00155482	red
Wnt5a	ADP-glucose	0.993403	6.51466e-05	Group	***	0.000665241	red
Wnt5a	Cholestenone	0.97195	0.0011692	Group	**	0.0102505	red
Wnt5a	2'-Deoxyguanosine 5'-monophosphate	0.994986	3.764e-05	Group	***	0.0004705	red
Wnt5a	Chalcone	0.995017	3.719e-05	Group	***	0.000580429	red
Wnt5a	17-Hydroxyprogesterone	0.972103	0.00115654	Group	**	0.00789568	red
Scamp1	Squalene	0.973007	0.00108311	Group	**	0.00833165	red
Scamp1	Threonic acid	0.994566	4.42154e-05	Group	***	0.00181097	red
Scamp1	Maltotriose	0.981632	0.000502999	Group	***	0.00264679	red
Scamp1	Salicin	0.978635	0.000679838	Group	***	0.00339919	red
Scamp1	Ibuprofen	0.935849	0.00604094	Group	**	0.0252362	red
Scamp1	Glutaric acid	0.846377	0.0335872	Group	*	0.13075	red
Scamp1	Taxiphyllin	0.992207	9.08698e-05	Group	***	0.00064907	red
Scamp1	Dethiobiotin	0.944553	0.00452635	Group	**	0.0182384	red
Scamp1	Nebularine	0.98555	0.000311708	Group	***	0.00316333	red
Scamp1	Pravastatin	0.844496	0.0343922	Group	*	0.133095	red
Scamp1	Porphobilinogen	0.957139	0.00271618	Group	**	0.00848807	red
Scamp1	L-Norleucine	0.959302	0.00245082	Group	**	0.0106365	red
Scamp1	Cocaine	0.974185	0.000990987	Group	***	0.00583483	red
Scamp1	Dephospho-CoA	0.951855	0.00342112	Group	**	0.0172622	red
Scamp1	Deoxyguanosine	0.98111	0.000531881	Group	***	0.00265941	red
Scamp1	Betaine aldehyde	0.989597	0.000161761	Group	***	0.00529437	red
Scamp1	Glucaric acid	0.937383	0.00575862	Group	**	0.0180085	red
Scamp1	Alanyltryptophan	0.902893	0.0136867	Group	*	0.0182489	red
Scamp1	dGDP	0.88234	0.0199513	Group	*	0.0269611	red
Scamp1	Sphinganine 1-phosphate	0.951428	0.00348154	Group	**	0.0109893	red
Scamp1	3a,7a,12a-Trihydroxy-5b-cholestan-26-al	0.868799	0.0246912	Group	*	0.0352299	red
Scamp1	Farnesyl pyrophosphate	0.882817	0.0197933	Group	*	0.026588	red
Scamp1	D-Tagatose	0.960918	0.00226124	Group	**	0.0088516	red
Scamp1	O-Phosphohomoserine	0.970111	0.00132668	Group	**	0.00620498	red
Scamp1	Dehydroepiandrosterone	0.938125	0.0056244	Group	**	0.0127593	red
Scamp1	Methoxsalen	0.982199	0.000472473	Group	***	0.0024867	red
Scamp1	dGTP	0.923102	0.00864254	Group	**	0.0236684	red
Scamp1	2-Hydroxycinnamic acid	0.976164	0.000845472	Group	***	0.00444985	red
Scamp1	Glycogen	0.97614	0.000847181	Group	***	0.00439992	red
Scamp1	Desmosterol	0.974109	0.000996849	Group	***	0.00516188	red
Scamp1	4-Hydroxycinnamic acid	0.922425	0.00879345	Group	**	0.0133234	red
Scamp1	Sucrose	0.989486	0.00016525	Group	***	0.000972059	red
Scamp1	Piroxicam	0.980594	0.000561251	Group	***	0.00295395	red
Scamp1	Mevalonic acid	0.965487	0.00176617	Group	**	0.00609244	red
Scamp1	ADP-glucose	0.993911	5.54952e-05	Group	***	0.000665241	red
Scamp1	Cholestenone	0.93578	0.00605392	Group	**	0.0112276	red
Scamp1	2'-Deoxyguanosine 5'-monophosphate	0.979454	0.000628898	Group	***	0.00328544	red
Scamp1	Chalcone	0.977382	0.000761585	Group	***	0.0040102	red
Scamp1	17-Hydroxyprogesterone	0.930218	0.00713442	Group	**	0.0118907	red
Rnd3	Squalene	0.978916	0.000662145	Group	***	0.00833165	red
Rnd3	Threonic acid	0.99211	9.31432e-05	Group	***	0.00181097	red
Rnd3	Maltotriose	0.982161	0.000474533	Group	***	0.00263629	red
Rnd3	Salicin	0.978916	0.000662106	Group	***	0.00339919	red
Rnd3	Ibuprofen	0.94617	0.00426844	Group	**	0.0252362	red
Rnd3	Glutaric acid	0.860669	0.0277671	Group	*	0.13075	red
Rnd3	Taxiphyllin	0.991303	0.000113126	Group	***	0.000707037	red
Rnd3	Dethiobiotin	0.95456	0.00305031	Group	**	0.0182384	red
Rnd3	Androsterone	0.816413	0.0474623	Group	*	0.174566	red
Rnd3	Nebularine	0.989281	0.000171735	Group	***	0.00316333	red
Rnd3	Pravastatin	0.859112	0.0283759	Group	*	0.133095	red
Rnd3	Porphobilinogen	0.959298	0.0024512	Group	**	0.00817068	red
Rnd3	L-Norleucine	0.963611	0.00196217	Group	**	0.0103272	red
Rnd3	Cocaine	0.974173	0.000991921	Group	***	0.00583483	red
Rnd3	Dephospho-CoA	0.94384	0.00464237	Group	**	0.0172622	red
Rnd3	Deoxyguanosine	0.985074	0.000332511	Group	***	0.00237508	red
Rnd3	Betaine aldehyde	0.985605	0.000309324	Group	***	0.00529437	red
Rnd3	Glucaric acid	0.929309	0.00731923	Group	**	0.0185656	red
Rnd3	Alanyltryptophan	0.90177	0.0139998	Group	*	0.0184208	red
Rnd3	dGDP	0.875415	0.0223151	Group	*	0.0289807	red
Rnd3	Sphinganine 1-phosphate	0.94693	0.0041499	Group	**	0.0115275	red
Rnd3	3a,7a,12a-Trihydroxy-5b-cholestan-26-al	0.87252	0.023341	Group	*	0.0348444	red
Rnd3	Androstenedione	0.817303	0.0470184	Group	*	0.17362	red
Rnd3	Farnesyl pyrophosphate	0.886166	0.0186998	Group	*	0.026588	red
Rnd3	D-Tagatose	0.964308	0.00188811	Group	**	0.0088516	red
Rnd3	O-Phosphohomoserine	0.970165	0.00132195	Group	**	0.00620498	red
Rnd3	Dehydroepiandrosterone	0.940531	0.00519975	Group	**	0.0127593	red
Rnd3	Methoxsalen	0.98264	0.000449434	Group	***	0.0024867	red
Rnd3	dGTP	0.913375	0.0109307	Group	*	0.0236684	red
Rnd3	2-Hydroxycinnamic acid	0.975145	0.000918958	Group	***	0.00449729	red
Rnd3	Glycogen	0.977927	0.000725427	Group	***	0.00403015	red
Rnd3	Desmosterol	0.977406	0.000759948	Group	***	0.00422193	red
Rnd3	4-Hydroxycinnamic acid	0.921808	0.00893198	Group	**	0.0133313	red
Rnd3	Sucrose	0.989994	0.000149685	Group	***	0.000935533	red
Rnd3	Piroxicam	0.982368	0.000463614	Group	***	0.00257563	red
Rnd3	Mevalonic acid	0.965833	0.00173114	Group	**	0.00609244	red
Rnd3	ADP-glucose	0.992972	7.39192e-05	Group	***	0.000665241	red
Rnd3	Cholestenone	0.931408	0.00689586	Group	**	0.0117469	red
Rnd3	2'-Deoxyguanosine 5'-monophosphate	0.980521	0.000565432	Group	***	0.00314129	red
Rnd3	Chalcone	0.976373	0.000830781	Group	***	0.00410356	red
Rnd3	17-Hydroxyprogesterone	0.930741	0.00702916	Group	**	0.0118907	red
Ddah2	Squalene	0.942228	0.00490997	Group	**	0.0126152	red
Ddah2	Threonic acid	0.938173	0.00561577	Group	**	0.0127631	red
Ddah2	Maltotriose	0.915613	0.0103812	Group	*	0.0154944	red
Ddah2	Salicin	0.9094	0.0119408	Group	*	0.0164397	red
Ddah2	Ibuprofen	0.91894	0.00958974	Group	**	0.0252362	red
Ddah2	Glutaric acid	0.900462	0.0143685	Group	*	0.13075	red
Ddah2	Taxiphyllin	0.930638	0.00704985	Group	**	0.0128179	red
Ddah2	Dethiobiotin	0.938803	0.00550299	Group	**	0.0182384	red
Ddah2	Androsterone	0.849628	0.0322174	Group	*	0.174566	red
Ddah2	Nebularine	0.943803	0.00464849	Group	**	0.0110678	red
Ddah2	Pravastatin	0.89854	0.014919	Group	*	0.133095	red
Ddah2	Porphobilinogen	0.88548	0.0189212	Group	*	0.0202085	red
Ddah2	L-Norleucine	0.901038	0.0142057	Group	*	0.018941	red
Ddah2	Cocaine	0.905709	0.012917	Group	*	0.0165824	red
Ddah2	Dephospho-CoA	0.851672	0.0313702	Group	*	0.0323404	red
Ddah2	Deoxyguanosine	0.936302	0.00595691	Group	**	0.0135384	red
Ddah2	Betaine aldehyde	0.934579	0.00627991	Group	**	0.0148739	red
Ddah2	Glucaric acid	0.829385	0.0411809	Group	*	0.0424545	red
Ddah2	Sphinganine 1-phosphate	0.866609	0.0255029	Group	*	0.0270195	red
Ddah2	Androstenedione	0.85062	0.031805	Group	*	0.17362	red
Ddah2	D-Tagatose	0.897793	0.0151355	Group	*	0.019044	red
Ddah2	O-Phosphohomoserine	0.894863	0.0159997	Group	*	0.0177775	red
Ddah2	Dehydroepiandrosterone	0.860329	0.0278995	Group	*	0.0290619	red
Ddah2	Methoxsalen	0.9162	0.0102393	Group	*	0.0154847	red
Ddah2	2-Hydroxycinnamic acid	0.900209	0.0144406	Group	*	0.0171912	red
Ddah2	Glycogen	0.912618	0.0111199	Group	*	0.0161657	red
Ddah2	Desmosterol	0.91818	0.00976783	Group	**	0.0164437	red
Ddah2	4-Hydroxycinnamic acid	0.826542	0.0425219	Group	*	0.043837	red
Ddah2	Sucrose	0.930437	0.00709013	Group	**	0.0126609	red
Ddah2	Piroxicam	0.920147	0.00931016	Group	**	0.0155169	red
Ddah2	Mevalonic acid	0.88913	0.0177569	Group	*	0.0188903	red
Ddah2	ADP-glucose	0.935022	0.00619609	Group	**	0.0133793	red
Ddah2	Cholestenone	0.832209	0.0398688	Group	*	0.0411019	red
Ddah2	2'-Deoxyguanosine 5'-monophosphate	0.914451	0.0106649	Group	*	0.0159177	red
Ddah2	Chalcone	0.902222	0.0138733	Group	*	0.0169321	red
Ddah2	Thiamine monophosphate	0.8435	0.0348219	Group	*	0.178934	red
Ddah2	17-Hydroxyprogesterone	0.84122	0.035815	Group	*	0.037208	red
Casp3	Squalene	0.976728	0.000806096	Group	***	0.00833165	red
Casp3	Formyl-CoA	0.829634	0.0410642	Group	*	0.0586632	red
Casp3	Threonic acid	0.98058	0.000562063	Group	***	0.00268815	red
Casp3	Maltotriose	0.984468	0.000360004	Group	***	0.00225002	red
Casp3	Salicin	0.981997	0.000483262	Group	***	0.00296875	red
Casp3	Ibuprofen	0.957781	0.00263599	Group	**	0.0252362	red
Casp3	Glutaric acid	0.855235	0.0299183	Group	*	0.13075	red
Casp3	Taxiphyllin	0.986918	0.000255597	Group	***	0.00127798	red
Casp3	Dethiobiotin	0.959948	0.0023741	Group	**	0.0182384	red
Casp3	Androsterone	0.82759	0.0420253	Group	*	0.174566	red
Casp3	Nebularine	0.985823	0.000300037	Group	***	0.00316333	red
Casp3	Pravastatin	0.854743	0.0301169	Group	*	0.133095	red
Casp3	Porphobilinogen	0.969848	0.00135	Group	**	0.00750001	red
Casp3	L-Norleucine	0.974671	0.000954186	Group	***	0.00677389	red
Casp3	Cocaine	0.971945	0.00116961	Group	**	0.00588822	red
Casp3	Dephospho-CoA	0.936188	0.00597799	Group	**	0.0172622	red
Casp3	Deoxyguanosine	0.988402	0.000201007	Group	***	0.00200197	red
Casp3	Betaine aldehyde	0.968903	0.00143549	Group	**	0.00598123	red
Casp3	Glucaric acid	0.925408	0.00813843	Group	**	0.0185656	red
Casp3	Alanyltryptophan	0.917884	0.00983776	Group	**	0.0156155	red
Casp3	dGDP	0.883941	0.0194229	Group	*	0.0266067	red
Casp3	Sphinganine 1-phosphate	0.951182	0.00351658	Group	**	0.0109893	red
Casp3	3a,7a,12a-Trihydroxy-5b-cholestan-26-al	0.898687	0.0148765	Group	*	0.0346662	red
Casp3	Adenosine 2'-phosphate	0.823944	0.0437649	Group	*	0.0948649	red
Casp3	Androstenedione	0.828254	0.0417121	Group	*	0.17362	red
Casp3	Farnesyl pyrophosphate	0.914091	0.0107536	Group	*	0.026588	red
Casp3	D-Tagatose	0.974688	0.000952937	Group	***	0.00597039	red
Casp3	O-Phosphohomoserine	0.975496	0.000893329	Group	***	0.00525488	red
Casp3	Beta-D-Glucose	0.842591	0.0352161	Group	*	0.093172	red
Casp3	Dehydroepiandrosterone	0.955148	0.00297242	Group	**	0.0102497	red
Casp3	Methoxsalen	0.984652	0.000351547	Group	***	0.00219717	red
Casp3	dGTP	0.907519	0.0124336	Group	*	0.0236684	red
Casp3	2-Hydroxycinnamic acid	0.977332	0.000764914	Group	***	0.00444985	red
Casp3	Glycogen	0.98313	0.000424474	Group	***	0.00249691	red
Casp3	Desmosterol	0.983886	0.000387397	Group	***	0.00276712	red
Casp3	4-Hydroxycinnamic acid	0.935744	0.00606051	Group	**	0.011748	red
Casp3	Sucrose	0.98888	0.000184782	Group	***	0.00102657	red
Casp3	Piroxicam	0.986018	0.000291878	Group	***	0.00179652	red
Casp3	Mevalonic acid	0.972692	0.00110838	Group	**	0.00609244	red
Casp3	ADP-glucose	0.987225	0.000243777	Group	***	0.00116085	red
Casp3	Cholestenone	0.936905	0.0058459	Group	**	0.0112276	red
Casp3	2'-Deoxyguanosine 5'-monophosphate	0.984087	0.000377828	Group	***	0.00229832	red
Casp3	Chalcone	0.978196	0.000707965	Group	***	0.0040102	red
Casp3	Thiamine monophosphate	0.823436	0.04401	Group	*	0.178934	red
Casp3	17-Hydroxyprogesterone	0.94485	0.00447847	Group	**	0.0117089	red
Ube2s	Tobramycin	0.855802	0.0296906	Group	*	0.0775118	red
Ube2s	Glycylleucine	0.873485	0.0229965	Group	*	0.0338184	red
Ube2s	Calcitriol	0.885302	0.0189791	Group	*	0.0266905	red
Ube2s	All-trans-hexaprenyl diphosphate	0.987478	0.000234221	Group	***	0.000965413	red
Ube2s	Ureidosuccinic acid	0.890668	0.0172768	Group	*	0.0327722	red
Ube2s	Malonyl-CoA	0.913217	0.0109701	Group	*	0.0169006	red
Ube2s	3-Mercaptopyruvic acid	0.930072	0.00716388	Group	**	0.0159133	red
Ube2s	Panose	0.979541	0.000623562	Group	***	0.00257591	red
Ube2s	Nicotinamide ribotide	0.843075	0.0350059	Group	*	0.0538552	red
Ube2s	dADP	0.956883	0.00274852	Group	**	0.0111009	red
Ube2s	Luteolin	0.860698	0.0277559	Group	*	0.0703196	red
Ube2s	CDP-glucose	0.900055	0.0144844	Group	*	0.033333	red
Ube2s	N-Acetyl-b-glucosaminylamine	0.825532	0.0430031	Group	*	0.0603463	red
Ube2s	D-Leucine	0.868125	0.0249398	Group	*	0.111822	red
Banf1	Tobramycin	0.860013	0.0280229	Group	*	0.0775118	red
Banf1	Glycylleucine	0.853991	0.0304217	Group	*	0.0384732	red
Banf1	Calcitriol	0.88457	0.0192171	Group	*	0.0266905	red
Banf1	All-trans-hexaprenyl diphosphate	0.989996	0.000149618	Group	***	0.000965413	red
Banf1	Ureidosuccinic acid	0.87999	0.0207395	Group	*	0.0327722	red
Banf1	Malonyl-CoA	0.907549	0.0124256	Group	*	0.0177509	red
Banf1	3-Mercaptopyruvic acid	0.942418	0.004878	Group	**	0.0151399	red
Banf1	Panose	0.974305	0.000981849	Group	***	0.0029753	red
Banf1	Nicotinamide ribotide	0.831434	0.0402269	Group	*	0.0544166	red
Banf1	dADP	0.939971	0.00529706	Group	**	0.0117637	red
Banf1	Luteolin	0.863347	0.026735	Group	*	0.0703196	red
Banf1	CDP-glucose	0.907858	0.0123441	Group	*	0.0332995	red
Banf1	N-Acetyl-b-glucosaminylamine	0.828155	0.0417585	Group	*	0.0603463	red
Banf1	D-Leucine	0.857443	0.0290352	Group	*	0.111822	red
Pcna	Tobramycin	0.896069	0.0156412	Group	*	0.0775118	red
Pcna	Glycylleucine	0.848936	0.0325067	Group	*	0.039606	red
Pcna	Calcitriol	0.886718	0.0185222	Group	*	0.0266905	red
Pcna	Corticosterone	0.837198	0.0375991	Group	*	0.203475	red
Pcna	All-trans-hexaprenyl diphosphate	0.966995	0.00161602	Group	**	0.00304909	red
Pcna	Ureidosuccinic acid	0.896682	0.0154605	Group	*	0.0327722	red
Pcna	Malonyl-CoA	0.914525	0.0106467	Group	*	0.0169006	red
Pcna	3-Mercaptopyruvic acid	0.946021	0.00429193	Group	**	0.0151399	red
Pcna	Panose	0.972024	0.00116304	Group	**	0.00314335	red
Pcna	Nicotinamide ribotide	0.85268	0.0309559	Group	*	0.0533127	red
Pcna	dADP	0.955819	0.00288486	Group	**	0.0111009	red
Pcna	Luteolin	0.895536	0.0157991	Group	*	0.0703196	red
Pcna	CDP-glucose	0.892048	0.0168514	Group	*	0.033333	red
Pcna	N-Acetyl-b-glucosaminylamine	0.829351	0.0411967	Group	*	0.0603463	red
Pcna	D-Leucine	0.842095	0.0354324	Group	*	0.111822	red
Ctsc	Squalene	0.973485	0.00104525	Group	**	0.00833165	red
Ctsc	gamma-Glutamylcysteine	0.859765	0.0281197	Group	*	0.0484823	red
Ctsc	Formyl-CoA	0.870674	0.0240063	Group	*	0.0393546	red
Ctsc	Threonic acid	0.990137	0.000145433	Group	***	0.00181097	red
Ctsc	Maltotriose	0.99861	2.896e-06	Group	***	7.24001e-05	red
Ctsc	Salicin	0.997848	6.93921e-06	Group	***	0.00017348	red
Ctsc	Gamma-Butyrolactone	0.821727	0.044839	Group	*	0.0759983	red
Ctsc	Ibuprofen	0.946608	0.0042	Group	**	0.0252362	red
Ctsc	Taxiphyllin	0.998861	1.94505e-06	Group	***	9.72523e-05	red
Ctsc	Dethiobiotin	0.943068	0.00476967	Group	**	0.0182384	red
Ctsc	Nebularine	0.987222	0.000243876	Group	***	0.00316333	red
Ctsc	Porphobilinogen	0.987022	0.000251567	Group	***	0.00374349	red
Ctsc	L-Norleucine	0.984743	0.000347387	Group	***	0.00459049	red
Ctsc	Cocaine	0.992442	8.54619e-05	Group	***	0.00183934	red
Ctsc	Dephospho-CoA	0.969408	0.00138951	Group	**	0.0172622	red
Ctsc	Deoxyguanosine	0.991369	0.000111413	Group	***	0.00180524	red
Ctsc	Betaine aldehyde	0.978117	0.000713055	Group	***	0.00529437	red
Ctsc	Glucaric acid	0.96283	0.00204677	Group	**	0.0180085	red
Ctsc	Alanyltryptophan	0.952289	0.00336021	Group	**	0.0120093	red
Ctsc	dGDP	0.930373	0.00710316	Group	**	0.0182132	red
Ctsc	Sphinganine 1-phosphate	0.979684	0.000614915	Group	***	0.0097475	red
Ctsc	3a,7a,12a-Trihydroxy-5b-cholestan-26-al	0.91955	0.00944806	Group	**	0.0346662	red
Ctsc	Adenosine 2'-phosphate	0.819701	0.045831	Group	*	0.0948649	red
Ctsc	Farnesyl pyrophosphate	0.932395	0.00670114	Group	**	0.026588	red
Ctsc	D-Tagatose	0.987313	0.000240409	Group	***	0.00378491	red
Ctsc	O-Phosphohomoserine	0.994561	4.4298e-05	Group	***	0.000885961	red
Ctsc	Beta-D-Glucose	0.833487	0.0392813	Group	*	0.093172	red
Ctsc	Dehydroepiandrosterone	0.975721	0.000877082	Group	***	0.00905535	red
Ctsc	Methoxsalen	0.998788	2.20304e-06	Group	***	5.50759e-05	red
Ctsc	dGTP	0.948483	0.00391267	Group	**	0.0236684	red
Ctsc	2-Hydroxycinnamic acid	0.99681	1.52519e-05	Group	***	0.000305039	red
Ctsc	Glycogen	0.995923	2.49004e-05	Group	***	0.00042196	red
Ctsc	Desmosterol	0.992668	8.0442e-05	Group	***	0.00114917	red
Ctsc	4-Hydroxycinnamic acid	0.966171	0.00169722	Group	**	0.00893275	red
Ctsc	Sucrose	0.999383	5.70114e-07	Group	***	2.85057e-05	red
Ctsc	Piroxicam	0.997187	1.18615e-05	Group	***	0.000262936	red
Ctsc	Mevalonic acid	0.992354	8.74676e-05	Group	***	0.00155482	red
Ctsc	ADP-glucose	0.997799	7.26384e-06	Group	***	0.000363192	red
Ctsc	Cholestenone	0.971538	0.00120363	Group	**	0.0102505	red
Ctsc	2'-Deoxyguanosine 5'-monophosphate	0.997674	8.10572e-06	Group	***	0.000202643	red
Ctsc	Chalcone	0.997249	1.13392e-05	Group	***	0.000226784	red
Ctsc	17-Hydroxyprogesterone	0.971492	0.00120745	Group	**	0.00789568	red
Serpinb1a	Tobramycin	0.859733	0.0281323	Group	*	0.0775118	red
Serpinb1a	Glycylleucine	0.901653	0.0140324	Group	*	0.0241939	red
Serpinb1a	Calcitriol	0.918688	0.00964859	Group	**	0.0214946	red
Serpinb1a	All-trans-hexaprenyl diphosphate	0.986087	0.000288991	Group	***	0.000967052	red
Serpinb1a	Ureidosuccinic acid	0.908864	0.0120801	Group	*	0.0327722	red
Serpinb1a	Malonyl-CoA	0.93964	0.00535512	Group	**	0.0140924	red
Serpinb1a	3-Mercaptopyruvic acid	0.936485	0.0059232	Group	**	0.015395	red
Serpinb1a	Panose	0.991472	0.00010879	Group	***	0.000836843	red
Serpinb1a	Nicotinamide ribotide	0.862622	0.0270126	Group	*	0.0533127	red
Serpinb1a	Deoxyadenosine monophosphate	0.82353	0.0439648	Group	*	0.0822493	red
Serpinb1a	3-(2-Hydroxyphenyl)propanoic acid	0.825115	0.0432029	Group	*	0.0732252	red
Serpinb1a	dADP	0.962501	0.00208285	Group	**	0.0111009	red
Serpinb1a	Luteolin	0.864287	0.0263773	Group	*	0.0703196	red
Serpinb1a	CDP-glucose	0.925796	0.0080551	Group	**	0.0332995	red
Serpinb1a	N-Acetyl-b-glucosaminylamine	0.855469	0.0298243	Group	*	0.0603463	red
Serpinb1a	D-Leucine	0.830708	0.0405638	Group	*	0.112375	red
Mcm6	Tobramycin	0.870939	0.0239103	Group	*	0.0775118	red
Mcm6	Glycylleucine	0.889642	0.0175962	Group	*	0.0288462	red
Mcm6	Calcitriol	0.918919	0.00959472	Group	**	0.0214946	red
Mcm6	All-trans-hexaprenyl diphosphate	0.98549	0.000314284	Group	***	0.00101382	red
Mcm6	Ureidosuccinic acid	0.907729	0.0123782	Group	*	0.0327722	red
Mcm6	Malonyl-CoA	0.937509	0.00573568	Group	**	0.0144934	red
Mcm6	3-Mercaptopyruvic acid	0.948586	0.00389711	Group	**	0.0151399	red
Mcm6	Panose	0.988599	0.000194224	Group	***	0.00138732	red
Mcm6	Nicotinamide ribotide	0.854827	0.0300831	Group	*	0.0533127	red
Mcm6	Deoxyadenosine monophosphate	0.82149	0.0449547	Group	*	0.0822493	red
Mcm6	dADP	0.954747	0.00302545	Group	**	0.0111009	red
Mcm6	Luteolin	0.874968	0.0224722	Group	*	0.0703196	red
Mcm6	CDP-glucose	0.932651	0.0066511	Group	**	0.0332995	red
Mcm6	N-Acetyl-b-glucosaminylamine	0.853891	0.0304623	Group	*	0.0603463	red
Mcm6	D-Leucine	0.82312	0.044163	Group	*	0.112375	red
Jup	Squalene	0.963847	0.00193692	Group	**	0.00903745	red
Jup	gamma-Glutamylcysteine	0.842942	0.0350637	Group	*	0.0539441	red
Jup	Formyl-CoA	0.84864	0.0326309	Group	*	0.0502013	red
Jup	Threonic acid	0.987976	0.000215988	Group	***	0.00181097	red
Jup	Maltotriose	0.98947	0.000165723	Group	***	0.00118374	red
Jup	Salicin	0.988171	0.000209046	Group	***	0.00149319	red
Jup	Ibuprofen	0.936191	0.00597751	Group	**	0.0252362	red
Jup	Glutaric acid	0.811662	0.0498666	Group	*	0.132193	red
Jup	Taxiphyllin	0.993066	7.19502e-05	Group	***	0.00064907	red
Jup	Dethiobiotin	0.936177	0.00598005	Group	**	0.0182384	red
Jup	Nebularine	0.978891	0.000663685	Group	***	0.00326377	red
Jup	Porphobilinogen	0.973802	0.00102052	Group	**	0.00735986	red
Jup	L-Norleucine	0.97206	0.00116005	Group	**	0.00725032	red
Jup	Cocaine	0.978244	0.000704852	Group	***	0.00469902	red
Jup	Dephospho-CoA	0.96305	0.00202275	Group	**	0.0172622	red
Jup	Deoxyguanosine	0.982998	0.000431165	Group	***	0.00265941	red
Jup	Betaine aldehyde	0.978476	0.000689918	Group	***	0.00529437	red
Jup	Glucaric acid	0.954322	0.00308208	Group	**	0.0180085	red
Jup	Alanyltryptophan	0.934868	0.0062251	Group	**	0.0127043	red
Jup	dGDP	0.915338	0.0104482	Group	*	0.0185069	red
Jup	Sphinganine 1-phosphate	0.97149	0.00120765	Group	**	0.0097475	red
Jup	3a,7a,12a-Trihydroxy-5b-cholestan-26-al	0.903308	0.0135719	Group	*	0.0346662	red
Jup	Farnesyl pyrophosphate	0.920233	0.00929047	Group	**	0.026588	red
Jup	D-Tagatose	0.974657	0.000955262	Group	***	0.00597039	red
Jup	O-Phosphohomoserine	0.983515	0.000405372	Group	***	0.00307797	red
Jup	Beta-D-Glucose	0.812896	0.0492366	Group	*	0.093172	red
Jup	Dehydroepiandrosterone	0.96032	0.00233046	Group	**	0.00912914	red
Jup	Methoxsalen	0.989785	0.000155985	Group	***	0.00111418	red
Jup	dGTP	0.9406	0.00518783	Group	**	0.0236684	red
Jup	2-Hydroxycinnamic acid	0.987167	0.000245967	Group	***	0.00175691	red
Jup	Glycogen	0.985599	0.000309597	Group	***	0.0022114	red
Jup	Desmosterol	0.982201	0.000472412	Group	***	0.00295258	red
Jup	4-Hydroxycinnamic acid	0.950097	0.00367336	Group	**	0.0112632	red
Jup	Sucrose	0.992218	9.06032e-05	Group	***	0.000604021	red
Jup	Piroxicam	0.98775	0.000224184	Group	***	0.00157765	red
Jup	Mevalonic acid	0.980549	0.000563837	Group	***	0.00433721	red
Jup	ADP-glucose	0.99279	7.7782e-05	Group	***	0.000665241	red
Jup	Cholestenone	0.958902	0.00249886	Group	**	0.0102505	red
Jup	2'-Deoxyguanosine 5'-monophosphate	0.988015	0.000214591	Group	***	0.00146146	red
Jup	Chalcone	0.987819	0.000221679	Group	***	0.00158342	red
Jup	17-Hydroxyprogesterone	0.955707	0.00289931	Group	**	0.0107382	red
Gla	Squalene	0.960431	0.00231763	Group	**	0.00911403	red
Gla	gamma-Glutamylcysteine	0.821932	0.0447394	Group	*	0.0657932	red
Gla	Formyl-CoA	0.817699	0.0468214	Group	*	0.0650297	red
Gla	Threonic acid	0.98939	0.000168273	Group	***	0.00181097	red
Gla	Maltotriose	0.981155	0.000529358	Group	***	0.00264679	red
Gla	Salicin	0.979057	0.000653311	Group	***	0.00339919	red
Gla	Ibuprofen	0.926671	0.00786861	Group	**	0.0252362	red
Gla	Glutaric acid	0.81984	0.0457625	Group	*	0.13075	red
Gla	Taxiphyllin	0.989434	0.000166866	Group	***	0.000890142	red
Gla	Dethiobiotin	0.931684	0.00684117	Group	**	0.0182384	red
Gla	L-Tryptophan	0.817604	0.0468682	Group	*	0.123919	red
Gla	Nebularine	0.976096	0.000850301	Group	***	0.00369696	red
Gla	Pravastatin	0.818178	0.0465834	Group	*	0.133095	red
Gla	Porphobilinogen	0.959709	0.00240233	Group	**	0.00817068	red
Gla	L-Norleucine	0.958922	0.00249645	Group	**	0.0106365	red
Gla	Cocaine	0.968202	0.00150061	Group	**	0.00682094	red
Gla	Dephospho-CoA	0.957827	0.00263039	Group	**	0.0172622	red
Gla	Deoxyguanosine	0.976061	0.000852723	Group	***	0.00370749	red
Gla	Betaine aldehyde	0.983319	0.000415063	Group	***	0.00529437	red
Gla	Glucaric acid	0.945969	0.00430008	Group	**	0.0180085	red
Gla	Alanyltryptophan	0.91427	0.0107093	Group	*	0.0158938	red
Gla	dGDP	0.897544	0.0152081	Group	*	0.0226986	red
Gla	Sphinganine 1-phosphate	0.958098	0.00259692	Group	**	0.0102112	red
Gla	3a,7a,12a-Trihydroxy-5b-cholestan-26-al	0.877113	0.021724	Group	*	0.0348444	red
Gla	Farnesyl pyrophosphate	0.900165	0.0144529	Group	*	0.026588	red
Gla	D-Tagatose	0.961487	0.00219634	Group	**	0.0088516	red
Gla	O-Phosphohomoserine	0.972397	0.00113239	Group	**	0.00620498	red
Gla	Dehydroepiandrosterone	0.943059	0.00477104	Group	**	0.0127593	red
Gla	Methoxsalen	0.981659	0.000501482	Group	***	0.00250741	red
Gla	dGTP	0.932928	0.00659713	Group	**	0.0236684	red
Gla	2-Hydroxycinnamic acid	0.977981	0.000721944	Group	***	0.00444985	red
Gla	Glycogen	0.97568	0.000879983	Group	***	0.00439992	red
Gla	Desmosterol	0.972196	0.00114884	Group	**	0.005222	red
Gla	4-Hydroxycinnamic acid	0.931548	0.0068682	Group	**	0.0122646	red
Gla	Sucrose	0.986744	0.000262409	Group	***	0.00133478	red
Gla	Piroxicam	0.979112	0.000649902	Group	***	0.00324951	red
Gla	Mevalonic acid	0.968353	0.00148645	Group	**	0.00609244	red
Gla	ADP-glucose	0.990281	0.000141218	Group	***	0.000784544	red
Gla	Cholestenone	0.944987	0.00445638	Group	**	0.0112276	red
Gla	2'-Deoxyguanosine 5'-monophosphate	0.978996	0.000657089	Group	***	0.00328544	red
Gla	Chalcone	0.978939	0.000660654	Group	***	0.0040102	red
Gla	17-Hydroxyprogesterone	0.937703	0.0057005	Group	**	0.0118907	red
Pde3a	Squalene	0.968319	0.00148967	Group	**	0.00903745	red
Pde3a	gamma-Glutamylcysteine	0.871832	0.023588	Group	*	0.043456	red
Pde3a	Formyl-CoA	0.879272	0.0209831	Group	*	0.0393546	red
Pde3a	Threonic acid	0.988673	0.000191734	Group	***	0.00181097	red
Pde3a	Maltotriose	0.998783	2.21993e-06	Group	***	7.24001e-05	red
Pde3a	Salicin	0.998472	3.49829e-06	Group	***	0.000147961	red
Pde3a	Gamma-Butyrolactone	0.834383	0.0388722	Group	*	0.0694146	red
Pde3a	Ibuprofen	0.941131	0.00509628	Group	**	0.0252362	red
Pde3a	Taxiphyllin	0.998232	4.68661e-06	Group	***	0.000117165	red
Pde3a	Dethiobiotin	0.935963	0.00601989	Group	**	0.0182384	red
Pde3a	L-Tryptophan	0.815324	0.0480087	Group	*	0.123919	red
Pde3a	Nebularine	0.983396	0.000411233	Group	***	0.00316333	red
Pde3a	Porphobilinogen	0.9883	0.000204548	Group	***	0.00374349	red
Pde3a	L-Norleucine	0.984312	0.00036724	Group	***	0.00459049	red
Pde3a	Cocaine	0.992497	8.42368e-05	Group	***	0.00183934	red
Pde3a	Dephospho-CoA	0.973953	0.00100883	Group	**	0.0172622	red
Pde3a	Deoxyguanosine	0.988874	0.000184995	Group	***	0.00200197	red
Pde3a	Betaine aldehyde	0.976406	0.000828476	Group	***	0.00529437	red
Pde3a	Glucaric acid	0.968573	0.00146599	Group	**	0.0180085	red
[truncated: 3,188 more rows]

## Sheet: SASCs_EASCs_PASCs (common)
category1	category2	Correlation	Pvalue	Type	Significance	AdjPvalue	red
Actb	Lathosterol	0.942926	0.000138272	Group	***	0.00197788	red
Thbs1	Canavanine	0.751344	0.0195975	Group	*	0.0714367	red
Thbs1	Lathosterol	0.912678	0.000594303	Group	***	0.00220112	red
Flna	L-Galactose	0.710242	0.0320288	Group	*	0.213526	red
Flna	Xylobiose	0.703683	0.0343934	Group	*	0.229289	red
Flna	Lathosterol	0.933576	0.000232969	Group	***	0.00197788	red
Cxcl12	Penicillin G	0.982635	2.23402e-06	Group	***	3.19145e-05	red
Cxcl12	5alpha-Cholestanone	0.97791	5.16281e-06	Group	***	1.54437e-05	red
Cxcl12	4-Hydroxyproline	0.789645	0.0113645	Group	*	0.0149533	red
Cxcl12	Pantothenic acid	0.942973	0.000137878	Group	***	0.000293358	red
Cxcl12	Zonisamide	0.961272	3.62367e-05	Group	***	0.000150986	red
Cxcl12	Butyrylcarnitine	0.977479	5.52172e-06	Group	***	1.62404e-05	red
Cxcl12	Pelargonic acid	0.859695	0.00296149	Group	**	0.0104285	red
Cxcl12	Delta-Tocopherol	0.958761	4.50388e-05	Group	***	0.000107235	red
Cxcl12	Pyroglutamic acid	0.978078	5.02752e-06	Group	***	1.51645e-05	red
Cxcl12	Formiminoglutamic acid	0.974685	8.29149e-06	Group	***	2.59109e-05	red
Cxcl12	Hesperetin	0.98446	1.51702e-06	Group	***	5.79278e-06	red
Cxcl12	Bepridil	0.961474	3.55871e-05	Group	***	0.000126879	red
Cxcl12	Sanguinarine	0.978412	4.76573e-06	Group	***	4.81787e-05	red
Cxcl12	N,N-Dimethylformamide	0.975852	7.03677e-06	Group	***	2.19899e-05	red
Cxcl12	Thiabendazole	0.980834	3.15003e-06	Group	***	1.31251e-05	red
Cxcl12	Pyrrolidonecarboxylic acid	0.981039	3.03417e-06	Group	***	9.78764e-06	red
Cxcl12	Argininosuccinic acid	0.97753	5.4779e-06	Group	***	1.61115e-05	red
Cxcl12	Okadaic acid	0.969676	1.55201e-05	Group	***	4.43432e-05	red
Cxcl12	Neomycin	0.913381	0.000578148	Group	***	0.00161519	red
Cxcl12	3,7-Dimethylquercetin	0.974458	8.55267e-06	Group	***	2.51549e-05	red
Cxcl12	Adenosine triphosphate	0.976991	5.94893e-06	Group	***	1.78621e-05	red
Cxcl12	L-Leucine	0.957233	5.10762e-05	Group	***	0.000138044	red
Cxcl12	Cysteine-S-sulfate	0.959117	4.37084e-05	Group	***	0.000174834	red
Cxcl12	(S)-Reticuline	0.985943	1.06963e-06	Group	***	3.96159e-06	red
Cxcl12	Dibutyl phthalate	0.930463	0.000272621	Group	***	0.000486268	red
Cxcl12	S-Lactoylglutathione	0.977003	5.93759e-06	Group	***	1.7695e-05	red
Cxcl12	Enol-phenylpyruvate	0.858123	0.00307433	Group	**	0.00458855	red
Cxcl12	Lotaustralin	0.974474	8.53354e-06	Group	***	2.50986e-05	red
Cxcl12	Campesterol	0.976804	6.11843e-06	Group	***	1.81544e-05	red
Cxcl12	NAD	0.961279	3.62146e-05	Group	***	0.000100596	red
Cxcl12	Citrulline	0.975125	7.80144e-06	Group	***	2.29454e-05	red
Cxcl12	7,8-Dihydropteroic acid	0.950353	8.55107e-05	Group	***	0.000305395	red
Cxcl12	Decyl alcohol	0.98746	7.18291e-07	Group	***	2.59607e-06	red
Cxcl12	Diacetyl	0.983597	1.83175e-06	Group	***	5.72421e-06	red
Cxcl12	Trimethoprim	0.971702	1.22086e-05	Group	***	3.51752e-05	red
Cxcl12	Warfarin	0.981644	2.71025e-06	Group	***	1.17837e-05	red
Cxcl12	Coenzyme Q9	0.97878	4.48896e-06	Group	***	1.32028e-05	red
Cxcl12	L-Cystine	0.97799	5.09775e-06	Group	***	1.88711e-05	red
Cxcl12	Indoleacetic acid	0.944687	0.000124117	Group	***	0.0002533	red
Cxcl12	Fexofenadine	0.951339	7.97901e-05	Group	***	0.000284964	red
Cxcl12	L(-)-Nicotine	0.774193	0.0143292	Group	*	0.0450842	red
Cxcl12	Quercitrin	0.775277	0.0141059	Group	*	0.044768	red
Cxcl12	Dihydrothymine	0.974016	9.07769e-06	Group	***	2.66991e-05	red
Cxcl12	Caproic acid	0.928411	0.000301223	Group	***	0.000537589	red
Cxcl12	Suberic acid	0.974745	8.22303e-06	Group	***	2.41854e-05	red
Cxcl12	N-Formyl-L-glutamic acid	0.974516	8.48498e-06	Group	***	2.522e-05	red
Cxcl12	Bovinic acid	0.962088	3.36608e-05	Group	***	8.36654e-05	red
Cxcl12	Formononetin	0.95412	6.51135e-05	Group	***	0.000145403	red
Cxcl12	Alpha-D-Glucose	0.768618	0.0155143	Group	*	0.0472266	red
Cxcl12	Adrenosterone	0.976751	6.16704e-06	Group	***	1.88593e-05	red
Cxcl12	Prostaglandin B1	0.969621	1.5619e-05	Group	***	4.33862e-05	red
Cxcl12	18-Hydroxycorticosterone	0.976861	6.06611e-06	Group	***	1.8348e-05	red
Cxcl12	Obtusifoliol	0.975268	7.64594e-06	Group	***	2.24881e-05	red
Cxcl12	3-Oxohexanoic acid	0.976647	6.26348e-06	Group	***	1.88568e-05	red
Cxcl12	3'-AMP	0.988384	5.49928e-07	Group	***	1.46189e-05	red
Cxcl12	2-Methoxyestrone	0.974082	8.99846e-06	Group	***	2.72681e-05	red
Cxcl12	Sulfamethazine	0.966531	2.18569e-05	Group	***	6.07137e-05	red
Cxcl12	1-Methylnicotinamide	0.976101	6.78757e-06	Group	***	2.09166e-05	red
Cxcl12	Methylmalonic acid	0.966795	2.12633e-05	Group	***	5.90647e-05	red
Cxcl12	Uracil	0.957571	4.96923e-05	Group	***	0.000119538	red
Cxcl12	Prostaglandin H2	0.963582	2.92859e-05	Group	***	8.36739e-05	red
Cxcl12	5'-Methylthioadenosine	0.979066	4.28235e-06	Group	***	1.33824e-05	red
Cxcl12	Cyclic GMP	0.935482	0.000210795	Group	***	0.00270453	red
Cxcl12	Niacinamide	0.981659	2.70227e-06	Group	***	8.18869e-06	red
Cxcl12	D-Aspartic acid	0.969297	1.62045e-05	Group	***	4.3796e-05	red
Cxcl12	Hypoxanthine	0.970613	1.39185e-05	Group	***	3.94239e-05	red
Cxcl12	Guanosine	0.975439	7.46403e-06	Group	***	2.1953e-05	red
Cxcl12	4-Methylbenzoic acid	0.986255	9.89185e-07	Group	***	2.99753e-06	red
Cxcl12	L-Proline	0.957702	4.91644e-05	Group	***	0.000126063	red
Cxcl12	L-Isoleucine	0.96944	1.59434e-05	Group	***	4.16231e-05	red
Cxcl12	Phenylpyruvic acid	0.986146	1.01667e-06	Group	***	3.27959e-06	red
Cxcl12	Adenine	0.982537	2.27792e-06	Group	***	7.1185e-06	red
Cxcl12	Sphingosine	0.973177	1.0137e-05	Group	***	2.98146e-05	red
Cxcl12	(S)-Abscisic acid	0.965773	2.36197e-05	Group	***	6.56102e-05	red
Cxcl12	Guanosine monophosphate	0.97331	9.96354e-06	Group	***	2.93045e-05	red
Cxcl12	5-Aminopentanoic acid	0.96885	1.70369e-05	Group	***	4.48339e-05	red
Cxcl12	Creatine	0.974906	8.04207e-06	Group	***	2.38515e-05	red
Cxcl12	N-Acetyl-D-Glucosamine 6-Phosphate	0.959026	4.40444e-05	Group	***	0.000105735	red
Cxcl12	Cholic acid	0.782048	0.0127644	Group	*	0.0404788	red
Cxcl12	Spermidine	0.97764	5.38515e-06	Group	***	1.61245e-05	red
Cxcl12	L-Tyrosine	0.963884	2.84528e-05	Group	***	7.68995e-05	red
Cxcl12	Guanine	0.985958	1.06559e-06	Group	***	3.94664e-06	red
Cxcl12	Morphinone	0.955836	5.70816e-05	Group	***	0.000130791	red
Cxcl12	Prephenate	0.985257	1.26271e-06	Group	***	4.50967e-06	red
Cxcl12	Sorbitol	0.882165	0.00164499	Group	**	0.00544759	red
Cxcl12	D-Malic acid	0.972909	1.04933e-05	Group	***	2.83603e-05	red
Cxcl12	Oxidized glutathione	0.98093	3.09504e-06	Group	***	9.67199e-06	red
Cxcl12	Phosphoadenosine phosphosulfate	0.974875	8.07721e-06	Group	***	2.37565e-05	red
Dcn	Penicillin G	0.979338	4.09164e-06	Group	***	3.45039e-05	red
Dcn	5alpha-Cholestanone	0.997069	4.4776e-09	Group	***	6.58463e-08	red
Dcn	4-Hydroxyproline	0.856599	0.00318651	Group	**	0.00692293	red
Dcn	Pantothenic acid	0.968033	1.86379e-05	Group	***	7.16843e-05	red
Dcn	Zonisamide	0.968789	1.71533e-05	Group	***	0.000128454	red
Dcn	Butyrylcarnitine	0.996802	6.07254e-09	Group	***	9.24121e-08	red
Dcn	Pelargonic acid	0.849944	0.00370937	Group	**	0.0104285	red
Dcn	Delta-Tocopherol	0.98417	1.618e-06	Group	***	1.15571e-05	red
Dcn	Pyroglutamic acid	0.997128	4.1665e-09	Group	***	6.94417e-08	red
Dcn	Formiminoglutamic acid	0.995223	2.46932e-08	Group	***	2.46932e-07	red
Dcn	Hesperetin	0.989689	3.62805e-07	Group	***	5.14154e-06	red
Dcn	Bepridil	0.97616	6.73015e-06	Group	***	6.75987e-05	red
Dcn	Sanguinarine	0.975943	6.94556e-06	Group	***	4.81787e-05	red
Dcn	N,N-Dimethylformamide	0.995911	1.43315e-08	Group	***	1.43315e-07	red
Dcn	Thiabendazole	0.990319	2.91205e-07	Group	***	3.24578e-06	red
Dcn	Pyrrolidonecarboxylic acid	0.998513	4.1706e-10	Group	***	4.37663e-09	red
Dcn	Argininosuccinic acid	0.996798	6.09907e-09	Group	***	1.00891e-07	red
Dcn	Okadaic acid	0.992014	1.48713e-07	Group	***	1.34947e-06	red
Dcn	Neomycin	0.93299	0.000240098	Group	***	0.00135639	red
Dcn	3,7-Dimethylquercetin	0.99461	3.76576e-08	Group	***	5.37965e-07	red
Dcn	Adenosine triphosphate	0.993378	7.73185e-08	Group	***	2.06281e-06	red
Dcn	L-Leucine	0.981397	2.8394e-06	Group	***	2.95962e-05	red
Dcn	Cysteine-S-sulfate	0.967621	1.94847e-05	Group	***	0.000163284	red
Dcn	(S)-Reticuline	0.993672	6.59705e-08	Group	***	1.07196e-06	red
Dcn	Dibutyl phthalate	0.961337	3.60259e-05	Group	***	0.000171975	red
Dcn	S-Lactoylglutathione	0.996164	1.14656e-08	Group	***	1.91093e-07	red
Dcn	Enol-phenylpyruvate	0.897998	0.00100876	Group	**	0.00251564	red
Dcn	Lotaustralin	0.994663	3.6373e-08	Group	***	5.10761e-07	red
Dcn	Campesterol	0.995835	1.52913e-08	Group	***	1.27428e-07	red
Dcn	NAD	0.986163	1.01242e-06	Group	***	1.44231e-05	red
Dcn	Citrulline	0.993793	6.16538e-08	Group	***	1.02756e-06	red
Dcn	7,8-Dihydropteroic acid	0.964806	2.60162e-05	Group	***	0.000236511	red
Dcn	Decyl alcohol	0.999344	2.37725e-11	Group	***	2.37725e-09	red
Dcn	Diacetyl	0.998102	9.78794e-10	Group	***	7.38197e-08	red
Dcn	Trimethoprim	0.993345	7.86708e-08	Group	***	6.95479e-07	red
Dcn	Warfarin	0.991523	1.83149e-07	Group	***	2.97574e-06	red
Dcn	Coenzyme Q9	0.997364	3.08921e-09	Group	***	5.14868e-08	red
Dcn	L-Cystine	0.985835	1.0984e-06	Group	***	1.05635e-05	red
Dcn	Indoleacetic acid	0.972953	1.04342e-05	Group	***	6.10456e-05	red
Dcn	Fexofenadine	0.96601	2.30589e-05	Group	***	0.000152163	red
Dcn	L(-)-Nicotine	0.776174	0.0139231	Group	*	0.0450842	red
Dcn	Quercitrin	0.776853	0.0137856	Group	*	0.044768	red
Dcn	Dihydrothymine	0.994057	5.2978e-08	Group	***	7.56829e-07	red
Dcn	Caproic acid	0.959456	4.24647e-05	Group	***	0.000201164	red
Dcn	Suberic acid	0.995172	2.56273e-08	Group	***	2.64226e-07	red
Dcn	N-Formyl-L-glutamic acid	0.994979	2.9389e-08	Group	***	2.67173e-07	red
Dcn	Bovinic acid	0.986638	8.96281e-07	Group	***	6.40201e-06	red
Dcn	Formononetin	0.980285	3.47533e-06	Group	***	2.89611e-05	red
Dcn	Alpha-D-Glucose	0.772492	0.0146841	Group	*	0.0472266	red
Dcn	Adrenosterone	0.996307	1.00407e-08	Group	***	9.12789e-08	red
Dcn	Prostaglandin B1	0.991829	1.61096e-07	Group	***	1.61096e-06	red
Dcn	18-Hydroxycorticosterone	0.996498	8.34291e-09	Group	***	9.3077e-08	red
Dcn	Obtusifoliol	0.994928	3.0452e-08	Group	***	2.53766e-07	red
Dcn	3-Oxohexanoic acid	0.995969	1.36425e-08	Group	***	1.24023e-07	red
Dcn	3'-AMP	0.968792	1.71473e-05	Group	***	7.45534e-05	red
Dcn	2-Methoxyestrone	0.994821	3.27561e-08	Group	***	3.27561e-07	red
Dcn	Sulfamethazine	0.98874	4.93282e-07	Group	***	5.64407e-06	red
Dcn	1-Methylnicotinamide	0.995966	1.36776e-08	Group	***	1.24342e-07	red
Dcn	Methylmalonic acid	0.989942	3.32669e-07	Group	***	2.55899e-06	red
Dcn	Uracil	0.982625	2.23806e-06	Group	***	1.86505e-05	red
Dcn	Prostaglandin H2	0.98116	2.96715e-06	Group	***	4.12025e-05	red
Dcn	5'-Methylthioadenosine	0.995436	2.10455e-08	Group	***	1.61889e-07	red
Dcn	Cyclic GMP	0.907598	0.000720677	Group	***	0.00270453	red
Dcn	Niacinamide	0.997573	2.31213e-09	Group	***	2.08684e-08	red
Dcn	D-Aspartic acid	0.992582	1.1492e-07	Group	***	1.04473e-06	red
Dcn	Hypoxanthine	0.992599	1.13982e-07	Group	***	9.17876e-07	red
Dcn	Guanosine	0.995399	2.16571e-08	Group	***	3.00246e-07	red
Dcn	4-Methylbenzoic acid	0.999782	5.06706e-13	Group	***	5.06706e-11	red
Dcn	L-Proline	0.982528	2.28229e-06	Group	***	1.90191e-05	red
Dcn	L-Isoleucine	0.992706	1.08342e-07	Group	***	9.84925e-07	red
Dcn	Phenylpyruvic acid	0.999475	1.09299e-11	Group	***	1.09299e-09	red
Dcn	Adenine	0.997892	1.41336e-09	Group	***	1.5704e-08	red
Dcn	Sphingosine	0.993491	7.27894e-08	Group	***	1.03985e-06	red
Dcn	(S)-Abscisic acid	0.98925	4.19721e-07	Group	***	3.22862e-06	red
Dcn	Guanosine monophosphate	0.994297	4.5875e-08	Group	***	4.5875e-07	red
Dcn	5-Aminopentanoic acid	0.99227	1.32702e-07	Group	***	1.20638e-06	red
Dcn	Creatine	0.994515	4.00269e-08	Group	***	3.07899e-07	red
Dcn	N-Acetyl-D-Glucosamine 6-Phosphate	0.984004	1.67813e-06	Group	***	1.39844e-05	red
Dcn	Cholic acid	0.780664	0.0130315	Group	*	0.0404788	red
Dcn	Spermidine	0.996729	6.5707e-09	Group	***	1.09512e-07	red
Dcn	L-Tyrosine	0.987576	6.95314e-07	Group	***	6.95314e-06	red
Dcn	Guanine	0.994401	4.30214e-08	Group	***	8.6594e-07	red
Dcn	Morphinone	0.982	2.53162e-06	Group	***	1.8083e-05	red
Dcn	Prephenate	0.995135	2.63235e-08	Group	***	4.4731e-07	red
Dcn	Sorbitol	0.884945	0.00151742	Group	**	0.00544759	red
Dcn	D-Malic acid	0.994314	4.53801e-08	Group	***	5.01166e-07	red
Dcn	Oxidized glutathione	0.994866	3.17734e-08	Group	***	3.1801e-07	red
Dcn	Phosphoadenosine phosphosulfate	0.994867	3.17491e-08	Group	***	4.53559e-07	red
Ctgf	L-Galactose	0.749269	0.0201313	Group	*	0.203858	red
Ctgf	Xylobiose	0.743023	0.0217958	Group	*	0.221106	red
Ctgf	Lathosterol	0.940408	0.000160421	Group	***	0.00197788	red
Lrp1	Penicillin G	0.974646	8.33565e-06	Group	***	4.16782e-05	red
Lrp1	5alpha-Cholestanone	0.996569	7.76299e-09	Group	***	8.50624e-08	red
Lrp1	4-Hydroxyproline	0.855624	0.00325971	Group	**	0.00692293	red
Lrp1	Pantothenic acid	0.963211	3.0334e-05	Group	***	9.19212e-05	red
Lrp1	Zonisamide	0.975189	7.73108e-06	Group	***	8.59277e-05	red
Lrp1	Butyrylcarnitine	0.996188	1.12169e-08	Group	***	1.10901e-07	red
Lrp1	Pelargonic acid	0.80845	0.00835118	Group	**	0.0149128	red
Lrp1	Delta-Tocopherol	0.990412	2.81583e-07	Group	***	6.9627e-06	red
Lrp1	Pyroglutamic acid	0.996303	1.00786e-08	Group	***	8.6323e-08	red
Lrp1	Formiminoglutamic acid	0.996975	4.99936e-09	Group	***	9.99872e-08	red
Lrp1	Hesperetin	0.979539	3.9549e-06	Group	***	1.08268e-05	red
Lrp1	Bepridil	0.980888	3.11888e-06	Group	***	6.63259e-05	red
Lrp1	Sanguinarine	0.976466	6.43457e-06	Group	***	4.81787e-05	red
Lrp1	N,N-Dimethylformamide	0.997449	2.75236e-09	Group	***	5.50471e-08	red
Lrp1	Thiabendazole	0.988977	4.58028e-07	Group	***	3.52329e-06	red
Lrp1	Pyrrolidonecarboxylic acid	0.998782	2.07155e-10	Group	***	3.45258e-09	red
Lrp1	Argininosuccinic acid	0.995937	1.40162e-08	Group	***	1.22778e-07	red
Lrp1	Okadaic acid	0.994757	3.41843e-08	Group	***	8.54606e-07	red
Lrp1	Neomycin	0.915142	0.00053898	Group	***	0.00161519	red
Lrp1	3,7-Dimethylquercetin	0.992889	9.91465e-08	Group	***	8.03444e-07	red
Lrp1	Adenosine triphosphate	0.985458	1.20381e-06	Group	***	5.73244e-06	red
Lrp1	L-Leucine	0.979453	4.01262e-06	Group	***	2.95962e-05	red
Lrp1	Cysteine-S-sulfate	0.969968	1.50088e-05	Group	***	0.000163284	red
Lrp1	(S)-Reticuline	0.987596	6.91438e-07	Group	***	3.1429e-06	red
Lrp1	Dibutyl phthalate	0.967104	2.05863e-05	Group	***	0.000171975	red
Lrp1	S-Lactoylglutathione	0.993953	5.6273e-08	Group	***	4.32869e-07	red
Lrp1	Enol-phenylpyruvate	0.908374	0.000700263	Group	***	0.00246011	red
Lrp1	Lotaustralin	0.993091	8.96619e-08	Group	***	7.47182e-07	red
Lrp1	Campesterol	0.99898	1.11372e-10	Group	***	4.1183e-09	red
Lrp1	NAD	0.983301	1.94932e-06	Group	***	1.47968e-05	red
Lrp1	Citrulline	0.988815	4.81957e-07	Group	***	3.01223e-06	red
Lrp1	7,8-Dihydropteroic acid	0.96148	3.55692e-05	Group	***	0.000247245	red
Lrp1	Decyl alcohol	0.995051	2.7933e-08	Group	***	1.758e-07	red
Lrp1	Diacetyl	0.991454	1.88369e-07	Group	***	9.41845e-07	red
Lrp1	Trimethoprim	0.995891	1.45805e-08	Group	***	3.64512e-07	red
Lrp1	Warfarin	0.989956	3.3115e-07	Group	***	2.97574e-06	red
Lrp1	Coenzyme Q9	0.995526	1.96373e-08	Group	***	1.63644e-07	red
Lrp1	L-Cystine	0.985183	1.28519e-06	Group	***	1.05635e-05	red
Lrp1	Indoleacetic acid	0.984764	1.41623e-06	Group	***	4.72076e-05	red
Lrp1	Fexofenadine	0.969971	1.50024e-05	Group	***	0.000152163	red
Lrp1	L(-)-Nicotine	0.800848	0.00949425	Group	**	0.0450842	red
Lrp1	Quercitrin	0.801078	0.00945822	Group	**	0.044768	red
Lrp1	Dihydrothymine	0.991558	1.80495e-07	Group	***	1.28925e-06	red
Lrp1	Caproic acid	0.964647	2.64248e-05	Group	***	0.000201164	red
Lrp1	Suberic acid	0.99513	2.64226e-08	Group	***	2.64226e-07	red
Lrp1	N-Formyl-L-glutamic acid	0.997764	1.73635e-09	Group	***	4.34088e-08	red
Lrp1	Bovinic acid	0.99203	1.47651e-07	Group	***	4.16509e-06	red
Lrp1	Formononetin	0.982751	2.18207e-06	Group	***	2.61237e-05	red
Lrp1	Alpha-D-Glucose	0.799253	0.00974677	Group	**	0.0472266	red
Lrp1	Adrenosterone	0.998313	6.48309e-10	Group	***	1.62077e-08	red
Lrp1	Prostaglandin B1	0.992781	1.04511e-07	Group	***	1.44199e-06	red
Lrp1	18-Hydroxycorticosterone	0.996497	8.34471e-09	Group	***	9.3077e-08	red
Lrp1	Obtusifoliol	0.998678	2.76188e-10	Group	***	1.38094e-08	red
Lrp1	3-Oxohexanoic acid	0.99879	2.027e-10	Group	***	6.75665e-09	red
Lrp1	3'-AMP	0.962748	3.1677e-05	Group	***	9.89905e-05	red
Lrp1	2-Methoxyestrone	0.995421	2.12973e-08	Group	***	3.27561e-07	red
Lrp1	Sulfamethazine	0.98678	8.63445e-07	Group	***	6.43639e-06	red
Lrp1	1-Methylnicotinamide	0.99805	1.07694e-09	Group	***	2.69235e-08	red
Lrp1	Methylmalonic acid	0.994651	3.66717e-08	Group	***	1.07876e-06	red
Lrp1	Uracil	0.983436	1.89497e-06	Group	***	1.83928e-05	red
Lrp1	Prostaglandin H2	0.970096	1.47876e-05	Group	***	5.59901e-05	red
Lrp1	5'-Methylthioadenosine	0.998586	3.49214e-10	Group	***	3.49214e-08	red
Lrp1	Cyclic GMP	0.902256	0.000872661	Group	***	0.00270453	red
Lrp1	Niacinamide	0.99896	1.19355e-10	Group	***	5.96774e-09	red
Lrp1	D-Aspartic acid	0.994062	5.28283e-08	Group	***	6.87916e-07	red
Lrp1	Hypoxanthine	0.995853	1.50601e-08	Group	***	3.76502e-07	red
Lrp1	Guanosine	0.994168	4.95856e-08	Group	***	4.19817e-07	red
Lrp1	4-Methylbenzoic acid	0.995223	2.46933e-08	Group	***	1.45254e-07	red
Lrp1	L-Proline	0.982663	2.22134e-06	Group	***	1.90191e-05	red
Lrp1	L-Isoleucine	0.99393	5.70399e-08	Group	***	7.12999e-07	red
Lrp1	Phenylpyruvic acid	0.996665	7.02676e-09	Group	***	4.68451e-08	red
Lrp1	Adenine	0.998722	2.45136e-10	Group	***	7.30145e-09	red
Lrp1	Sphingosine	0.991064	2.20137e-07	Group	***	1.57241e-06	red
Lrp1	(S)-Abscisic acid	0.994051	5.31742e-08	Group	***	1.5029e-06	red
Lrp1	Guanosine monophosphate	0.994744	3.44765e-08	Group	***	4.38283e-07	red
Lrp1	5-Aminopentanoic acid	0.99321	8.43664e-08	Group	***	1.05458e-06	red
Lrp1	Creatine	0.99867	2.82147e-10	Group	***	1.54987e-08	red
Lrp1	N-Acetyl-D-Glucosamine 6-Phosphate	0.985695	1.13689e-06	Group	***	1.39844e-05	red
Lrp1	Cholic acid	0.801566	0.00938194	Group	**	0.0404788	red
Lrp1	Spermidine	0.995147	2.60955e-08	Group	***	2.17462e-07	red
Lrp1	L-Tyrosine	0.988451	5.39035e-07	Group	***	6.70688e-06	red
Lrp1	Guanine	0.989315	4.10852e-07	Group	***	2.0655e-06	red
Lrp1	Morphinone	0.988477	5.34762e-07	Group	***	1.24712e-05	red
Lrp1	Prephenate	0.992184	1.37907e-07	Group	***	8.61919e-07	red
Lrp1	Sorbitol	0.894833	0.00111906	Group	**	0.00544759	red
Lrp1	D-Malic acid	0.992968	9.53779e-08	Group	***	7.33676e-07	red
Lrp1	Oxidized glutathione	0.996798	6.09481e-09	Group	***	2.14833e-07	red
Lrp1	Phosphoadenosine phosphosulfate	0.993051	9.14609e-08	Group	***	7.06583e-07	red
Mmp2	Penicillin G	0.968561	1.75924e-05	Group	***	5.86412e-05	red
Mmp2	5alpha-Cholestanone	0.99629	1.02075e-08	Group	***	8.50624e-08	red
Mmp2	4-Hydroxyproline	0.890987	0.00126403	Group	**	0.00555766	red
Mmp2	Pantothenic acid	0.978122	4.99191e-06	Group	***	7.16843e-05	red
Mmp2	Zonisamide	0.960773	3.78801e-05	Group	***	0.00015152	red
Mmp2	Butyrylcarnitine	0.996172	1.1388e-08	Group	***	1.10901e-07	red
Mmp2	Pelargonic acid	0.843149	0.0043012	Group	**	0.0107874	red
Mmp2	Delta-Tocopherol	0.98593	1.07308e-06	Group	***	9.75525e-06	red
Mmp2	Pyroglutamic acid	0.996368	9.47794e-09	Group	***	8.6323e-08	red
Mmp2	Formiminoglutamic acid	0.994771	3.38615e-08	Group	***	2.82179e-07	red
Mmp2	Hesperetin	0.982226	2.4223e-06	Group	***	8.07432e-06	red
Mmp2	Bepridil	0.971328	1.2778e-05	Group	***	7.51646e-05	red
Mmp2	Sanguinarine	0.962498	3.24183e-05	Group	***	0.000111787	red
Mmp2	N,N-Dimethylformamide	0.995183	2.54203e-08	Group	***	2.11836e-07	red
Mmp2	Thiabendazole	0.985278	1.25654e-06	Group	***	7.39143e-06	red
Mmp2	Pyrrolidonecarboxylic acid	0.996338	9.74604e-09	Group	***	7.34182e-08	red
Mmp2	Argininosuccinic acid	0.9962	1.10931e-08	Group	***	1.22778e-07	red
Mmp2	Okadaic acid	0.992557	1.16273e-07	Group	***	1.29193e-06	red
Mmp2	Neomycin	0.938386	0.000179936	Group	***	0.00135639	red
Mmp2	3,7-Dimethylquercetin	0.994896	3.11308e-08	Group	***	5.18847e-07	red
Mmp2	Adenosine triphosphate	0.992873	9.99312e-08	Group	***	2.06281e-06	red
Mmp2	L-Leucine	0.984682	1.44294e-06	Group	***	2.95962e-05	red
Mmp2	Cysteine-S-sulfate	0.959432	4.2552e-05	Group	***	0.000174834	red
Mmp2	(S)-Reticuline	0.986701	8.81682e-07	Group	***	3.39108e-06	red
Mmp2	Dibutyl phthalate	0.9673	2.01625e-05	Group	***	0.000171975	red
Mmp2	S-Lactoylglutathione	0.995889	1.46112e-08	Group	***	2.08732e-07	red
Mmp2	Enol-phenylpyruvate	0.909705	0.000666192	Group	***	0.00246011	red
Mmp2	Lotaustralin	0.994931	3.03856e-08	Group	***	5.06427e-07	red
Mmp2	Campesterol	0.993943	5.66137e-08	Group	***	4.04384e-07	red
Mmp2	NAD	0.985169	1.28928e-06	Group	***	1.44231e-05	red
Mmp2	Citrulline	0.994005	5.46037e-08	Group	***	1.02756e-06	red
Mmp2	7,8-Dihydropteroic acid	0.958255	4.69765e-05	Group	***	0.000247245	red
Mmp2	Decyl alcohol	0.994761	3.41057e-08	Group	***	1.79504e-07	red
Mmp2	Diacetyl	0.995877	1.47535e-08	Group	***	1.361e-07	red
Mmp2	Trimethoprim	0.993449	7.44367e-08	Group	***	6.95479e-07	red
Mmp2	Warfarin	0.985148	1.29561e-06	Group	***	6.47804e-06	red
Mmp2	Coenzyme Q9	0.996569	7.76275e-09	Group	***	8.62528e-08	red
Mmp2	L-Cystine	0.977503	5.50075e-06	Group	***	1.88711e-05	red
Mmp2	Indoleacetic acid	0.975473	7.42796e-06	Group	***	5.30568e-05	red
Mmp2	Fexofenadine	0.964864	2.58677e-05	Group	***	0.000152163	red
Mmp2	L(-)-Nicotine	0.759532	0.0175829	Group	*	0.0450842	red
Mmp2	Quercitrin	0.760053	0.0174595	Group	*	0.044768	red
Mmp2	Dihydrothymine	0.994496	4.05016e-08	Group	***	6.96289e-07	red
Mmp2	Caproic acid	0.965728	2.37287e-05	Group	***	0.000201164	red
Mmp2	Suberic acid	0.995158	2.58879e-08	Group	***	2.64226e-07	red
Mmp2	N-Formyl-L-glutamic acid	0.994184	4.9135e-08	Group	***	3.77962e-07	red
Mmp2	Bovinic acid	0.988016	6.13223e-07	Group	***	5.49142e-06	red
Mmp2	Formononetin	0.983696	1.79345e-06	Group	***	2.61237e-05	red
Mmp2	Alpha-D-Glucose	0.756602	0.018287	Group	*	0.0472266	red
Mmp2	Adrenosterone	0.995094	2.70996e-08	Group	***	2.08459e-07	red
Mmp2	Prostaglandin B1	0.992798	1.03634e-07	Group	***	1.44199e-06	red
Mmp2	18-Hydroxycorticosterone	0.995911	1.43369e-08	Group	***	1.20257e-07	red
Mmp2	Obtusifoliol	0.993306	8.02778e-08	Group	***	5.73413e-07	red
Mmp2	3-Oxohexanoic acid	0.994367	4.39404e-08	Group	***	3.1386e-07	red
Mmp2	3'-AMP	0.951613	7.82502e-05	Group	***	0.00018631	red
Mmp2	2-Methoxyestrone	0.994842	3.229e-08	Group	***	3.27561e-07	red
Mmp2	Sulfamethazine	0.990588	2.63896e-07	Group	***	5.64407e-06	red
Mmp2	1-Methylnicotinamide	0.994947	3.00518e-08	Group	***	2.31167e-07	red
Mmp2	Methylmalonic acid	0.990508	2.71829e-07	Group	***	2.46323e-06	red
Mmp2	Uracil	0.985716	1.13092e-06	Group	***	1.83928e-05	red
Mmp2	Prostaglandin H2	0.982543	2.27508e-06	Group	***	4.12025e-05	red
Mmp2	5'-Methylthioadenosine	0.991725	1.6833e-07	Group	***	9.90178e-07	red
Mmp2	Cyclic GMP	0.883804	0.00156891	Group	**	0.00356571	red
Mmp2	Niacinamide	0.994023	5.40245e-08	Group	***	3.17791e-07	red
Mmp2	D-Aspartic acid	0.995211	2.49033e-08	Group	***	6.37898e-07	red
Mmp2	Hypoxanthine	0.992748	1.062e-07	Group	***	9.17876e-07	red
Mmp2	Guanosine	0.995402	2.16144e-08	Group	***	3.00246e-07	red
Mmp2	4-Methylbenzoic acid	0.996265	1.04473e-08	Group	***	7.00641e-08	red
Mmp2	L-Proline	0.985656	1.14761e-06	Group	***	1.90191e-05	red
Mmp2	L-Isoleucine	0.995585	1.87483e-08	Group	***	6.63302e-07	red
Mmp2	Phenylpyruvic acid	0.995326	2.28815e-08	Group	***	1.34597e-07	red
Mmp2	Adenine	0.994113	5.12463e-08	Group	***	3.00905e-07	red
Mmp2	Sphingosine	0.994105	5.14838e-08	Group	***	9.3031e-07	red
Mmp2	(S)-Abscisic acid	0.990024	3.23321e-07	Group	***	2.93928e-06	red
Mmp2	Guanosine monophosphate	0.994538	3.94323e-08	Group	***	4.38283e-07	red
Mmp2	5-Aminopentanoic acid	0.995966	1.36784e-08	Group	***	6.83922e-07	red
Mmp2	Creatine	0.992749	1.06155e-07	Group	***	7.58251e-07	red
Mmp2	N-Acetyl-D-Glucosamine 6-Phosphate	0.986771	8.65518e-07	Group	***	1.36448e-05	red
Mmp2	Cholic acid	0.76273	0.0168351	Group	*	0.0404788	red
Mmp2	Spermidine	0.996216	1.09332e-08	Group	***	1.2148e-07	red
Mmp2	L-Tyrosine	0.989645	3.68276e-07	Group	***	6.22397e-06	red
Mmp2	Guanine	0.987625	6.85833e-07	Group	***	2.85764e-06	red
Mmp2	Morphinone	0.984239	1.59366e-06	Group	***	1.44878e-05	red
Mmp2	Prephenate	0.988722	4.96164e-07	Group	***	2.36269e-06	red
Mmp2	Sorbitol	0.872087	0.00216999	Group	**	0.00544759	red
Mmp2	D-Malic acid	0.996945	5.17587e-09	Group	***	4.42289e-07	red
Mmp2	Oxidized glutathione	0.989841	3.44496e-07	Group	***	1.82741e-06	red
Mmp2	Phosphoadenosine phosphosulfate	0.995066	2.76434e-08	Group	***	4.53559e-07	red
Lox	Lathosterol	0.950433	8.50327e-05	Group	***	0.00197788	red
Tagln	L-Galactose	0.825899	0.00608763	Group	**	0.10146	red
Tagln	L-Glutamic acid	0.675475	0.0458475	Group	*	0.764125	red
Tagln	Xylobiose	0.820586	0.00672585	Group	**	0.112097	red
Tagln	Lathosterol	0.913803	0.000568569	Group	***	0.0021868	red
Fbln2	Phytanic acid	0.707296	0.0330776	Group	*	0.179022	red
Fbln2	Canavanine	0.760596	0.0173316	Group	*	0.0714367	red
Fbln2	Lathosterol	0.882566	0.00162616	Group	**	0.00524568	red
Actg1	Canavanine	0.68795	0.04052	Group	*	0.0751095	red
Actg1	Lathosterol	0.91427	0.000558127	Group	***	0.0021868	red
Tmsb4x	L-Galactose	0.722267	0.0279743	Group	*	0.213526	red
Tmsb4x	Xylobiose	0.716413	0.0299034	Group	*	0.229289	red
Tmsb4x	Lathosterol	0.956996	5.2062e-05	Group	***	0.00197788	red
Tnc	L-Galactose	0.969799	1.5304e-05	Group	***	0.0015304	red
Tnc	L-Glutamic acid	0.880375	0.00173097	Group	**	0.173097	red
Tnc	Xylobiose	0.967175	2.04311e-05	Group	***	0.00204311	red
Tnc	5-Amino-2-oxopentanoic acid	0.68957	0.039859	Group	*	0.999587	red
Tnc	L-Aspartate-semialdehyde	0.689653	0.039825	Group	*	0.981582	red
Tnc	Lathosterol	0.793926	0.010623	Group	*	0.0156221	red
Fstl1	Lathosterol	0.945557	0.000117526	Group	***	0.00197788	red
Fth1	Penicillin G	0.964083	2.79142e-05	Group	***	7.75394e-05	red
Fth1	5alpha-Cholestanone	0.949449	9.10037e-05	Group	***	0.000162445	red
Fth1	4-Hydroxyproline	0.769953	0.0152246	Group	*	0.0183848	red
Fth1	Pantothenic acid	0.930292	0.000274933	Group	***	0.000518742	red
Fth1	Zonisamide	0.925873	0.000339418	Group	***	0.000575285	red
Fth1	Butyrylcarnitine	0.9495	9.06867e-05	Group	***	0.000160344	red
Fth1	Pelargonic acid	0.900979	0.000912028	Group	***	0.0104285	red
Fth1	Delta-Tocopherol	0.922607	0.000393422	Group	***	0.000531651	red
Fth1	Pyroglutamic acid	0.950253	8.6107e-05	Group	***	0.000159457	red
Fth1	Formiminoglutamic acid	0.942667	0.00014044	Group	***	0.000229386	red
Fth1	Hesperetin	0.96236	3.28319e-05	Group	***	6.56639e-05	red
Fth1	Bepridil	0.926196	0.000334383	Group	***	0.000576522	red
Fth1	Sanguinarine	0.948225	9.88334e-05	Group	***	0.000245496	red
Fth1	N,N-Dimethylformamide	0.943725	0.000131719	Group	***	0.000217009	red
Fth1	Thiabendazole	0.956455	5.43606e-05	Group	***	0.000123131	red
Fth1	Pyrrolidonecarboxylic acid	0.948645	9.60905e-05	Group	***	0.000177945	red
Fth1	Argininosuccinic acid	0.950068	8.7215e-05	Group	***	0.00015918	red
Fth1	Okadaic acid	0.937661	0.00018732	Group	***	0.000283819	red
Fth1	Neomycin	0.929871	0.000280672	Group	***	0.00135639	red
Fth1	3,7-Dimethylquercetin	0.950215	8.63304e-05	Group	***	0.000158442	red
Fth1	Adenosine triphosphate	0.962914	3.11884e-05	Group	***	7.60693e-05	red
Fth1	L-Leucine	0.939068	0.000173178	Group	***	0.000320818	red
Fth1	Cysteine-S-sulfate	0.925988	0.000337613	Group	***	0.000602881	red
Fth1	(S)-Reticuline	0.957022	5.19545e-05	Group	***	0.000101871	red
Fth1	Dibutyl phthalate	0.90325	0.000842842	Group	***	0.00113898	red
Fth1	S-Lactoylglutathione	0.952638	7.26704e-05	Group	***	0.000139751	red
Fth1	Enol-phenylpyruvate	0.834252	0.00516974	Group	**	0.00680228	red
Fth1	Lotaustralin	0.949922	8.80959e-05	Group	***	0.00015986	red
Fth1	Campesterol	0.939637	0.000167677	Group	***	0.00027488	red
Fth1	NAD	0.932385	0.000247624	Group	***	0.000376857	red
Fth1	Citrulline	0.956831	5.2754e-05	Group	***	0.000109997	red
Fth1	7,8-Dihydropteroic acid	0.917447	0.000490586	Group	***	0.000791267	red
Fth1	Decyl alcohol	0.962686	3.18576e-05	Group	***	6.50155e-05	red
Fth1	Diacetyl	0.963988	2.81712e-05	Group	***	5.99228e-05	red
Fth1	Trimethoprim	0.939241	0.000171493	Group	***	0.000267958	red
Fth1	Warfarin	0.955542	5.84039e-05	Group	***	0.000116808	red
Fth1	Coenzyme Q9	0.952772	7.19679e-05	Group	***	0.000135788	red
Fth1	L-Cystine	0.936804	0.000196315	Group	***	0.000377528	red
Fth1	Indoleacetic acid	0.899922	0.000945573	Group	***	0.00117994	red
Fth1	Fexofenadine	0.921402	0.000414776	Group	***	0.000715132	red
Fth1	L(-)-Nicotine	0.677146	0.0451095	Group	*	0.05307	red
Fth1	Quercitrin	0.678768	0.0444001	Group	*	0.0534941	red
Fth1	Dihydrothymine	0.951507	7.88447e-05	Group	***	0.000154598	red
Fth1	Caproic acid	0.902865	0.000854308	Group	***	0.00115447	red
Fth1	Suberic acid	0.946837	0.000108269	Group	***	0.000183506	red
Fth1	N-Formyl-L-glutamic acid	0.939977	0.000164445	Group	***	0.000261024	red
Fth1	Bovinic acid	0.92677	0.000325547	Group	***	0.000439928	red
Fth1	Formononetin	0.928008	0.000307074	Group	***	0.000445035	red
Fth1	Alpha-D-Glucose	0.669121	0.0487255	Group	*	0.0547477	red
Fth1	Adrenosterone	0.942888	0.000138589	Group	***	0.000227194	red
Fth1	Prostaglandin B1	0.941693	0.000148829	Group	***	0.000240047	red
Fth1	18-Hydroxycorticosterone	0.947827	0.000101472	Group	***	0.000171987	red
Fth1	Obtusifoliol	0.937479	0.000189207	Group	***	0.000300328	red
Fth1	3-Oxohexanoic acid	0.94059	0.000158737	Group	***	0.000260225	red
Fth1	3'-AMP	0.980028	3.63549e-06	Group	***	3.05853e-05	red
Fth1	2-Methoxyestrone	0.945051	0.000121331	Group	***	0.000202218	red
Fth1	Sulfamethazine	0.945654	0.000116805	Group	***	0.000216285	red
Fth1	1-Methylnicotinamide	0.942445	0.000142325	Group	***	0.00023332	red
Fth1	Methylmalonic acid	0.931223	0.000262532	Group	***	0.000375045	red
Fth1	Uracil	0.933908	0.000228995	Group	***	0.00036086	red
Fth1	Prostaglandin H2	0.959027	4.40406e-05	Group	***	0.000115557	red
Fth1	5'-Methylthioadenosine	0.938692	0.00017688	Group	***	0.000289967	red
Fth1	Cyclic GMP	0.909338	0.000675472	Group	***	0.00270453	red
Fth1	Niacinamide	0.944789	0.000123336	Group	***	0.000222602	red
Fth1	D-Aspartic acid	0.943692	0.000131982	Group	***	0.000219971	red
Fth1	Hypoxanthine	0.936935	0.000194921	Group	***	0.000295335	red
Fth1	Guanosine	0.949763	8.90643e-05	Group	***	0.000157509	red
Fth1	4-Methylbenzoic acid	0.960435	3.90209e-05	Group	***	7.96344e-05	red
Fth1	L-Proline	0.935363	0.00021213	Group	***	0.000342146	red
Fth1	L-Isoleucine	0.944818	0.000123112	Group	***	0.000211533	red
Fth1	Phenylpyruvic acid	0.955967	5.64951e-05	Group	***	0.00011299	red
Fth1	Adenine	0.946288	0.000112174	Group	***	0.000203953	red
Fth1	Sphingosine	0.950858	8.25431e-05	Group	***	0.000161849	red
Fth1	(S)-Abscisic acid	0.930417	0.000273237	Group	***	0.000389617	red
Fth1	Guanosine monophosphate	0.944967	0.00012197	Group	***	0.000205803	red
Fth1	5-Aminopentanoic acid	0.946437	0.000111102	Group	***	0.000198397	red
Fth1	Creatine	0.936121	0.000203711	Group	***	0.000318298	red
Fth1	N-Acetyl-D-Glucosamine 6-Phosphate	0.933115	0.000238557	Group	***	0.000361451	red
Fth1	Cholic acid	0.689608	0.0398433	Group	*	0.0528276	red
Fth1	Spermidine	0.951671	7.79249e-05	Group	***	0.000144305	red
Fth1	L-Tyrosine	0.93816	0.000182215	Group	***	0.00028923	red
Fth1	Guanine	0.95552	5.85057e-05	Group	***	0.000114717	red
Fth1	Morphinone	0.920151	0.000437806	Group	***	0.000583742	red
Fth1	Prephenate	0.951468	7.9061e-05	Group	***	0.00015204	red
Fth1	Sorbitol	0.840034	0.00459292	Group	**	0.00754318	red
Fth1	D-Malic acid	0.952698	7.23556e-05	Group	***	0.00013652	red
Fth1	Oxidized glutathione	0.940519	0.000159397	Group	***	0.000284637	red
Fth1	Phosphoadenosine phosphosulfate	0.950649	8.37653e-05	Group	***	0.000155121	red
Ctsb	Penicillin G	0.983168	2.0041e-06	Group	***	3.19145e-05	red
Ctsb	5alpha-Cholestanone	0.983887	1.72103e-06	Group	***	6.73366e-06	red
Ctsb	4-Hydroxyproline	0.807062	0.00855258	Group	**	0.012395	red
Ctsb	Pantothenic acid	0.952559	7.30922e-05	Group	***	0.000174029	red
Ctsb	Zonisamide	0.965252	2.48908e-05	Group	***	0.000131004	red
Ctsb	Butyrylcarnitine	0.983609	1.82693e-06	Group	***	7.14661e-06	red
Ctsb	Pelargonic acid	0.864847	0.0026118	Group	**	0.0104285	red
Ctsb	Delta-Tocopherol	0.966067	2.29255e-05	Group	***	7.50841e-05	red
Ctsb	Pyroglutamic acid	0.984118	1.63664e-06	Group	***	6.40175e-06	red
Ctsb	Formiminoglutamic acid	0.980639	3.26263e-06	Group	***	1.23021e-05	red
Ctsb	Hesperetin	0.985532	1.18255e-06	Group	***	5.14154e-06	red
Ctsb	Bepridil	0.968503	1.77049e-05	Group	***	9.15472e-05	red
Ctsb	Sanguinarine	0.980084	3.60031e-06	Group	***	4.81787e-05	red
Ctsb	N,N-Dimethylformamide	0.981584	2.74107e-06	Group	***	1.07345e-05	red
Ctsb	Thiabendazole	0.984656	1.45155e-06	Group	***	8.06416e-06	red
Ctsb	Pyrrolidonecarboxylic acid	0.985622	1.15706e-06	Group	***	4.36136e-06	red
Ctsb	Argininosuccinic acid	0.983725	1.78215e-06	Group	***	6.96983e-06	red
Ctsb	Okadaic acid	0.976395	6.50213e-06	Group	***	2.42603e-05	red
Ctsb	Neomycin	0.927097	0.000320597	Group	***	0.00135639	red
Ctsb	3,7-Dimethylquercetin	0.981579	2.74349e-06	Group	***	1.11395e-05	red
Ctsb	Adenosine triphosphate	0.984238	1.59408e-06	Group	***	6.60863e-06	red
Ctsb	L-Leucine	0.967084	2.06289e-05	Group	***	7.19177e-05	red
Ctsb	Cysteine-S-sulfate	0.965349	2.465e-05	Group	***	0.000163284	red
Ctsb	(S)-Reticuline	0.986927	8.30385e-07	Group	***	3.34795e-06	red
Ctsb	Dibutyl phthalate	0.941588	0.00014975	Group	***	0.000352116	red
Ctsb	S-Lactoylglutathione	0.983683	1.79848e-06	Group	***	7.30283e-06	red
Ctsb	Enol-phenylpyruvate	0.873517	0.0020893	Group	**	0.00382621	red
Ctsb	Lotaustralin	0.981559	2.75424e-06	Group	***	1.11851e-05	red
Ctsb	Campesterol	0.981229	2.92925e-06	Group	***	1.10466e-05	red
Ctsb	NAD	0.967197	2.03855e-05	Group	***	6.79517e-05	red
Ctsb	Citrulline	0.982628	2.23676e-06	Group	***	9.04277e-06	red
Ctsb	7,8-Dihydropteroic acid	0.955562	5.83146e-05	Group	***	0.000261588	red
Ctsb	Decyl alcohol	0.990849	2.39221e-07	Group	***	9.96755e-07	red
Ctsb	Diacetyl	0.989099	4.4057e-07	Group	***	1.70427e-06	red
Ctsb	Trimethoprim	0.978049	5.05011e-06	Group	***	1.90353e-05	red
Ctsb	Warfarin	0.983717	1.78522e-06	Group	***	8.50107e-06	red
Ctsb	Coenzyme Q9	0.984933	1.36233e-06	Group	***	5.53649e-06	red
Ctsb	L-Cystine	0.976899	6.03203e-06	Group	***	1.88711e-05	red
Ctsb	Indoleacetic acid	0.951598	7.83353e-05	Group	***	0.000186513	red
Ctsb	Fexofenadine	0.958064	4.7727e-05	Group	***	0.000227272	red
Ctsb	L(-)-Nicotine	0.760442	0.0173679	Group	*	0.0450842	red
Ctsb	Quercitrin	0.761447	0.0171325	Group	*	0.044768	red
Ctsb	Dihydrothymine	0.981386	2.84517e-06	Group	***	1.15405e-05	red
Ctsb	Caproic acid	0.93989	0.000165266	Group	***	0.000388438	red
Ctsb	Suberic acid	0.981357	2.86055e-06	Group	***	1.11878e-05	red
Ctsb	N-Formyl-L-glutamic acid	0.980005	3.65004e-06	Group	***	1.32751e-05	red
Ctsb	Bovinic acid	0.969175	1.64289e-05	Group	***	5.56585e-05	red
Ctsb	Formononetin	0.963463	2.96186e-05	Group	***	9.68159e-05	red
Ctsb	Alpha-D-Glucose	0.75525	0.0186185	Group	*	0.0472266	red
Ctsb	Adrenosterone	0.98197	2.54609e-06	Group	***	9.60394e-06	red
Ctsb	Prostaglandin B1	0.976985	5.95437e-06	Group	***	2.24098e-05	red
Ctsb	18-Hydroxycorticosterone	0.982944	2.09831e-06	Group	***	8.2114e-06	red
Ctsb	Obtusifoliol	0.979854	3.74668e-06	Group	***	1.41291e-05	red
Ctsb	3-Oxohexanoic acid	0.981388	2.84387e-06	Group	***	1.07265e-05	red
Ctsb	3'-AMP	0.988178	5.84757e-07	Group	***	1.46189e-05	red
Ctsb	2-Methoxyestrone	0.980634	3.26579e-06	Group	***	1.23037e-05	red
Ctsb	Sulfamethazine	0.975097	7.83139e-06	Group	***	3.05068e-05	red
Ctsb	1-Methylnicotinamide	0.981487	2.79156e-06	Group	***	1.05295e-05	red
Ctsb	Methylmalonic acid	0.973245	1.00481e-05	Group	***	3.52458e-05	red
Ctsb	Uracil	0.966864	2.11107e-05	Group	***	7.12865e-05	red
Ctsb	Prostaglandin H2	0.972942	1.04492e-05	Group	***	4.22907e-05	red
Ctsb	5'-Methylthioadenosine	0.981798	2.63177e-06	Group	***	9.54514e-06	red
Ctsb	Cyclic GMP	0.935501	0.00021058	Group	***	0.00270453	red
Ctsb	Niacinamide	0.984803	1.4038e-06	Group	***	5.28149e-06	red
Ctsb	D-Aspartic acid	0.977006	5.9355e-06	Group	***	2.04673e-05	red
Ctsb	Hypoxanthine	0.976897	6.03353e-06	Group	***	2.27421e-05	red
Ctsb	Guanosine	0.982234	2.41856e-06	Group	***	9.61925e-06	red
Ctsb	4-Methylbenzoic acid	0.990276	2.95731e-07	Group	***	1.14666e-06	red
Ctsb	L-Proline	0.967124	2.05423e-05	Group	***	6.93382e-05	red
Ctsb	L-Isoleucine	0.977218	5.7468e-06	Group	***	1.98165e-05	red
Ctsb	Phenylpyruvic acid	0.989333	4.08444e-07	Group	***	1.59375e-06	red
Ctsb	Adenine	0.985548	1.1781e-06	Group	***	4.59946e-06	red
Ctsb	Sphingosine	0.980695	3.22976e-06	Group	***	1.30989e-05	red
Ctsb	(S)-Abscisic acid	0.9724	1.11947e-05	Group	***	3.92598e-05	red
Ctsb	Guanosine monophosphate	0.980085	3.59926e-06	Group	***	1.35555e-05	red
Ctsb	5-Aminopentanoic acid	0.976774	6.14622e-06	Group	***	2.04874e-05	red
Ctsb	Creatine	0.979298	4.11891e-06	Group	***	1.53267e-05	red
Ctsb	N-Acetyl-D-Glucosamine 6-Phosphate	0.967904	1.89008e-05	Group	***	6.18183e-05	red
Ctsb	Cholic acid	0.767656	0.0157251	Group	*	0.0404788	red
Ctsb	Spermidine	0.984015	1.67418e-06	Group	***	6.80434e-06	red
Ctsb	L-Tyrosine	0.972252	1.14046e-05	Group	***	3.98977e-05	red
Ctsb	Guanine	0.98699	8.16522e-07	Group	***	3.14047e-06	red
Ctsb	Morphinone	0.96354	2.94038e-05	Group	***	8.29294e-05	red
Ctsb	Prephenate	0.986332	9.69808e-07	Group	***	3.5992e-06	red
Ctsb	Sorbitol	0.889024	0.00134285	Group	**	0.00544759	red
Ctsb	D-Malic acid	0.9805	3.34521e-06	Group	***	1.15352e-05	red
Ctsb	Oxidized glutathione	0.982609	2.24527e-06	Group	***	8.41451e-06	red
Ctsb	Phosphoadenosine phosphosulfate	0.981931	2.56535e-06	Group	***	1.04163e-05	red
Lum	Penicillin G	0.978289	4.86052e-06	Group	***	3.45039e-05	red
Lum	5alpha-Cholestanone	0.998334	6.20994e-10	Group	***	1.57048e-08	red
Lum	4-Hydroxyproline	0.862131	0.0027924	Group	**	0.0067123	red
Lum	Pantothenic acid	0.969291	1.62147e-05	Group	***	7.16843e-05	red
Lum	Zonisamide	0.97065	1.38588e-05	Group	***	0.000125989	red
Lum	Butyrylcarnitine	0.998101	9.81368e-10	Group	***	2.77932e-08	red
Lum	Pelargonic acid	0.841252	0.00447722	Group	**	0.0107874	red
Lum	Delta-Tocopherol	0.987586	6.93421e-07	Group	***	9.64973e-06	red
Lum	Pyroglutamic acid	0.998341	6.11774e-10	Group	***	2.02834e-08	red
Lum	Formiminoglutamic acid	0.997017	4.75848e-09	Group	***	9.99872e-08	red
Lum	Hesperetin	0.986702	8.81439e-07	Group	***	5.14154e-06	red
Lum	Bepridil	0.9775	5.50365e-06	Group	***	6.75987e-05	red
Lum	Sanguinarine	0.975546	7.3513e-06	Group	***	4.81787e-05	red
Lum	N,N-Dimethylformamide	0.997565	2.33955e-09	Group	***	5.50471e-08	red
Lum	Thiabendazole	0.990959	2.29293e-07	Group	***	3.24578e-06	red
Lum	Pyrrolidonecarboxylic acid	0.999403	1.7103e-11	Group	***	4.85584e-10	red
Lum	Argininosuccinic acid	0.998064	1.04981e-09	Group	***	3.49937e-08	red
Lum	Okadaic acid	0.994353	4.43191e-08	Group	***	8.86383e-07	red
Lum	Neomycin	0.933272	0.000236642	Group	***	0.00135639	red
Lum	3,7-Dimethylquercetin	0.996043	1.27872e-08	Group	***	4.26239e-07	red
Lum	Adenosine triphosphate	0.993384	7.70675e-08	Group	***	2.06281e-06	red
Lum	L-Leucine	0.983879	1.72402e-06	Group	***	2.95962e-05	red
Lum	Cysteine-S-sulfate	0.967504	1.97302e-05	Group	***	0.000163284	red
Lum	(S)-Reticuline	0.991617	1.76157e-07	Group	***	1.59552e-06	red
Lum	Dibutyl phthalate	0.966187	2.26438e-05	Group	***	0.000171975	red
Lum	S-Lactoylglutathione	0.997302	3.34986e-09	Group	***	1.11662e-07	red
Lum	Enol-phenylpyruvate	0.905715	0.000771941	Group	***	0.00246011	red
Lum	Lotaustralin	0.996116	1.19728e-08	Group	***	3.83923e-07	red
Lum	Campesterol	0.99735	3.14456e-09	Group	***	6.28911e-08	red
Lum	NAD	0.987443	7.2173e-07	Group	***	1.44231e-05	red
Lum	Citrulline	0.994603	3.78328e-08	Group	***	1.02756e-06	red
Lum	7,8-Dihydropteroic acid	0.966204	2.26055e-05	Group	***	0.000236511	red
Lum	Decyl alcohol	0.998832	1.78975e-10	Group	***	8.94875e-09	red
Lum	Diacetyl	0.99771	1.88691e-09	Group	***	7.38197e-08	red
Lum	Trimethoprim	0.995487	2.02396e-08	Group	***	4.04792e-07	red
Lum	Warfarin	0.991463	1.87686e-07	Group	***	2.97574e-06	red
Lum	Coenzyme Q9	0.998379	5.63614e-10	Group	***	1.87871e-08	red
Lum	L-Cystine	0.984253	1.58886e-06	Group	***	1.05635e-05	red
Lum	Indoleacetic acid	0.977493	5.50906e-06	Group	***	4.99273e-05	red
Lum	Fexofenadine	0.968902	1.69398e-05	Group	***	0.000152163	red
Lum	L(-)-Nicotine	0.775787	0.0140018	Group	*	0.0450842	red
Lum	Quercitrin	0.776327	0.0138921	Group	*	0.044768	red
Lum	Dihydrothymine	0.995404	2.1577e-08	Group	***	6.90683e-07	red
Lum	Caproic acid	0.964312	2.73012e-05	Group	***	0.000201164	red
Lum	Suberic acid	0.996801	6.07844e-09	Group	***	1.51961e-07	red
Lum	N-Formyl-L-glutamic acid	0.996834	5.86159e-09	Group	***	1.17232e-07	red
Lum	Bovinic acid	0.989761	3.54097e-07	Group	***	5.49142e-06	red
Lum	Formononetin	0.983617	1.82371e-06	Group	***	2.61237e-05	red
Lum	Alpha-D-Glucose	0.772759	0.014628	Group	*	0.0472266	red
Lum	Adrenosterone	0.997867	1.47225e-09	Group	***	2.94449e-08	red
Lum	Prostaglandin B1	0.993999	5.48159e-08	Group	***	1.3704e-06	red
Lum	18-Hydroxycorticosterone	0.997924	1.33925e-09	Group	***	3.34813e-08	red
Lum	Obtusifoliol	0.996652	7.12369e-09	Group	***	1.42474e-07	red
Lum	3-Oxohexanoic acid	0.997533	2.45051e-09	Group	***	4.90103e-08	red
Lum	3'-AMP	0.964974	2.55877e-05	Group	***	8.69599e-05	red
Lum	2-Methoxyestrone	0.996579	7.68133e-09	Group	***	1.92033e-07	red
Lum	Sulfamethazine	0.990699	2.5319e-07	Group	***	5.64407e-06	red
Lum	1-Methylnicotinamide	0.997611	2.18779e-09	Group	***	4.37557e-08	red
Lum	Methylmalonic acid	0.992645	1.11561e-07	Group	***	2.23123e-06	red
Lum	Uracil	0.985541	1.1801e-06	Group	***	1.83928e-05	red
Lum	Prostaglandin H2	0.981272	2.90607e-06	Group	***	4.12025e-05	red
Lum	5'-Methylthioadenosine	0.996278	1.03247e-08	Group	***	1.14719e-07	red
Lum	Cyclic GMP	0.902416	0.000867803	Group	***	0.00270453	red
Lum	Niacinamide	0.998156	8.85214e-10	Group	***	1.22161e-08	red
Lum	D-Aspartic acid	0.994757	3.41839e-08	Group	***	6.37898e-07	red
Lum	Hypoxanthine	0.994886	3.13363e-08	Group	***	6.26726e-07	red
Lum	Guanosine	0.996818	5.9687e-09	Group	***	1.84906e-07	red
Lum	4-Methylbenzoic acid	0.999295	3.06366e-11	Group	***	1.53183e-09	red
Lum	L-Proline	0.985334	1.24014e-06	Group	***	1.90191e-05	red
Lum	L-Isoleucine	0.994802	3.31651e-08	Group	***	6.63302e-07	red
Lum	Phenylpyruvic acid	0.999072	7.99725e-11	Group	***	2.66575e-09	red
Lum	Adenine	0.998289	6.81748e-10	Group	***	9.52325e-09	red
Lum	Sphingosine	0.994915	3.07193e-08	Group	***	9.3031e-07	red
Lum	(S)-Abscisic acid	0.992045	1.46672e-07	Group	***	2.92146e-06	red
Lum	Guanosine monophosphate	0.996108	1.20593e-08	Group	***	3.01483e-07	red
Lum	5-Aminopentanoic acid	0.994209	4.83935e-08	Group	***	8.82819e-07	red
Lum	Creatine	0.996259	1.05039e-08	Group	***	1.9023e-07	red
Lum	N-Acetyl-D-Glucosamine 6-Phosphate	0.986962	8.22708e-07	Group	***	1.36448e-05	red
Lum	Cholic acid	0.779117	0.0133342	Group	*	0.0404788	red
Lum	Spermidine	0.997894	1.40766e-09	Group	***	4.69221e-08	red
Lum	L-Tyrosine	0.990132	3.11255e-07	Group	***	6.22397e-06	red
Lum	Guanine	0.9926	1.1394e-07	Group	***	1.13411e-06	red
Lum	Morphinone	0.985633	1.1542e-06	Group	***	1.44878e-05	red
Lum	Prephenate	0.99386	5.93722e-08	Group	***	6.09197e-07	red
Lum	Sorbitol	0.885097	0.00151063	Group	**	0.00544759	red
Lum	D-Malic acid	0.995646	1.78526e-08	Group	***	4.42289e-07	red
Lum	Oxidized glutathione	0.994997	2.90311e-08	Group	***	3.1801e-07	red
Lum	Phosphoadenosine phosphosulfate	0.996251	1.05868e-08	Group	***	3.52894e-07	red
Aebp1	Penicillin G	0.972329	1.12953e-05	Group	***	4.50543e-05	red
Aebp1	5alpha-Cholestanone	0.989478	3.89467e-07	Group	***	1.8546e-06	red
Aebp1	4-Hydroxyproline	0.85951	0.00297469	Group	**	0.00676065	red
Aebp1	Pantothenic acid	0.966313	2.23541e-05	Group	***	7.98361e-05	red
Aebp1	Zonisamide	0.958006	4.79558e-05	Group	***	0.000177614	red
Aebp1	Butyrylcarnitine	0.989164	4.31453e-07	Group	***	2.05454e-06	red
Aebp1	Pelargonic acid	0.85396	0.00338732	Group	**	0.0104285	red
Aebp1	Delta-Tocopherol	0.974245	8.80287e-06	Group	***	3.61538e-05	red
Aebp1	Pyroglutamic acid	0.989589	3.75295e-07	Group	***	1.78712e-06	red
Aebp1	Formiminoglutamic acid	0.987076	7.97878e-07	Group	***	3.79942e-06	red
Aebp1	Hesperetin	0.987077	7.97593e-07	Group	***	5.14154e-06	red
Aebp1	Bepridil	0.968394	1.79188e-05	Group	***	9.15472e-05	red
Aebp1	Sanguinarine	0.96583	2.3484e-05	Group	***	9.24684e-05	red
Aebp1	N,N-Dimethylformamide	0.987928	6.2894e-07	Group	***	2.99495e-06	red
Aebp1	Thiabendazole	0.982374	2.35275e-06	Group	***	1.06943e-05	red
Aebp1	Pyrrolidonecarboxylic acid	0.991421	1.90958e-07	Group	***	9.09325e-07	red
Aebp1	Argininosuccinic acid	0.989191	4.27776e-07	Group	***	2.03703e-06	red
Aebp1	Okadaic acid	0.983243	1.97293e-06	Group	***	8.96785e-06	red
Aebp1	Neomycin	0.926242	0.000333662	Group	***	0.00135639	red
Aebp1	3,7-Dimethylquercetin	0.986767	8.66498e-07	Group	***	4.12618e-06	red
Aebp1	Adenosine triphosphate	0.987064	8.00497e-07	Group	***	4.65805e-06	red
Aebp1	L-Leucine	0.972297	1.13406e-05	Group	***	5.4003e-05	red
Aebp1	Cysteine-S-sulfate	0.961481	3.55643e-05	Group	***	0.000174834	red
Aebp1	(S)-Reticuline	0.990042	3.21341e-07	Group	***	1.9109e-06	red
Aebp1	Dibutyl phthalate	0.949716	8.93537e-05	Group	***	0.000270769	red
Aebp1	S-Lactoylglutathione	0.988662	5.05348e-07	Group	***	2.40642e-06	red
Aebp1	Enol-phenylpyruvate	0.883344	0.00159001	Group	**	0.00311767	red
Aebp1	Lotaustralin	0.9868	8.58822e-07	Group	***	4.08963e-06	red
Aebp1	Campesterol	0.988099	5.98413e-07	Group	***	2.84959e-06	red
Aebp1	NAD	0.976929	6.00445e-06	Group	***	2.85926e-05	red
Aebp1	Citrulline	0.986595	9.06319e-07	Group	***	4.57699e-06	red
Aebp1	7,8-Dihydropteroic acid	0.943744	0.000131565	Group	***	0.000386955	red
Aebp1	Decyl alcohol	0.99306	9.10757e-08	Group	***	4.55379e-07	red
Aebp1	Diacetyl	0.99232	1.2974e-07	Group	***	7.2078e-07	red
Aebp1	Trimethoprim	0.984805	1.40292e-06	Group	***	6.68055e-06	red
Aebp1	Warfarin	0.983363	1.92406e-06	Group	***	8.74571e-06	red
Aebp1	Coenzyme Q9	0.990026	3.23114e-07	Group	***	1.53864e-06	red
Aebp1	L-Cystine	0.9819	2.58062e-06	Group	***	1.29031e-05	red
Aebp1	Indoleacetic acid	0.96264	3.1994e-05	Group	***	0.000106647	red
Aebp1	Fexofenadine	0.957338	5.06439e-05	Group	***	0.0002302	red
Aebp1	L(-)-Nicotine	0.773125	0.0145513	Group	*	0.0450842	red
Aebp1	Quercitrin	0.773957	0.014378	Group	*	0.044768	red
Aebp1	Dihydrothymine	0.98629	9.80243e-07	Group	***	4.66782e-06	red
Aebp1	Caproic acid	0.947812	0.000101574	Group	***	0.000307799	red
Aebp1	Suberic acid	0.987153	7.81382e-07	Group	***	3.72087e-06	red
Aebp1	N-Formyl-L-glutamic acid	0.986804	8.58127e-07	Group	***	4.08632e-06	red
Aebp1	Bovinic acid	0.977029	5.91487e-06	Group	***	2.46453e-05	red
Aebp1	Formononetin	0.970317	1.44113e-05	Group	***	6.00469e-05	red
Aebp1	Alpha-D-Glucose	0.768734	0.015489	Group	*	0.0472266	red
Aebp1	Adrenosterone	0.988461	5.37342e-07	Group	***	2.55877e-06	red
Aebp1	Prostaglandin B1	0.983192	1.99391e-06	Group	***	9.06322e-06	red
Aebp1	18-Hydroxycorticosterone	0.988729	4.95087e-07	Group	***	2.35756e-06	red
Aebp1	Obtusifoliol	0.986961	8.23057e-07	Group	***	3.91932e-06	red
Aebp1	3-Oxohexanoic acid	0.988156	5.88481e-07	Group	***	2.80229e-06	red
Aebp1	3'-AMP	0.971662	1.22685e-05	Group	***	5.84214e-05	red
Aebp1	2-Methoxyestrone	0.986669	8.88948e-07	Group	***	4.23309e-06	red
Aebp1	Sulfamethazine	0.980258	3.49187e-06	Group	***	1.70121e-05	red
Aebp1	1-Methylnicotinamide	0.988017	6.1298e-07	Group	***	2.91895e-06	red
Aebp1	Methylmalonic acid	0.980814	3.16135e-06	Group	***	1.43698e-05	red
Aebp1	Uracil	0.973096	1.0244e-05	Group	***	4.26832e-05	red
Aebp1	Prostaglandin H2	0.974644	8.33804e-06	Group	***	4.16902e-05	red
Aebp1	5'-Methylthioadenosine	0.988555	5.22224e-07	Group	***	2.5902e-06	red
Aebp1	Cyclic GMP	0.908549	0.000695728	Group	***	0.00270453	red
Aebp1	Niacinamide	0.990926	2.32258e-07	Group	***	1.10966e-06	red
Aebp1	D-Aspartic acid	0.987209	7.69644e-07	Group	***	3.84822e-06	red
Aebp1	Hypoxanthine	0.983914	1.71103e-06	Group	***	7.7774e-06	red
Aebp1	Guanosine	0.987591	6.92393e-07	Group	***	3.29711e-06	red
Aebp1	4-Methylbenzoic acid	0.994203	4.85492e-08	Group	***	2.42746e-07	red
Aebp1	L-Proline	0.973107	1.02302e-05	Group	***	4.282e-05	red
Aebp1	L-Isoleucine	0.987994	6.17016e-07	Group	***	3.24745e-06	red
Aebp1	Phenylpyruvic acid	0.993871	5.90072e-08	Group	***	2.80987e-07	red
Aebp1	Adenine	0.991452	1.88528e-07	Group	***	8.97754e-07	red
Aebp1	Sphingosine	0.985634	1.15378e-06	Group	***	5.49421e-06	red
Aebp1	(S)-Abscisic acid	0.980012	3.64577e-06	Group	***	1.65717e-05	red
Aebp1	Guanosine monophosphate	0.986075	1.03508e-06	Group	***	4.92896e-06	red
Aebp1	5-Aminopentanoic acid	0.989621	3.71298e-07	Group	***	2.32062e-06	red
Aebp1	Creatine	0.986544	9.18477e-07	Group	***	4.3737e-06	red
Aebp1	N-Acetyl-D-Glucosamine 6-Phosphate	0.974452	8.55998e-06	Group	***	3.56666e-05	red
Aebp1	Cholic acid	0.778883	0.0133803	Group	*	0.0404788	red
Aebp1	Spermidine	0.989217	4.24227e-07	Group	***	2.02013e-06	red
Aebp1	L-Tyrosine	0.978474	4.71866e-06	Group	***	2.14485e-05	red
Aebp1	Guanine	0.990489	2.73679e-07	Group	***	1.60987e-06	red
Aebp1	Morphinone	0.971823	1.20282e-05	Group	***	4.81129e-05	red
Aebp1	Prephenate	0.990652	2.57683e-07	Group	***	1.35623e-06	red
Aebp1	Sorbitol	0.878791	0.00180965	Group	**	0.00544759	red
Aebp1	D-Malic acid	0.991386	1.93695e-07	Group	***	1.21059e-06	red
Aebp1	Oxidized glutathione	0.988829	4.79821e-07	Group	***	2.28486e-06	red
Aebp1	Phosphoadenosine phosphosulfate	0.98708	7.97156e-07	Group	***	3.79598e-06	red
Acta2	L-Galactose	0.902004	0.00088034	Group	***	0.0329465	red
Acta2	L-Glutamic acid	0.775485	0.0140633	Group	*	0.492606	red
Acta2	Xylobiose	0.897731	0.00101779	Group	**	0.0377604	red
Acta2	Lathosterol	0.878575	0.00182056	Group	**	0.00568926	red
Anpep	Penicillin G	0.97622	6.67121e-06	Group	***	3.92424e-05	red
Anpep	5alpha-Cholestanone	0.999109	6.94809e-11	Group	***	6.94809e-09	red
Anpep	4-Hydroxyproline	0.866435	0.00251003	Group	**	0.0067123	red
Anpep	Pantothenic acid	0.9695	1.58365e-05	Group	***	7.16843e-05	red
Anpep	Zonisamide	0.975964	6.92368e-06	Group	***	8.59277e-05	red
Anpep	Butyrylcarnitine	0.998944	1.25836e-10	Group	***	1.25836e-08	red
Anpep	Pelargonic acid	0.814937	0.00745276	Group	**	0.0138014	red
Anpep	Delta-Tocopherol	0.994091	5.19293e-08	Group	***	5.19293e-06	red
Anpep	Pyroglutamic acid	0.99896	1.19368e-10	Group	***	1.19368e-08	red
Anpep	Formiminoglutamic acid	0.999261	3.61633e-11	Group	***	3.61633e-09	red
Anpep	Hesperetin	0.976594	6.31361e-06	Group	***	1.5399e-05	red
Anpep	Bepridil	0.979562	3.93952e-06	Group	***	6.63259e-05	red
Anpep	Sanguinarine	0.975581	7.31546e-06	Group	***	4.81787e-05	red
Anpep	N,N-Dimethylformamide	0.999458	1.2216e-11	Group	***	1.2216e-09	red
Anpep	Thiabendazole	0.991711	1.6935e-07	Group	***	2.8225e-06	red
Anpep	Pyrrolidonecarboxylic acid	0.999381	1.94234e-11	Group	***	4.85584e-10	red
Anpep	Argininosuccinic acid	0.998805	1.94007e-10	Group	***	1.94007e-08	red
Anpep	Okadaic acid	0.997974	1.23038e-09	Group	***	1.23038e-07	red
Anpep	Neomycin	0.930117	0.000277306	Group	***	0.00135639	red
Anpep	3,7-Dimethylquercetin	0.997089	4.36833e-09	Group	***	4.26239e-07	red
Anpep	Adenosine triphosphate	0.990473	2.753e-07	Group	***	2.06281e-06	red
Anpep	L-Leucine	0.987378	7.34687e-07	Group	***	2.95962e-05	red
Anpep	Cysteine-S-sulfate	0.966135	2.2766e-05	Group	***	0.000163284	red
Anpep	(S)-Reticuline	0.984092	1.64616e-06	Group	***	5.40489e-06	red
Anpep	Dibutyl phthalate	0.976035	6.85298e-06	Group	***	0.000171975	red
Anpep	S-Lactoylglutathione	0.997608	2.19993e-09	Group	***	1.11662e-07	red
Anpep	Enol-phenylpyruvate	0.922852	0.000389177	Group	***	0.00243236	red
Anpep	Lotaustralin	0.997226	3.69191e-09	Group	***	3.69191e-07	red
Anpep	Campesterol	0.999086	7.60743e-11	Group	***	4.1183e-09	red
Anpep	NAD	0.986457	9.39265e-07	Group	***	1.44231e-05	red
Anpep	Citrulline	0.993865	5.91974e-08	Group	***	1.02756e-06	red
Anpep	7,8-Dihydropteroic acid	0.969163	1.64515e-05	Group	***	0.000227789	red
Anpep	Decyl alcohol	0.995573	1.89261e-08	Group	***	1.35187e-07	red
Anpep	Diacetyl	0.993993	5.49959e-08	Group	***	3.6664e-07	red
Anpep	Trimethoprim	0.998628	3.14898e-10	Group	***	3.14898e-08	red
Anpep	Warfarin	0.990533	2.6937e-07	Group	***	2.97574e-06	red
Anpep	Coenzyme Q9	0.998435	4.985e-10	Group	***	1.87871e-08	red
Anpep	L-Cystine	0.9784	4.77464e-06	Group	***	1.88711e-05	red
Anpep	Indoleacetic acid	0.987121	7.88366e-07	Group	***	3.94183e-05	red
Anpep	Fexofenadine	0.975078	7.85246e-06	Group	***	0.000152163	red
Anpep	L(-)-Nicotine	0.775762	0.0140069	Group	*	0.0450842	red
Anpep	Quercitrin	0.775928	0.013973	Group	*	0.044768	red
Anpep	Dihydrothymine	0.996172	1.13848e-08	Group	***	6.90683e-07	red
Anpep	Caproic acid	0.97412	8.95243e-06	Group	***	0.000201164	red
Anpep	Suberic acid	0.998475	4.54937e-10	Group	***	4.54937e-08	red
Anpep	N-Formyl-L-glutamic acid	0.999325	2.62559e-11	Group	***	2.62559e-09	red
Anpep	Bovinic acid	0.995492	2.01615e-08	Group	***	2.01615e-06	red
Anpep	Formononetin	0.989551	3.80144e-07	Group	***	2.61237e-05	red
Anpep	Alpha-D-Glucose	0.774479	0.01427	Group	*	0.0472266	red
Anpep	Adrenosterone	0.999589	4.64717e-12	Group	***	4.64717e-10	red
Anpep	Prostaglandin B1	0.997042	4.62002e-09	Group	***	4.62002e-07	red
Anpep	18-Hydroxycorticosterone	0.999128	6.43308e-11	Group	***	6.43308e-09	red
Anpep	Obtusifoliol	0.998939	1.27921e-10	Group	***	1.27921e-08	red
Anpep	3-Oxohexanoic acid	0.999348	2.33302e-11	Group	***	2.33302e-09	red
Anpep	3'-AMP	0.956987	5.21011e-05	Group	***	0.000138113	red
Anpep	2-Methoxyestrone	0.998623	3.18631e-10	Group	***	3.18631e-08	red
Anpep	Sulfamethazine	0.992959	9.57813e-08	Group	***	5.64407e-06	red
Anpep	1-Methylnicotinamide	0.999541	6.80922e-12	Group	***	6.80922e-10	red
Anpep	Methylmalonic acid	0.997319	3.2782e-09	Group	***	3.2782e-07	red
Anpep	Uracil	0.990327	2.90324e-07	Group	***	1.83928e-05	red
Anpep	Prostaglandin H2	0.978313	4.84245e-06	Group	***	4.12025e-05	red
Anpep	5'-Methylthioadenosine	0.996442	8.81214e-09	Group	***	1.10152e-07	red
Anpep	Cyclic GMP	0.89086	0.00126906	Group	**	0.00309526	red
Anpep	Niacinamide	0.997533	2.44987e-09	Group	***	2.08684e-08	red
Anpep	D-Aspartic acid	0.997441	2.78412e-09	Group	***	2.78412e-07	red
Anpep	Hypoxanthine	0.998436	4.97252e-10	Group	***	4.97252e-08	red
Anpep	Guanosine	0.99788	1.44259e-09	Group	***	1.44259e-07	red
Anpep	4-Methylbenzoic acid	0.995566	1.90255e-08	Group	***	1.18909e-07	red
Anpep	L-Proline	0.989796	3.49888e-07	Group	***	1.90191e-05	red
Anpep	L-Isoleucine	0.997201	3.81051e-09	Group	***	3.81051e-07	red
Anpep	Phenylpyruvic acid	0.99572	1.68118e-08	Group	***	1.05074e-07	red
Anpep	Adenine	0.997175	3.93574e-09	Group	***	3.27979e-08	red
Anpep	Sphingosine	0.995871	1.48341e-08	Group	***	9.3031e-07	red
Anpep	(S)-Abscisic acid	0.996948	5.15842e-09	Group	***	5.15842e-07	red
Anpep	Guanosine monophosphate	0.998261	7.20717e-10	Group	***	7.20717e-08	red
Anpep	5-Aminopentanoic acid	0.995967	1.36573e-08	Group	***	6.83922e-07	red
Anpep	Creatine	0.998634	3.09973e-10	Group	***	1.54987e-08	red
Anpep	N-Acetyl-D-Glucosamine 6-Phosphate	0.991936	1.53837e-07	Group	***	1.36448e-05	red
Anpep	Cholic acid	0.775992	0.01396	Group	*	0.0404788	red
Anpep	Spermidine	0.998328	6.28525e-10	Group	***	4.69221e-08	red
Anpep	L-Tyrosine	0.994078	5.2326e-08	Group	***	5.2326e-06	red
Anpep	Guanine	0.985768	1.11669e-06	Group	***	3.98817e-06	red
Anpep	Morphinone	0.992673	1.10058e-07	Group	***	1.09154e-05	red
Anpep	Prephenate	0.988469	5.36013e-07	Group	***	2.43642e-06	red
Anpep	Sorbitol	0.885917	0.00147446	Group	**	0.00544759	red
Anpep	D-Malic acid	0.995874	1.47974e-08	Group	***	4.42289e-07	red
Anpep	Oxidized glutathione	0.993383	7.70987e-08	Group	***	5.13991e-07	red
Anpep	N-Acetyl-L-aspartic acid	0.67233	0.0472582	Group	*	0.133257	red
Anpep	Phosphoadenosine phosphosulfate	0.997173	3.94297e-09	Group	***	3.52894e-07	red
Anpep	Methoxamine	0.670385	0.048144	Group	*	0.134745	red
Pcolce	Penicillin G	0.922126	0.000401853	Group	***	0.000705006	red
Pcolce	5alpha-Cholestanone	0.934767	0.000218923	Group	***	0.000321946	red
Pcolce	4-Hydroxyproline	0.852696	0.00348654	Group	**	0.00692293	red
Pcolce	Pantothenic acid	0.942169	0.000144684	Group	***	0.000295274	red
Pcolce	Zonisamide	0.880493	0.00172521	Group	**	0.0022046	red
Pcolce	Butyrylcarnitine	0.934545	0.000221496	Group	***	0.00032573	red
Pcolce	Pelargonic acid	0.899417	0.000961896	Group	***	0.0104285	red
Pcolce	Delta-Tocopherol	0.903491	0.000835699	Group	***	0.000994879	red
Pcolce	Pyroglutamic acid	0.935533	0.000210219	Group	***	0.00031171	red
Pcolce	Formiminoglutamic acid	0.927432	0.000315578	Group	***	0.000420771	red
Pcolce	Hesperetin	0.960109	4.01439e-05	Group	***	7.87136e-05	red
Pcolce	Bepridil	0.900831	0.000916687	Group	***	0.00120617	red
Pcolce	Sanguinarine	0.898067	0.00100647	Group	**	0.00141756	red
Pcolce	N,N-Dimethylformamide	0.92899	0.00029295	Group	***	0.000405043	red
Pcolce	Thiabendazole	0.926197	0.000334368	Group	***	0.000506619	red
Pcolce	Pyrrolidonecarboxylic acid	0.93654	0.000199147	Group	***	0.000302418	red
Pcolce	Argininosuccinic acid	0.93505	0.000215681	Group	***	0.000317178	red
Pcolce	Okadaic acid	0.92064	0.0004287	Group	***	0.000535875	red
Pcolce	Neomycin	0.904575	0.000804205	Group	***	0.00187024	red
Pcolce	3,7-Dimethylquercetin	0.933584	0.000232873	Group	***	0.000337497	red
Pcolce	Adenosine triphosphate	0.947705	0.000102298	Group	***	0.00018944	red
Pcolce	L-Leucine	0.917076	0.000498162	Group	***	0.000655477	red
Pcolce	Cysteine-S-sulfate	0.900281	0.000934092	Group	***	0.00135376	red
Pcolce	(S)-Reticuline	0.953836	6.65193e-05	Group	***	0.000125508	red
Pcolce	Dibutyl phthalate	0.876692	0.00191762	Group	**	0.00222979	red
Pcolce	S-Lactoylglutathione	0.937019	0.000194037	Group	***	0.000298518	red
Pcolce	Enol-phenylpyruvate	0.798099	0.00993218	Group	**	0.0112866	red
Pcolce	Lotaustralin	0.933325	0.000236004	Group	***	0.000342035	red
Pcolce	Campesterol	0.927081	0.000320829	Group	***	0.000445596	red
Pcolce	NAD	0.921043	0.000421287	Group	***	0.000554325	red
Pcolce	Citrulline	0.940315	0.000161281	Group	***	0.000264396	red
Pcolce	7,8-Dihydropteroic acid	0.869576	0.00231681	Group	**	0.00282538	red
Pcolce	Decyl alcohol	0.947786	0.000101748	Group	***	0.000184997	red
Pcolce	Diacetyl	0.95191	7.66052e-05	Group	***	0.000139282	red
Pcolce	Trimethoprim	0.923011	0.000386433	Group	***	0.000489156	red
Pcolce	Warfarin	0.930008	0.000278787	Group	***	0.000442519	red
Pcolce	Coenzyme Q9	0.938101	0.000182815	Group	***	0.000282467	red
Pcolce	L-Cystine	0.93633	0.000201421	Group	***	0.00038004	red
Pcolce	Indoleacetic acid	0.881955	0.00165494	Group	**	0.00190223	red
Pcolce	Fexofenadine	0.888486	0.00136504	Group	**	0.00175005	red
Pcolce	L(-)-Nicotine	0.695762	0.0373967	Group	*	0.0484921	red
Pcolce	Quercitrin	0.697663	0.0366611	Group	*	0.0487128	red
Pcolce	Dihydrothymine	0.93459	0.000220979	Group	***	0.000324969	red
Pcolce	Caproic acid	0.875758	0.00196706	Group	**	0.00228728	red
Pcolce	Suberic acid	0.930771	0.000268505	Group	***	0.000377027	red
Pcolce	N-Formyl-L-glutamic acid	0.925395	0.000346968	Group	***	0.000450608	red
Pcolce	Bovinic acid	0.908315	0.00070182	Group	***	0.000845566	red
Pcolce	Formononetin	0.905848	0.000768254	Group	***	0.000925607	red
Pcolce	Alpha-D-Glucose	0.686422	0.0411498	Group	*	0.0501827	red
Pcolce	Adrenosterone	0.929051	0.000292079	Group	***	0.000405666	red
Pcolce	Prostaglandin B1	0.923864	0.000371967	Group	***	0.000476881	red
Pcolce	18-Hydroxycorticosterone	0.932803	0.0002424	Group	***	0.000350534	red
Pcolce	Obtusifoliol	0.924442	0.00036239	Group	***	0.000475242	red
Pcolce	3-Oxohexanoic acid	0.927491	0.000314697	Group	***	0.000432965	red
Pcolce	3'-AMP	0.937202	0.000192098	Group	***	0.000400204	red
Pcolce	2-Methoxyestrone	0.928931	0.000293774	Group	***	0.000396992	red
Pcolce	Sulfamethazine	0.926214	0.000334102	Group	***	0.000464031	red
Pcolce	1-Methylnicotinamide	0.928254	0.000303485	Group	***	0.000410174	red
Pcolce	Methylmalonic acid	0.914215	0.000559345	Group	***	0.000682128	red
Pcolce	Uracil	0.912287	0.000603438	Group	***	0.000754297	red
Pcolce	Prostaglandin H2	0.940475	0.000159801	Group	***	0.000313335	red
Pcolce	5'-Methylthioadenosine	0.929521	0.0002855	Group	***	0.000426119	red
Pcolce	Cyclic GMP	0.865837	0.00254802	Group	**	0.00520004	red
Pcolce	Niacinamide	0.935265	0.000213237	Group	***	0.000333182	red
Pcolce	D-Aspartic acid	0.933335	0.000235876	Group	***	0.000352054	red
Pcolce	Hypoxanthine	0.920644	0.000428625	Group	***	0.000535782	red
Pcolce	Guanosine	0.93365	0.000232075	Group	***	0.000336341	red
Pcolce	4-Methylbenzoic acid	0.950751	8.31647e-05	Group	***	0.000148508	red
Pcolce	L-Proline	0.913667	0.000571648	Group	***	0.000714559	red
Pcolce	L-Isoleucine	0.935858	0.000206609	Group	***	0.000313044	red
Pcolce	Phenylpyruvic acid	0.947481	0.000103816	Group	***	0.000185385	red
Pcolce	Adenine	0.937179	0.000192348	Group	***	0.000312637	red
Pcolce	Sphingosine	0.933627	0.000232349	Group	***	0.000336738	red
Pcolce	(S)-Abscisic acid	0.913034	0.00058609	Group	***	0.000714744	red
Pcolce	Guanosine monophosphate	0.928445	0.000300727	Group	***	0.000406388	red
Pcolce	5-Aminopentanoic acid	0.942051	0.000145706	Group	***	0.000239373	red
Pcolce	Creatine	0.923364	0.000380408	Group	***	0.000494037	red
Pcolce	N-Acetyl-D-Glucosamine 6-Phosphate	0.912083	0.000608245	Group	***	0.000741762	red
Pcolce	Cholic acid	0.710511	0.0319341	Group	*	0.0528276	red
Pcolce	Spermidine	0.93649	0.000199696	Group	***	0.000299931	red
Pcolce	L-Tyrosine	0.918357	0.000472345	Group	***	0.000590431	red
Pcolce	Guanine	0.951969	7.6277e-05	Group	***	0.000143919	red
Pcolce	Morphinone	0.900181	0.000937266	Group	***	0.00110267	red
Pcolce	Prephenate	0.947256	0.00010536	Group	***	0.000198792	red
Pcolce	Sorbitol	0.802925	0.00917206	Group	**	0.0114651	red
Pcolce	D-Malic acid	0.947212	0.000105659	Group	***	0.000188677	red
Pcolce	Oxidized glutathione	0.933783	0.000230477	Group	***	0.000390639	red
Pcolce	Phosphoadenosine phosphosulfate	0.934172	0.000225865	Group	***	0.000328358	red
Mmp14	Penicillin G	0.988332	5.58503e-07	Group	***	2.79251e-05	red
Mmp14	5alpha-Cholestanone	0.99331	8.01039e-08	Group	***	5.0065e-07	red
Mmp14	4-Hydroxyproline	0.813148	0.00769363	Group	**	0.011483	red
Mmp14	Pantothenic acid	0.956777	5.2983e-05	Group	***	0.000139429	red
Mmp14	Zonisamide	0.980147	3.56082e-06	Group	***	8.59277e-05	red
Mmp14	Butyrylcarnitine	0.993263	8.20966e-08	Group	***	5.13104e-07	red
Mmp14	Pelargonic acid	0.848067	0.00386687	Group	**	0.010451	red
Mmp14	Delta-Tocopherol	0.982218	2.42609e-06	Group	***	1.6174e-05	red
Mmp14	Pyroglutamic acid	0.993467	7.37394e-08	Group	***	4.60871e-07	red
Mmp14	Formiminoglutamic acid	0.991386	1.93718e-07	Group	***	1.13952e-06	red
Mmp14	Hesperetin	0.979463	4.00592e-06	Group	***	1.08268e-05	red
Mmp14	Bepridil	0.9808	3.16901e-06	Group	***	6.63259e-05	red
Mmp14	Sanguinarine	0.989079	4.43443e-07	Group	***	1.83645e-05	red
Mmp14	N,N-Dimethylformamide	0.991762	1.65766e-07	Group	***	9.75095e-07	red
Mmp14	Thiabendazole	0.993914	5.75491e-08	Group	***	2.74193e-06	red
Mmp14	Pyrrolidonecarboxylic acid	0.992766	1.05245e-07	Group	***	5.5392e-07	red
Mmp14	Argininosuccinic acid	0.993357	7.81606e-08	Group	***	4.97423e-07	red
Mmp14	Okadaic acid	0.989252	4.19371e-07	Group	***	2.79581e-06	red
Mmp14	Neomycin	0.941344	0.000151912	Group	***	0.00135639	red
Mmp14	3,7-Dimethylquercetin	0.992515	1.18565e-07	Group	***	8.4689e-07	red
Mmp14	Adenosine triphosphate	0.991662	1.72856e-07	Group	***	2.06281e-06	red
Mmp14	L-Leucine	0.983281	1.95733e-06	Group	***	2.95962e-05	red
Mmp14	Cysteine-S-sulfate	0.973785	9.36161e-06	Group	***	0.000163284	red
Mmp14	(S)-Reticuline	0.983151	2.01082e-06	Group	***	6.09338e-06	red
Mmp14	Dibutyl phthalate	0.965011	2.54945e-05	Group	***	0.000171975	red
Mmp14	S-Lactoylglutathione	0.993448	7.44763e-08	Group	***	5.31974e-07	red
Mmp14	Enol-phenylpyruvate	0.908262	0.000703193	Group	***	0.00246011	red
Mmp14	Lotaustralin	0.992512	1.18775e-07	Group	***	8.4839e-07	red
Mmp14	Campesterol	0.989813	3.47893e-07	Group	***	1.83102e-06	red
Mmp14	NAD	0.978059	5.04264e-06	Group	***	2.55775e-05	red
Mmp14	Citrulline	0.992341	1.28473e-07	Group	***	1.17947e-06	red
Mmp14	7,8-Dihydropteroic acid	0.969802	1.52985e-05	Group	***	0.000227789	red
Mmp14	Decyl alcohol	0.994787	3.34967e-08	Group	***	1.79504e-07	red
Mmp14	Diacetyl	0.993855	5.95444e-08	Group	***	3.72153e-07	red
Mmp14	Trimethoprim	0.990055	3.1989e-07	Group	***	2.1326e-06	red
Mmp14	Warfarin	0.990485	2.74096e-07	Group	***	2.97574e-06	red
Mmp14	Coenzyme Q9	0.993887	5.84741e-08	Group	***	3.89827e-07	red
Mmp14	L-Cystine	0.972347	1.12698e-05	Group	***	3.04589e-05	red
Mmp14	Indoleacetic acid	0.969958	1.50252e-05	Group	***	7.90799e-05	red
Mmp14	Fexofenadine	0.973536	9.67437e-06	Group	***	0.000152163	red
Mmp14	L(-)-Nicotine	0.746786	0.0207826	Group	*	0.0467683	red
Mmp14	Quercitrin	0.74736	0.0206309	Group	*	0.0463081	red
Mmp14	Dihydrothymine	0.992339	1.286e-07	Group	***	1.07167e-06	red
Mmp14	Caproic acid	0.963665	2.90556e-05	Group	***	0.000201164	red
Mmp14	Suberic acid	0.992308	1.3045e-07	Group	***	8.75292e-07	red
Mmp14	N-Formyl-L-glutamic acid	0.990463	2.76346e-07	Group	***	1.62557e-06	red
Mmp14	Bovinic acid	0.984376	1.54612e-06	Group	***	1.03074e-05	red
Mmp14	Formononetin	0.981339	2.8702e-06	Group	***	2.61237e-05	red
Mmp14	Alpha-D-Glucose	0.743619	0.0216333	Group	*	0.0472266	red
Mmp14	Adrenosterone	0.991422	1.90892e-07	Group	***	1.12289e-06	red
Mmp14	Prostaglandin B1	0.990025	3.23189e-07	Group	***	2.46613e-06	red
Mmp14	18-Hydroxycorticosterone	0.992878	9.97083e-08	Group	***	6.23177e-07	red
Mmp14	Obtusifoliol	0.989122	4.37364e-07	Group	***	2.35907e-06	red
Mmp14	3-Oxohexanoic acid	0.990395	2.83243e-07	Group	***	1.49224e-06	red
Mmp14	3'-AMP	0.987035	8.06802e-07	Group	***	1.53472e-05	red
Mmp14	2-Methoxyestrone	0.991858	1.59086e-07	Group	***	1.06057e-06	red
Mmp14	Sulfamethazine	0.988743	4.92913e-07	Group	***	5.64407e-06	red
Mmp14	1-Methylnicotinamide	0.991316	1.99279e-07	Group	***	1.17223e-06	red
Mmp14	Methylmalonic acid	0.986772	8.65412e-07	Group	***	5.09066e-06	red
Mmp14	Uracil	0.983632	1.81803e-06	Group	***	1.83928e-05	red
Mmp14	Prostaglandin H2	0.982639	2.23191e-06	Group	***	4.12025e-05	red
Mmp14	5'-Methylthioadenosine	0.987055	8.02474e-07	Group	***	3.64761e-06	red
Mmp14	Cyclic GMP	0.928482	0.000300189	Group	***	0.00270453	red
Mmp14	Niacinamide	0.989793	3.50218e-07	Group	***	1.5919e-06	red
Mmp14	D-Aspartic acid	0.989155	4.32793e-07	Group	***	2.88529e-06	red
Mmp14	Hypoxanthine	0.989209	4.25357e-07	Group	***	2.65848e-06	red
Mmp14	Guanosine	0.992824	1.02339e-07	Group	***	7.30993e-07	red
Mmp14	4-Methylbenzoic acid	0.993382	7.71577e-08	Group	***	3.50717e-07	red
Mmp14	L-Proline	0.983736	1.77812e-06	Group	***	1.90191e-05	red
Mmp14	L-Isoleucine	0.989015	4.52621e-07	Group	***	2.93389e-06	red
Mmp14	Phenylpyruvic acid	0.99186	1.58929e-07	Group	***	7.22403e-07	red
Mmp14	Adenine	0.98994	3.33002e-07	Group	***	1.51365e-06	red
Mmp14	Sphingosine	0.991985	1.50568e-07	Group	***	1.34577e-06	red
Mmp14	(S)-Abscisic acid	0.986331	9.70124e-07	Group	***	5.76474e-06	red
Mmp14	Guanosine monophosphate	0.991656	1.73302e-07	Group	***	1.15534e-06	red
Mmp14	5-Aminopentanoic acid	0.987597	6.91321e-07	Group	***	3.4566e-06	red
Mmp14	Creatine	0.988431	5.42149e-07	Group	***	2.85342e-06	red
Mmp14	N-Acetyl-D-Glucosamine 6-Phosphate	0.984388	1.54194e-06	Group	***	1.39844e-05	red
Mmp14	Cholic acid	0.750439	0.019829	Group	*	0.0411389	red
Mmp14	Spermidine	0.993561	7.0085e-08	Group	***	4.67233e-07	red
Mmp14	L-Tyrosine	0.987228	7.65573e-07	Group	***	6.95975e-06	red
Mmp14	Guanine	0.983908	1.71346e-06	Group	***	5.35456e-06	red
Mmp14	Morphinone	0.980623	3.27204e-06	Group	***	2.04503e-05	red
Mmp14	Prephenate	0.984628	1.46087e-06	Group	***	4.86956e-06	red
Mmp14	Sorbitol	0.900654	0.000922244	Group	***	0.00544759	red
Mmp14	D-Malic acid	0.989815	3.47552e-07	Group	***	1.77681e-06	red
Mmp14	Oxidized glutathione	0.985057	1.32348e-06	Group	***	5.2939e-06	red
Mmp14	Phosphoadenosine phosphosulfate	0.992681	1.09653e-07	Group	***	7.83233e-07	red
Thbs2	Penicillin G	0.964589	2.65746e-05	Group	***	7.63878e-05	red
Thbs2	5alpha-Cholestanone	0.987728	6.66035e-07	Group	***	3.02743e-06	red
Thbs2	4-Hydroxyproline	0.882357	0.00163593	Group	**	0.00633148	red
Thbs2	Pantothenic acid	0.97266	1.08331e-05	Group	***	7.16843e-05	red
Thbs2	Zonisamide	0.946604	0.000109917	Group	***	0.000289255	red
Thbs2	Butyrylcarnitine	0.987324	7.45792e-07	Group	***	3.38996e-06	red
Thbs2	Pelargonic acid	0.862678	0.00275534	Group	**	0.0104285	red
Thbs2	Delta-Tocopherol	0.969741	1.54049e-05	Group	***	5.50175e-05	red
Thbs2	Pyroglutamic acid	0.987872	6.39233e-07	Group	***	2.90561e-06	red
Thbs2	Formiminoglutamic acid	0.984778	1.4117e-06	Group	***	6.41683e-06	red
Thbs2	Hesperetin	0.991542	1.81706e-07	Group	***	4.83291e-06	red
Thbs2	Bepridil	0.961358	3.5959e-05	Group	***	0.000126879	red
Thbs2	Sanguinarine	0.955004	6.0882e-05	Group	***	0.000166273	red
Thbs2	N,N-Dimethylformamide	0.985859	1.09202e-06	Group	***	4.96374e-06	red
Thbs2	Thiabendazole	0.976745	6.17271e-06	Group	***	2.19894e-05	red
Thbs2	Pyrrolidonecarboxylic acid	0.990571	2.65591e-07	Group	***	1.20723e-06	red
Thbs2	Argininosuccinic acid	0.987362	7.38102e-07	Group	***	3.35501e-06	red
Thbs2	Okadaic acid	0.980093	3.59447e-06	Group	***	1.43779e-05	red
Thbs2	Neomycin	0.922611	0.000393353	Group	***	0.00135639	red
Thbs2	3,7-Dimethylquercetin	0.984424	1.52953e-06	Group	***	6.65012e-06	red
Thbs2	Adenosine triphosphate	0.986167	1.01131e-06	Group	***	5.05654e-06	red
Thbs2	L-Leucine	0.967844	1.90235e-05	Group	***	7.19177e-05	red
Thbs2	Cysteine-S-sulfate	0.954521	6.31698e-05	Group	***	0.000229705	red
Thbs2	(S)-Reticuline	0.993568	6.9818e-08	Group	***	1.07196e-06	red
Thbs2	Dibutyl phthalate	0.942289	0.000143651	Group	***	0.000350368	red
Thbs2	S-Lactoylglutathione	0.986791	8.61033e-07	Group	***	3.74362e-06	red
Thbs2	Enol-phenylpyruvate	0.871261	0.00221754	Group	**	0.00389043	red
Thbs2	Lotaustralin	0.98445	1.52072e-06	Group	***	6.61185e-06	red
Thbs2	Campesterol	0.986647	8.94106e-07	Group	***	4.06412e-06	red
Thbs2	NAD	0.97608	6.80884e-06	Group	***	2.96036e-05	red
Thbs2	Citrulline	0.984765	1.41591e-06	Group	***	6.15613e-06	red
Thbs2	7,8-Dihydropteroic acid	0.939713	0.000166953	Group	***	0.000417383	red
Thbs2	Decyl alcohol	0.992588	1.1459e-07	Group	***	5.45667e-07	red
Thbs2	Diacetyl	0.992479	1.20611e-07	Group	***	7.09475e-07	red
Thbs2	Trimethoprim	0.981997	2.53285e-06	Group	***	1.01314e-05	red
Thbs2	Warfarin	0.979898	3.7184e-06	Group	***	1.48736e-05	red
Thbs2	Coenzyme Q9	0.988475	5.35002e-07	Group	***	2.43183e-06	red
Thbs2	L-Cystine	0.98567	1.14389e-06	Group	***	1.05635e-05	red
Thbs2	Indoleacetic acid	0.957198	5.12192e-05	Group	***	0.000150645	red
Thbs2	Fexofenadine	0.948819	9.49723e-05	Group	***	0.000315977	red
Thbs2	L(-)-Nicotine	0.779856	0.0131889	Group	*	0.0450842	red
Thbs2	Quercitrin	0.780865	0.0129925	Group	*	0.044768	red
Thbs2	Dihydrothymine	0.983946	1.69919e-06	Group	***	7.38779e-06	red
Thbs2	Caproic acid	0.940248	0.000161912	Group	***	0.000388438	red
Thbs2	Suberic acid	0.98479	1.40771e-06	Group	***	6.12049e-06	red
Thbs2	N-Formyl-L-glutamic acid	0.98461	1.46681e-06	Group	***	6.66731e-06	red
Thbs2	Bovinic acid	0.972915	1.04859e-05	Group	***	3.88365e-05	red
Thbs2	Formononetin	0.965157	2.5127e-05	Group	***	8.97393e-05	red
Thbs2	Alpha-D-Glucose	0.774636	0.0142377	Group	*	0.0472266	red
Thbs2	Adrenosterone	0.986676	8.87434e-07	Group	***	4.03379e-06	red
Thbs2	Prostaglandin B1	0.979985	3.66257e-06	Group	***	1.52607e-05	red
Thbs2	18-Hydroxycorticosterone	0.986771	8.65469e-07	Group	***	3.93395e-06	red
Thbs2	Obtusifoliol	0.98523	1.27101e-06	Group	***	5.60978e-06	red
Thbs2	3-Oxohexanoic acid	0.986539	9.19544e-07	Group	***	4.17974e-06	red
Thbs2	3'-AMP	0.959106	4.3748e-05	Group	***	0.000128671	red
Thbs2	2-Methoxyestrone	0.984191	1.61053e-06	Group	***	7.00229e-06	red
Thbs2	Sulfamethazine	0.976831	6.09353e-06	Group	***	2.53897e-05	red
Thbs2	1-Methylnicotinamide	0.986081	1.03336e-06	Group	***	4.69707e-06	red
Thbs2	Methylmalonic acid	0.977376	5.6094e-06	Group	***	2.15746e-05	red
Thbs2	Uracil	0.968395	1.79172e-05	Group	***	6.63598e-05	red
Thbs2	Prostaglandin H2	0.97285	1.05727e-05	Group	***	4.22907e-05	red
Thbs2	5'-Methylthioadenosine	0.98842	5.43942e-07	Group	***	2.5902e-06	red
Thbs2	Cyclic GMP	0.897229	0.00103485	Group	**	0.00288188	red
Thbs2	Niacinamide	0.990918	2.33029e-07	Group	***	1.10966e-06	red
Thbs2	D-Aspartic acid	0.984399	1.53795e-06	Group	***	6.99068e-06	red
Thbs2	Hypoxanthine	0.980977	3.06868e-06	Group	***	1.22747e-05	red
Thbs2	Guanosine	0.985382	1.22578e-06	Group	***	5.32947e-06	red
Thbs2	4-Methylbenzoic acid	0.995	2.89514e-08	Group	***	1.60841e-07	red
Thbs2	L-Proline	0.968473	1.77639e-05	Group	***	6.57922e-05	red
Thbs2	L-Isoleucine	0.985335	1.23958e-06	Group	***	5.63445e-06	red
Thbs2	Phenylpyruvic acid	0.99488	3.14542e-08	Group	***	1.65549e-07	red
Thbs2	Adenine	0.991687	1.71077e-07	Group	***	8.55383e-07	red
Thbs2	Sphingosine	0.983155	2.00932e-06	Group	***	8.73619e-06	red
Thbs2	(S)-Abscisic acid	0.976411	6.48618e-06	Group	***	2.40229e-05	red
Thbs2	Guanosine monophosphate	0.98346	1.88556e-06	Group	***	8.1981e-06	red
Thbs2	5-Aminopentanoic acid	0.987377	7.3505e-07	Group	***	3.50024e-06	red
Thbs2	Creatine	0.984862	1.38477e-06	Group	***	6.02074e-06	red
Thbs2	N-Acetyl-D-Glucosamine 6-Phosphate	0.969858	1.52007e-05	Group	***	5.6299e-05	red
Thbs2	Cholic acid	0.787069	0.011827	Group	*	0.0404788	red
Thbs2	Spermidine	0.987428	7.24755e-07	Group	***	3.29434e-06	red
Thbs2	L-Tyrosine	0.974491	8.51377e-06	Group	***	3.1803e-05	red
Thbs2	Guanine	0.993733	6.37499e-08	Group	***	8.6594e-07	red
Thbs2	Morphinone	0.966944	2.09352e-05	Group	***	7.47685e-05	red
Thbs2	Prephenate	0.993332	7.91956e-08	Group	***	6.09197e-07	red
Thbs2	Sorbitol	0.865644	0.00256037	Group	**	0.00544759	red
Thbs2	D-Malic acid	0.98975	3.55361e-07	Group	***	1.77681e-06	red
Thbs2	Oxidized glutathione	0.989818	3.47207e-07	Group	***	1.82741e-06	red
Thbs2	Phosphoadenosine phosphosulfate	0.984812	1.40083e-06	Group	***	6.09057e-06	red
Gja1	Penicillin G	0.946237	0.00011254	Group	***	0.000239447	red
Gja1	5alpha-Cholestanone	0.984515	1.49869e-06	Group	***	6.24453e-06	red
Gja1	4-Hydroxyproline	0.922416	0.000396752	Group	***	0.00384574	red
Gja1	Pantothenic acid	0.975931	6.95706e-06	Group	***	7.16843e-05	red
Gja1	Zonisamide	0.936713	0.000197287	Group	***	0.000379398	red
Gja1	Butyrylcarnitine	0.984112	1.63895e-06	Group	***	6.82894e-06	red
Gja1	Pelargonic acid	0.81988	0.00681389	Group	**	0.0128564	red
Gja1	Delta-Tocopherol	0.974169	8.89363e-06	Group	***	3.61538e-05	red
Gja1	Pyroglutamic acid	0.984386	1.54264e-06	Group	***	6.40175e-06	red
Gja1	Formiminoglutamic acid	0.983758	1.76955e-06	Group	***	7.37312e-06	red
Gja1	Hesperetin	0.975381	7.52557e-06	Group	***	1.75013e-05	red
Gja1	Bepridil	0.950757	8.3129e-05	Group	***	0.000195454	red
Gja1	Sanguinarine	0.935086	0.000215274	Group	***	0.00038736	red
Gja1	N,N-Dimethylformamide	0.984463	1.516e-06	Group	***	6.31668e-06	red
Gja1	Thiabendazole	0.967486	1.97694e-05	Group	***	5.06907e-05	red
Gja1	Pyrrolidonecarboxylic acid	0.987081	7.96766e-07	Group	***	3.31986e-06	red
Gja1	Argininosuccinic acid	0.983956	1.69574e-06	Group	***	6.96983e-06	red
Gja1	Okadaic acid	0.980621	3.2733e-06	Group	***	1.36388e-05	red
Gja1	Neomycin	0.908555	0.000695576	Group	***	0.0017669	red
Gja1	3,7-Dimethylquercetin	0.980869	3.12998e-06	Group	***	1.20384e-05	red
Gja1	Adenosine triphosphate	0.97666	6.25172e-06	Group	***	1.78621e-05	red
Gja1	L-Leucine	0.966155	2.2718e-05	Group	***	7.57268e-05	red
Gja1	Cysteine-S-sulfate	0.936252	0.000202273	Group	***	0.00045971	red
Gja1	(S)-Reticuline	0.981294	2.89429e-06	Group	***	7.61656e-06	red
Gja1	Dibutyl phthalate	0.9492	9.25606e-05	Group	***	0.000272237	red
Gja1	S-Lactoylglutathione	0.982424	2.32994e-06	Group	***	8.96131e-06	red
Gja1	Enol-phenylpyruvate	0.886234	0.00146064	Group	**	0.00311383	red
Gja1	Lotaustralin	0.981012	3.04911e-06	Group	***	1.17273e-05	red
Gja1	Campesterol	0.985869	1.08928e-06	Group	***	4.736e-06	red
Gja1	NAD	0.974874	8.07865e-06	Group	***	3.3661e-05	red
Gja1	Citrulline	0.978314	4.84141e-06	Group	***	1.56175e-05	red
Gja1	7,8-Dihydropteroic acid	0.936093	0.000204012	Group	***	0.000483083	red
Gja1	Decyl alcohol	0.983128	2.02051e-06	Group	***	5.61254e-06	red
Gja1	Diacetyl	0.982908	2.11372e-06	Group	***	6.21683e-06	red
Gja1	Trimethoprim	0.982053	2.50546e-06	Group	***	1.01314e-05	red
Gja1	Warfarin	0.970943	1.33837e-05	Group	***	3.61722e-05	red
Gja1	Coenzyme Q9	0.98408	1.65036e-06	Group	***	6.34754e-06	red
Gja1	L-Cystine	0.977233	5.73415e-06	Group	***	1.88711e-05	red
Gja1	Indoleacetic acid	0.966711	2.14516e-05	Group	***	9.32677e-05	red
Gja1	Fexofenadine	0.945808	0.000115665	Group	***	0.00033047	red
Gja1	L(-)-Nicotine	0.78841	0.0115846	Group	*	0.0450842	red
Gja1	Quercitrin	0.788916	0.0114941	Group	*	0.044768	red
Gja1	Dihydrothymine	0.979817	3.77093e-06	Group	***	1.45036e-05	red
Gja1	Caproic acid	0.946868	0.000108055	Group	***	0.00031781	red
Gja1	Suberic acid	0.982498	2.29556e-06	Group	***	9.56485e-06	red
Gja1	N-Formyl-L-glutamic acid	0.984261	1.58582e-06	Group	***	6.89486e-06	red
Gja1	Bovinic acid	0.976336	6.55842e-06	Group	***	2.62337e-05	red
Gja1	Formononetin	0.967411	1.99261e-05	Group	***	7.38003e-05	red
Gja1	Alpha-D-Glucose	0.785531	0.0121089	Group	*	0.0472266	red
Gja1	Adrenosterone	0.98536	1.23223e-06	Group	***	5.35754e-06	red
Gja1	Prostaglandin B1	0.979236	4.16195e-06	Group	***	1.66478e-05	red
Gja1	18-Hydroxycorticosterone	0.984126	1.63403e-06	Group	***	6.80844e-06	red
Gja1	Obtusifoliol	0.985166	1.29025e-06	Group	***	5.60978e-06	red
Gja1	3-Oxohexanoic acid	0.985674	1.14263e-06	Group	***	4.96796e-06	red
Gja1	3'-AMP	0.919404	0.000451964	Group	***	0.000869161	red
Gja1	2-Methoxyestrone	0.982486	2.30127e-06	Group	***	9.58861e-06	red
Gja1	Sulfamethazine	0.974138	8.93115e-06	Group	***	3.28849e-05	red
Gja1	1-Methylnicotinamide	0.984966	1.35183e-06	Group	***	5.87752e-06	red
Gja1	Methylmalonic acid	0.979642	3.88572e-06	Group	***	1.68944e-05	red
Gja1	Uracil	0.968979	1.67938e-05	Group	***	6.45915e-05	red
Gja1	Prostaglandin H2	0.9619	3.42431e-05	Group	***	9.46124e-05	red
Gja1	5'-Methylthioadenosine	0.986416	9.49322e-07	Group	***	4.12749e-06	red
Gja1	Cyclic GMP	0.848741	0.00380981	Group	**	0.00697781	red
Gja1	Niacinamide	0.987475	7.15185e-07	Group	***	3.1095e-06	red
Gja1	D-Aspartic acid	0.983755	1.77096e-06	Group	***	7.69983e-06	red
Gja1	Hypoxanthine	0.981683	2.69028e-06	Group	***	1.16969e-05	red
Gja1	Guanosine	0.982062	2.50101e-06	Group	***	9.61925e-06	red
Gja1	4-Methylbenzoic acid	0.986378	9.58574e-07	Group	***	2.99554e-06	red
Gja1	L-Proline	0.968493	1.77252e-05	Group	***	6.57922e-05	red
Gja1	L-Isoleucine	0.984375	1.54644e-06	Group	***	6.72367e-06	red
Gja1	Phenylpyruvic acid	0.98736	7.38403e-07	Group	***	2.53911e-06	red
Gja1	Adenine	0.987603	6.90113e-07	Group	***	3.00049e-06	red
Gja1	Sphingosine	0.979208	4.18202e-06	Group	***	1.60847e-05	red
Gja1	(S)-Abscisic acid	0.978901	4.40038e-06	Group	***	1.91321e-05	red
Gja1	Guanosine monophosphate	0.981771	2.64521e-06	Group	***	1.05828e-05	red
Gja1	5-Aminopentanoic acid	0.985869	1.08922e-06	Group	***	4.53842e-06	red
Gja1	Creatine	0.985055	1.32422e-06	Group	***	6.01917e-06	red
Gja1	N-Acetyl-D-Glucosamine 6-Phosphate	0.97099	1.33095e-05	Group	***	5.11905e-05	red
Gja1	Cholic acid	0.79144	0.0110494	Group	*	0.0404788	red
Gja1	Spermidine	0.983448	1.89006e-06	Group	***	7.26946e-06	red
Gja1	L-Tyrosine	0.974429	8.5868e-06	Group	***	3.1803e-05	red
Gja1	Guanine	0.982456	2.31502e-06	Group	***	6.43062e-06	red
Gja1	Morphinone	0.971908	1.19033e-05	Group	***	4.81129e-05	red
Gja1	Prephenate	0.984165	1.61995e-06	Group	***	5.06236e-06	red
Gja1	Sorbitol	0.840297	0.00456776	Group	**	0.00754318	red
Gja1	D-Malic acid	0.985941	1.07013e-06	Group	***	4.11587e-06	red
Gja1	Oxidized glutathione	0.985862	1.09135e-06	Group	***	4.745e-06	red
Gja1	Phosphoadenosine phosphosulfate	0.981115	2.99194e-06	Group	***	1.15075e-05	red
Il6st	Penicillin G	0.97246	1.11101e-05	Group	***	4.50543e-05	red
Il6st	5alpha-Cholestanone	0.992555	1.16364e-07	Group	***	6.84491e-07	red
Il6st	4-Hydroxyproline	0.871659	0.00219453	Group	**	0.00633148	red
Il6st	Pantothenic acid	0.969184	1.6412e-05	Group	***	7.16843e-05	red
Il6st	Zonisamide	0.961381	3.58852e-05	Group	***	0.000150986	red
Il6st	Butyrylcarnitine	0.992003	1.49436e-07	Group	***	8.49505e-07	red
Il6st	Pelargonic acid	0.826118	0.00606224	Group	**	0.0118343	red
Il6st	Delta-Tocopherol	0.980863	3.13292e-06	Group	***	1.84289e-05	red
Il6st	Pyroglutamic acid	0.992363	1.27204e-07	Group	***	7.06689e-07	red
Il6st	Formiminoglutamic acid	0.991827	1.61211e-07	Group	***	1.05882e-06	red
Il6st	Hesperetin	0.987847	6.43775e-07	Group	***	5.14154e-06	red
Il6st	Bepridil	0.967202	2.03731e-05	Group	***	9.24712e-05	red
Il6st	Sanguinarine	0.966187	2.26449e-05	Group	***	9.24684e-05	red
Il6st	N,N-Dimethylformamide	0.99275	1.06083e-07	Group	***	7.07223e-07	red
Il6st	Thiabendazole	0.984304	1.57077e-06	Group	***	8.26723e-06	red
Il6st	Pyrrolidonecarboxylic acid	0.996477	8.51739e-09	Group	***	7.09782e-08	red
Il6st	Argininosuccinic acid	0.991782	1.64368e-07	Group	***	9.13155e-07	red
Il6st	Okadaic acid	0.987934	6.27999e-07	Group	***	3.84846e-06	red
Il6st	Neomycin	0.908126	0.000706759	Group	***	0.0017669	red
Il6st	3,7-Dimethylquercetin	0.987773	6.57668e-07	Group	***	3.46141e-06	red
Il6st	Adenosine triphosphate	0.983343	1.93245e-06	Group	***	7.10828e-06	red
Il6st	L-Leucine	0.970282	1.44704e-05	Group	***	6.29149e-05	red
Il6st	Cysteine-S-sulfate	0.956763	5.30428e-05	Group	***	0.000204011	red
Il6st	(S)-Reticuline	0.993954	5.62495e-08	Group	***	1.07196e-06	red
Il6st	Dibutyl phthalate	0.951946	7.64051e-05	Group	***	0.000254684	red
Il6st	S-Lactoylglutathione	0.989762	3.53908e-07	Group	***	1.86267e-06	red
Il6st	Enol-phenylpyruvate	0.884118	0.00155462	Group	**	0.00311383	red
Il6st	Lotaustralin	0.987954	6.24262e-07	Group	***	3.36484e-06	red
Il6st	Campesterol	0.995418	2.13494e-08	Group	***	1.64226e-07	red
Il6st	NAD	0.978479	4.71466e-06	Group	***	2.55775e-05	red
Il6st	Citrulline	0.984799	1.40487e-06	Group	***	6.15613e-06	red
Il6st	7,8-Dihydropteroic acid	0.953511	6.81488e-05	Group	***	0.000262631	red
Il6st	Decyl alcohol	0.994955	2.9886e-08	Group	***	1.758e-07	red
Il6st	Diacetyl	0.99133	1.98109e-07	Group	***	9.43378e-07	red
Il6st	Trimethoprim	0.989734	3.57365e-07	Group	***	2.23353e-06	red
Il6st	Warfarin	0.986589	9.07704e-07	Group	***	5.1109e-06	red
Il6st	Coenzyme Q9	0.991941	1.53515e-07	Group	***	8.18318e-07	red
Il6st	L-Cystine	0.991831	1.60959e-07	Group	***	1.05635e-05	red
Il6st	Indoleacetic acid	0.973227	1.00719e-05	Group	***	6.10456e-05	red
Il6st	Fexofenadine	0.961225	3.63901e-05	Group	***	0.000191527	red
Il6st	L(-)-Nicotine	0.812493	0.00778319	Group	**	0.0450842	red
Il6st	Quercitrin	0.813078	0.00770322	Group	**	0.044768	red
Il6st	Dihydrothymine	0.986467	9.36894e-07	Group	***	4.66782e-06	red
Il6st	Caproic acid	0.949243	9.22856e-05	Group	***	0.000297695	red
Il6st	Suberic acid	0.989917	3.35554e-07	Group	***	1.9139e-06	red
Il6st	N-Formyl-L-glutamic acid	0.992783	1.04395e-07	Group	***	7.45675e-07	red
Il6st	Bovinic acid	0.983261	1.96551e-06	Group	***	1.15618e-05	red
Il6st	Formononetin	0.972066	1.16717e-05	Group	***	5.55794e-05	red
Il6st	Alpha-D-Glucose	0.809229	0.00823958	Group	**	0.0472266	red
Il6st	Adrenosterone	0.994146	5.02491e-08	Group	***	3.58922e-07	red
Il6st	Prostaglandin B1	0.985909	1.07869e-06	Group	***	6.29427e-06	red
Il6st	18-Hydroxycorticosterone	0.992066	1.4536e-07	Group	***	8.55061e-07	red
Il6st	Obtusifoliol	0.994558	3.89448e-08	Group	***	2.99575e-07	red
Il6st	3-Oxohexanoic acid	0.99492	3.06098e-08	Group	***	2.3546e-07	red
Il6st	3'-AMP	0.956896	5.2483e-05	Group	***	0.000138113	red
Il6st	2-Methoxyestrone	0.989966	3.29994e-07	Group	***	1.94114e-06	red
Il6st	Sulfamethazine	0.979585	3.9238e-06	Group	***	1.706e-05	red
Il6st	1-Methylnicotinamide	0.993589	6.90163e-08	Group	***	4.92973e-07	red
Il6st	Methylmalonic acid	0.987208	7.6984e-07	Group	***	4.93606e-06	red
Il6st	Uracil	0.973691	9.47859e-06	Group	***	4.17765e-05	red
Il6st	Prostaglandin H2	0.966365	2.22347e-05	Group	***	6.73778e-05	red
Il6st	5'-Methylthioadenosine	0.997567	2.33467e-09	Group	***	7.78225e-08	red
Il6st	Cyclic GMP	0.896078	0.00107472	Group	**	0.00288188	red
Il6st	Niacinamide	0.998241	7.49932e-10	Group	***	1.22161e-08	red
Il6st	D-Aspartic acid	0.98795	6.25076e-07	Group	***	3.47264e-06	red
Il6st	Hypoxanthine	0.989423	3.96593e-07	Group	***	2.64396e-06	red
Il6st	Guanosine	0.989294	4.13702e-07	Group	***	2.29835e-06	red
Il6st	4-Methylbenzoic acid	0.996259	1.05096e-08	Group	***	7.00641e-08	red
Il6st	L-Proline	0.973071	1.02768e-05	Group	***	4.282e-05	red
Il6st	L-Isoleucine	0.988119	5.94892e-07	Group	***	3.24745e-06	red
Il6st	Phenylpyruvic acid	0.998053	1.07072e-09	Group	***	8.92267e-09	red
Il6st	Adenine	0.998491	4.38391e-10	Group	***	7.30651e-09	red
Il6st	Sphingosine	0.98571	1.13262e-06	Group	***	5.49421e-06	red
Il6st	(S)-Abscisic acid	0.986291	9.80006e-07	Group	***	5.76474e-06	red
Il6st	Guanosine monophosphate	0.98903	4.50406e-07	Group	***	2.64945e-06	red
Il6st	5-Aminopentanoic acid	0.988217	5.78011e-07	Group	***	3.14443e-06	red
Il6st	Creatine	0.994631	3.71514e-08	Group	***	3.07899e-07	red
Il6st	N-Acetyl-D-Glucosamine 6-Phosphate	0.976126	6.76304e-06	Group	***	3.27374e-05	red
Il6st	Cholic acid	0.816143	0.00729333	Group	**	0.0404788	red
Il6st	Spermidine	0.991093	2.17682e-07	Group	***	1.20934e-06	red
Il6st	L-Tyrosine	0.980088	3.5975e-06	Group	***	1.89342e-05	red
Il6st	Guanine	0.995094	2.70969e-08	Group	***	8.6594e-07	red
Il6st	Morphinone	0.978197	4.93265e-06	Group	***	2.59613e-05	red
Il6st	Prephenate	0.996802	6.07001e-09	Group	***	3.035e-07	red
Il6st	Sorbitol	0.870289	0.00227447	Group	**	0.00544759	red
Il6st	D-Malic acid	0.989222	4.23567e-07	Group	***	1.995e-06	red
Il6st	Oxidized glutathione	0.997988	1.20028e-09	Group	***	1.20028e-07	red
Il6st	Phosphoadenosine phosphosulfate	0.988083	6.01239e-07	Group	***	3.16442e-06	red
Actn4	Lathosterol	0.93233	0.000248319	Group	***	0.00197788	red
Gpx3	Penicillin G	0.921655	0.000410236	Group	***	0.000707303	red
Gpx3	5alpha-Cholestanone	0.962259	3.31377e-05	Group	***	7.20384e-05	red
Gpx3	4-Hydroxyproline	0.93639	0.000200776	Group	***	0.00384574	red
Gpx3	Pantothenic acid	0.972715	1.07567e-05	Group	***	7.16843e-05	red
Gpx3	Zonisamide	0.895614	0.0010911	Group	**	0.00147446	red
Gpx3	Butyrylcarnitine	0.961727	3.47863e-05	Group	***	7.56224e-05	red
Gpx3	Pelargonic acid	0.85831	0.00306076	Group	**	0.0104285	red
Gpx3	Delta-Tocopherol	0.940072	0.000163554	Group	***	0.00027109	red
Gpx3	Pyroglutamic acid	0.962465	3.25164e-05	Group	***	7.06878e-05	red
Gpx3	Formiminoglutamic acid	0.958417	4.63502e-05	Group	***	9.86175e-05	red
Gpx3	Hesperetin	0.97615	6.73989e-06	Group	***	1.60474e-05	red
Gpx3	Bepridil	0.920919	0.000423564	Group	***	0.000622889	red
Gpx3	Sanguinarine	0.901099	0.000908303	Group	***	0.00129758	red
Gpx3	N,N-Dimethylformamide	0.959841	4.10861e-05	Group	***	8.74173e-05	red
Gpx3	Thiabendazole	0.940972	0.000155258	Group	***	0.000277247	red
Gpx3	Pyrrolidonecarboxylic acid	0.966411	2.21294e-05	Group	***	5.0294e-05	red
Gpx3	Argininosuccinic acid	0.961792	3.4582e-05	Group	***	7.51783e-05	red
Gpx3	Okadaic acid	0.952461	7.36173e-05	Group	***	0.0001389	red
Gpx3	Neomycin	0.896464	0.00106122	Group	**	0.00218037	red
Gpx3	3,7-Dimethylquercetin	0.958155	4.73676e-05	Group	***	0.000102973	red
Gpx3	Adenosine triphosphate	0.962399	3.27146e-05	Group	***	7.60804e-05	red
Gpx3	L-Leucine	0.938662	0.000177174	Group	***	0.000320818	red
Gpx3	Cysteine-S-sulfate	0.911923	0.000612017	Group	***	0.000956277	red
Gpx3	(S)-Reticuline	0.976478	6.42259e-06	Group	***	1.43977e-05	red
Gpx3	Dibutyl phthalate	0.908694	0.000691974	Group	***	0.000974612	red
Gpx3	S-Lactoylglutathione	0.961228	3.63799e-05	Group	***	8.08442e-05	red
Gpx3	Enol-phenylpyruvate	0.831802	0.00542834	Group	**	0.00693479	red
Gpx3	Lotaustralin	0.958161	4.73436e-05	Group	***	0.000102921	red
Gpx3	Campesterol	0.961507	3.54829e-05	Group	***	7.71367e-05	red
Gpx3	NAD	0.952923	7.11743e-05	Group	***	0.000145767	red
Gpx3	Citrulline	0.959437	4.25354e-05	Group	***	9.45231e-05	red
Gpx3	7,8-Dihydropteroic acid	0.898337	0.000997418	Group	***	0.00132989	red
Gpx3	Decyl alcohol	0.968205	1.82937e-05	Group	***	3.89227e-05	red
Gpx3	Diacetyl	0.970163	1.46729e-05	Group	***	3.4625e-05	red
Gpx3	Trimethoprim	0.954866	6.15306e-05	Group	***	0.000116095	red
Gpx3	Warfarin	0.949091	9.32475e-05	Group	***	0.000179322	red
Gpx3	Coenzyme Q9	0.96336	2.99097e-05	Group	***	6.50211e-05	red
Gpx3	L-Cystine	0.968901	1.69419e-05	Group	***	4.07004e-05	red
Gpx3	Indoleacetic acid	0.926838	0.000324513	Group	***	0.000476339	red
Gpx3	Fexofenadine	0.90817	0.000705588	Group	***	0.0010529	red
Gpx3	L(-)-Nicotine	0.771342	0.0149273	Group	*	0.0450842	red
Gpx3	Quercitrin	0.772624	0.0146564	Group	*	0.044768	red
Gpx3	Dihydrothymine	0.957722	4.90855e-05	Group	***	0.000106708	red
Gpx3	Caproic acid	0.906508	0.000750056	Group	***	0.00105642	red
Gpx3	Suberic acid	0.958407	4.63878e-05	Group	***	9.86974e-05	red
Gpx3	N-Formyl-L-glutamic acid	0.95837	4.65302e-05	Group	***	9.90003e-05	red
Gpx3	Bovinic acid	0.943821	0.000130946	Group	***	0.000225769	red
Gpx3	Formononetin	0.934732	0.000219332	Group	***	0.000357327	red
Gpx3	Alpha-D-Glucose	0.76485	0.0163512	Group	*	0.0472266	red
Gpx3	Adrenosterone	0.961064	3.69167e-05	Group	***	7.85462e-05	red
Gpx3	Prostaglandin B1	0.952346	7.42305e-05	Group	***	0.000140057	red
Gpx3	18-Hydroxycorticosterone	0.960976	3.72048e-05	Group	***	7.91592e-05	red
Gpx3	Obtusifoliol	0.959658	4.17369e-05	Group	***	8.8802e-05	red
Gpx3	3-Oxohexanoic acid	0.961157	3.66097e-05	Group	***	7.7893e-05	red
Gpx3	3'-AMP	0.905452	0.000779316	Group	***	0.00139164	red
Gpx3	2-Methoxyestrone	0.957614	4.95219e-05	Group	***	0.000105366	red
Gpx3	Sulfamethazine	0.949051	9.34996e-05	Group	***	0.000180488	red
Gpx3	1-Methylnicotinamide	0.960243	3.96798e-05	Group	***	8.4425e-05	red
Gpx3	Methylmalonic acid	0.94927	9.21212e-05	Group	***	0.000164502	red
Gpx3	Uracil	0.938688	0.000176917	Group	***	0.000309198	red
Gpx3	Prostaglandin H2	0.948125	9.94933e-05	Group	***	0.00023138	red
Gpx3	5'-Methylthioadenosine	0.965303	2.4763e-05	Group	***	5.61445e-05	red
Gpx3	Cyclic GMP	0.835025	0.00508987	Group	**	0.00826119	red
Gpx3	Niacinamide	0.968018	1.86684e-05	Group	***	4.19612e-05	red
Gpx3	D-Aspartic acid	0.960614	3.8413e-05	Group	***	8.53622e-05	red
Gpx3	Hypoxanthine	0.953635	6.75225e-05	Group	***	0.000127401	red
Gpx3	Guanosine	0.95928	4.31054e-05	Group	***	9.17137e-05	red
Gpx3	4-Methylbenzoic acid	0.973534	9.67674e-06	Group	***	2.19926e-05	red
Gpx3	L-Proline	0.9389	0.000174817	Group	***	0.000312174	red
Gpx3	L-Isoleucine	0.962369	3.28062e-05	Group	***	7.29028e-05	red
Gpx3	Phenylpyruvic acid	0.973672	9.50212e-06	Group	***	2.15957e-05	red
Gpx3	Adenine	0.969176	1.64278e-05	Group	***	3.73358e-05	red
Gpx3	Sphingosine	0.956734	5.31675e-05	Group	***	0.000115582	red
Gpx3	(S)-Abscisic acid	0.948068	9.98689e-05	Group	***	0.000175209	red
Gpx3	Guanosine monophosphate	0.956691	5.33507e-05	Group	***	0.000111147	red
Gpx3	5-Aminopentanoic acid	0.96696	2.08996e-05	Group	***	5.2249e-05	red
Gpx3	Creatine	0.959358	4.2823e-05	Group	***	9.11127e-05	red
Gpx3	N-Acetyl-D-Glucosamine 6-Phosphate	0.940246	0.000161926	Group	***	0.00027445	red
Gpx3	Cholic acid	0.780835	0.0129982	Group	*	0.0404788	red
Gpx3	Spermidine	0.961951	3.40848e-05	Group	***	7.40975e-05	red
Gpx3	L-Tyrosine	0.945768	0.000115959	Group	***	0.000209715	red
Gpx3	Guanine	0.976153	6.73654e-06	Group	***	1.49701e-05	red
Gpx3	Morphinone	0.93674	0.000197004	Group	***	0.000317748	red
Gpx3	Prephenate	0.974782	8.18127e-06	Group	***	1.85938e-05	red
Gpx3	Sorbitol	0.806907	0.00857526	Group	**	0.0112832	red
Gpx3	D-Malic acid	0.969375	1.60629e-05	Group	***	4.02058e-05	red
Gpx3	Oxidized glutathione	0.968483	1.7744e-05	Group	***	4.03272e-05	red
Gpx3	Phosphoadenosine phosphosulfate	0.958656	4.54348e-05	Group	***	9.87714e-05	red
Csrp1	Lathosterol	0.92716	0.000319648	Group	***	0.00197788	red
Adam12	Canavanine	0.678084	0.0446985	Group	*	0.0765595	red
Adam12	Lathosterol	0.925136	0.000351115	Group	***	0.00197788	red
Svep1	Penicillin G	0.98449	1.50693e-06	Group	***	3.19145e-05	red
Svep1	5alpha-Cholestanone	0.993931	5.6987e-08	Group	***	3.79914e-07	red
Svep1	4-Hydroxyproline	0.817238	0.0071505	Group	**	0.0110008	red
Svep1	Pantothenic acid	0.953275	6.93528e-05	Group	***	0.000174029	red
Svep1	Zonisamide	0.982458	2.31406e-06	Group	***	7.71353e-05	red
Svep1	Butyrylcarnitine	0.993542	7.0814e-08	Group	***	4.72094e-07	red
Svep1	Pelargonic acid	0.813442	0.00765373	Group	**	0.0139159	red
Svep1	Delta-Tocopherol	0.986352	9.64973e-07	Group	***	9.64973e-06	red
Svep1	Pyroglutamic acid	0.993711	6.45551e-08	Group	***	4.30368e-07	red
Svep1	Formiminoglutamic acid	0.993947	5.64757e-08	Group	***	4.34428e-07	red
Svep1	Hesperetin	0.979549	3.94765e-06	Group	***	1.08268e-05	red
Svep1	Bepridil	0.982242	2.41502e-06	Group	***	6.63259e-05	red
Svep1	Sanguinarine	0.988378	5.50934e-07	Group	***	1.83645e-05	red
Svep1	N,N-Dimethylformamide	0.994501	4.03924e-08	Group	***	3.10711e-07	red
Svep1	Thiabendazole	0.992383	1.26068e-07	Group	***	2.74193e-06	red
Svep1	Pyrrolidonecarboxylic acid	0.996272	1.03809e-08	Group	***	7.34182e-08	red
Svep1	Argininosuccinic acid	0.993323	7.95876e-08	Group	***	4.97423e-07	red
Svep1	Okadaic acid	0.991414	1.91488e-07	Group	***	1.47298e-06	red
Svep1	Neomycin	0.914198	0.00055973	Group	***	0.00161519	red
Svep1	3,7-Dimethylquercetin	0.990254	2.98115e-07	Group	***	1.86322e-06	red
Svep1	Adenosine triphosphate	0.983895	1.71824e-06	Group	***	6.60863e-06	red
Svep1	L-Leucine	0.976359	6.53637e-06	Group	***	3.9679e-05	red
Svep1	Cysteine-S-sulfate	0.973734	9.42433e-06	Group	***	0.000163284	red
Svep1	(S)-Reticuline	0.986898	8.36988e-07	Group	***	3.34795e-06	red
Svep1	Dibutyl phthalate	0.962438	3.25974e-05	Group	***	0.000171975	red
Svep1	S-Lactoylglutathione	0.991486	1.85963e-07	Group	***	1.0939e-06	red
Svep1	Enol-phenylpyruvate	0.902184	0.000874833	Group	***	0.00246011	red
Svep1	Lotaustralin	0.990436	2.79077e-07	Group	***	1.74423e-06	red
Svep1	Campesterol	0.995996	1.33186e-08	Group	***	1.21078e-07	red
Svep1	NAD	0.977968	5.1155e-06	Group	***	2.55775e-05	red
Svep1	Citrulline	0.986683	8.85707e-07	Group	***	4.57699e-06	red
Svep1	7,8-Dihydropteroic acid	0.968905	1.69344e-05	Group	***	0.000227789	red
Svep1	Decyl alcohol	0.994966	2.96655e-08	Group	***	1.758e-07	red
Svep1	Diacetyl	0.989991	3.27101e-07	Group	***	1.41303e-06	red
Svep1	Trimethoprim	0.992652	1.11202e-07	Group	***	8.55401e-07	red
Svep1	Warfarin	0.99238	1.26216e-07	Group	***	2.97574e-06	red
Svep1	Coenzyme Q9	0.993091	8.96576e-08	Group	***	5.49439e-07	red
Svep1	L-Cystine	0.983934	1.7038e-06	Group	***	1.05635e-05	red
Svep1	Indoleacetic acid	0.979337	4.09239e-06	Group	***	4.99273e-05	red
Svep1	Fexofenadine	0.97203	1.1725e-05	Group	***	0.000152163	red
Svep1	L(-)-Nicotine	0.797869	0.00996953	Group	**	0.0450842	red
Svep1	Quercitrin	0.798192	0.00991718	Group	**	0.044768	red
Svep1	Dihydrothymine	0.989014	4.52751e-07	Group	***	2.66324e-06	red
Svep1	Caproic acid	0.960019	4.04613e-05	Group	***	0.000201164	red
Svep1	Suberic acid	0.992294	1.31294e-07	Group	***	8.75292e-07	red
Svep1	N-Formyl-L-glutamic acid	0.994643	3.68566e-08	Group	***	3.07139e-07	red
Svep1	Bovinic acid	0.988158	5.8816e-07	Group	***	5.49142e-06	red
Svep1	Formononetin	0.978977	4.34564e-06	Group	***	2.89709e-05	red
Svep1	Alpha-D-Glucose	0.795839	0.0103025	Group	*	0.0472266	red
Svep1	Adrenosterone	0.995378	2.19951e-08	Group	***	1.83293e-07	red
Svep1	Prostaglandin B1	0.989632	3.69919e-07	Group	***	2.46613e-06	red
Svep1	18-Hydroxycorticosterone	0.993753	6.30738e-08	Group	***	4.50527e-07	red
Svep1	Obtusifoliol	0.995558	1.91477e-08	Group	***	1.7407e-07	red
Svep1	3-Oxohexanoic acid	0.995803	1.57062e-08	Group	***	1.30885e-07	red
Svep1	3'-AMP	0.977525	5.48223e-06	Group	***	4.2171e-05	red
Svep1	2-Methoxyestrone	0.992484	1.20341e-07	Group	***	8.59575e-07	red
Svep1	Sulfamethazine	0.983921	1.70841e-06	Group	***	1.06776e-05	red
Svep1	1-Methylnicotinamide	0.99507	2.75667e-08	Group	***	2.29722e-07	red
Svep1	Methylmalonic acid	0.991015	2.24399e-07	Group	***	2.24399e-06	red
Svep1	Uracil	0.97996	3.67876e-06	Group	***	2.29923e-05	red
Svep1	Prostaglandin H2	0.968706	1.73131e-05	Group	***	6.18327e-05	red
Svep1	5'-Methylthioadenosine	0.995924	1.41775e-08	Group	***	1.28886e-07	red
Svep1	Cyclic GMP	0.922123	0.000401901	Group	***	0.00270453	red
Svep1	Niacinamide	0.996527	8.09756e-09	Group	***	6.22889e-08	red
Svep1	D-Aspartic acid	0.98858	5.1831e-07	Group	***	3.23944e-06	red
Svep1	Hypoxanthine	0.992502	1.19324e-07	Group	***	9.17876e-07	red
Svep1	Guanosine	0.991507	1.84357e-07	Group	***	1.15223e-06	red
Svep1	4-Methylbenzoic acid	0.99367	6.60503e-08	Group	***	3.14525e-07	red
Svep1	L-Proline	0.979282	4.13055e-06	Group	***	2.5816e-05	red
Svep1	L-Isoleucine	0.988096	5.98991e-07	Group	***	3.24745e-06	red
Svep1	Phenylpyruvic acid	0.994962	2.97312e-08	Group	***	1.65174e-07	red
Svep1	Adenine	0.996413	9.07157e-09	Group	***	6.47969e-08	red
Svep1	Sphingosine	0.98848	5.34277e-07	Group	***	3.14281e-06	red
Svep1	(S)-Abscisic acid	0.990366	2.86253e-07	Group	***	2.92146e-06	red
Svep1	Guanosine monophosphate	0.991792	1.63621e-07	Group	***	1.15534e-06	red
Svep1	5-Aminopentanoic acid	0.986147	1.01641e-06	Group	***	4.41919e-06	red
Svep1	Creatine	0.995516	1.97885e-08	Group	***	1.92088e-07	red
Svep1	N-Acetyl-D-Glucosamine 6-Phosphate	0.98214	2.46366e-06	Group	***	1.59355e-05	red
Svep1	Cholic acid	0.799368	0.00972836	Group	**	0.0404788	red
Svep1	Spermidine	0.992625	1.12588e-07	Group	***	7.03675e-07	red
Svep1	L-Tyrosine	0.985131	1.30083e-06	Group	***	8.27164e-06	red
Svep1	Guanine	0.988432	5.42094e-07	Group	***	2.46406e-06	red
Svep1	Morphinone	0.984303	1.57118e-06	Group	***	1.44878e-05	red
Svep1	Prephenate	0.990915	2.33276e-07	Group	***	1.29598e-06	red
Svep1	Sorbitol	0.90315	0.000845814	Group	***	0.00544759	red
Svep1	D-Malic acid	0.98699	8.16642e-07	Group	***	3.55062e-06	red
Svep1	Oxidized glutathione	0.994552	3.90857e-08	Group	***	3.55325e-07	red
Svep1	Phosphoadenosine phosphosulfate	0.990445	2.78211e-07	Group	***	1.73882e-06	red
Ctsd	Penicillin G	0.964527	2.67357e-05	Group	***	7.63878e-05	red
Ctsd	5alpha-Cholestanone	0.968938	1.68718e-05	Group	***	3.99952e-05	red
Ctsd	4-Hydroxyproline	0.82949	0.0056805	Group	**	0.0091621	red
Ctsd	Pantothenic acid	0.952708	7.23028e-05	Group	***	0.000174029	red
Ctsd	Zonisamide	0.932632	0.000244531	Group	***	0.000452836	red
Ctsd	Butyrylcarnitine	0.968655	1.7411e-05	Group	***	4.04907e-05	red
Ctsd	Pelargonic acid	0.896204	0.00107032	Group	**	0.0104285	red
Ctsd	Delta-Tocopherol	0.942875	0.000138693	Group	***	0.000240856	red
Ctsd	Pyroglutamic acid	0.969465	1.58995e-05	Group	***	3.87792e-05	red
Ctsd	Formiminoglutamic acid	0.963309	3.0055e-05	Group	***	6.6789e-05	red
Ctsd	Hesperetin	0.985209	1.27709e-06	Group	***	5.3212e-06	red
Ctsd	Bepridil	0.944039	0.000129202	Group	***	0.000248465	red
Ctsd	Sanguinarine	0.950923	8.21661e-05	Group	***	0.000210682	red
Ctsd	N,N-Dimethylformamide	0.964665	2.63766e-05	Group	***	5.99469e-05	red
Ctsd	Thiabendazole	0.96585	2.34364e-05	Group	***	5.85911e-05	red
Ctsd	Pyrrolidonecarboxylic acid	0.971017	1.32654e-05	Group	***	3.15843e-05	red
Ctsd	Argininosuccinic acid	0.968981	1.67897e-05	Group	***	3.99756e-05	red
Ctsd	Okadaic acid	0.957382	5.0465e-05	Group	***	0.000101334	red
Ctsd	Neomycin	0.924879	0.00035526	Group	***	0.00135639	red
Ctsd	3,7-Dimethylquercetin	0.966995	2.08232e-05	Group	***	4.8426e-05	red
Ctsd	Adenosine triphosphate	0.976223	6.66812e-06	Group	***	1.85225e-05	red
Ctsd	L-Leucine	0.950554	8.43207e-05	Group	***	0.000172083	red
Ctsd	Cysteine-S-sulfate	0.943055	0.000137195	Group	***	0.000351782	red
Ctsd	(S)-Reticuline	0.982257	2.4079e-06	Group	***	6.68862e-06	red
Ctsd	Dibutyl phthalate	0.915895	0.00052282	Group	***	0.000768853	red
Ctsd	S-Lactoylglutathione	0.969985	1.49784e-05	Group	***	3.65327e-05	red
Ctsd	Enol-phenylpyruvate	0.839897	0.00460604	Group	**	0.00622438	red
Ctsd	Lotaustralin	0.966846	2.11516e-05	Group	***	4.91898e-05	red
Ctsd	Campesterol	0.963696	2.89709e-05	Group	***	6.43798e-05	red
Ctsd	NAD	0.955491	5.86332e-05	Group	***	0.000136356	red
Ctsd	Citrulline	0.971229	1.29325e-05	Group	***	3.4033e-05	red
Ctsd	7,8-Dihydropteroic acid	0.923244	0.000382447	Group	***	0.000659392	red
Ctsd	Decyl alcohol	0.980232	3.50806e-06	Group	***	9.48124e-06	red
Ctsd	Diacetyl	0.981152	2.97139e-06	Group	***	8.25386e-06	red
Ctsd	Trimethoprim	0.95955	4.21271e-05	Group	***	9.32333e-05	red
Ctsd	Warfarin	0.967602	1.95246e-05	Group	***	5.00632e-05	red
Ctsd	Coenzyme Q9	0.97127	1.28684e-05	Group	***	3.13864e-05	red
Ctsd	L-Cystine	0.968247	1.82101e-05	Group	***	4.23492e-05	red
Ctsd	Indoleacetic acid	0.924004	0.000369643	Group	***	0.000520623	red
Ctsd	Fexofenadine	0.932081	0.000251463	Group	***	0.000465672	red
Ctsd	L(-)-Nicotine	0.737524	0.0233347	Group	*	0.0479104	red
Ctsd	Quercitrin	0.739073	0.0228942	Group	*	0.0476962	red
Ctsd	Dihydrothymine	0.967432	1.98827e-05	Group	***	4.62387e-05	red
Ctsd	Caproic acid	0.914534	0.000552286	Group	***	0.000812186	red
Ctsd	Suberic acid	0.965396	2.45341e-05	Group	***	5.70559e-05	red
Ctsd	N-Formyl-L-glutamic acid	0.961962	3.40498e-05	Group	***	7.40214e-05	red
Ctsd	Bovinic acid	0.947057	0.000106733	Group	***	0.00019334	red
Ctsd	Formononetin	0.942636	0.000140699	Group	***	0.000251248	red
Ctsd	Alpha-D-Glucose	0.729801	0.0256141	Group	*	0.0472266	red
Ctsd	Adrenosterone	0.964981	2.55692e-05	Group	***	5.69026e-05	red
Ctsd	Prostaglandin B1	0.95935	4.2852e-05	Group	***	9.7391e-05	red
Ctsd	18-Hydroxycorticosterone	0.967374	2.00049e-05	Group	***	4.65231e-05	red
Ctsd	Obtusifoliol	0.961543	3.53675e-05	Group	***	7.68859e-05	red
Ctsd	3-Oxohexanoic acid	0.963933	2.83204e-05	Group	***	6.29343e-05	red
Ctsd	3'-AMP	0.975527	7.37127e-06	Group	***	4.55602e-05	red
Ctsd	2-Methoxyestrone	0.964037	2.80391e-05	Group	***	6.52072e-05	red
Ctsd	Sulfamethazine	0.959602	4.19398e-05	Group	***	9.53177e-05	red
Ctsd	1-Methylnicotinamide	0.964276	2.73986e-05	Group	***	6.22696e-05	red
Ctsd	Methylmalonic acid	0.95237	7.41033e-05	Group	***	0.000141396	red
Ctsd	Uracil	0.947836	0.000101415	Group	***	0.000195029	red
Ctsd	Prostaglandin H2	0.966637	2.1617e-05	Group	***	6.73778e-05	red
Ctsd	5'-Methylthioadenosine	0.965704	2.37858e-05	Group	***	5.53158e-05	red
Ctsd	Cyclic GMP	0.914721	0.000548173	Group	***	0.00270453	red
Ctsd	Niacinamide	0.970232	1.45549e-05	Group	***	3.46545e-05	red
Ctsd	D-Aspartic acid	0.963648	2.91027e-05	Group	***	6.61425e-05	red
Ctsd	Hypoxanthine	0.957699	4.91774e-05	Group	***	0.000101122	red
Ctsd	Guanosine	0.967392	1.99665e-05	Group	***	4.64338e-05	red
Ctsd	4-Methylbenzoic acid	0.981326	2.87689e-06	Group	***	7.57077e-06	red
Ctsd	L-Proline	0.948713	9.56554e-05	Group	***	0.00018756	red
Ctsd	L-Isoleucine	0.964984	2.55618e-05	Group	***	6.08615e-05	red
Ctsd	Phenylpyruvic acid	0.979216	4.17601e-06	Group	***	1.07077e-05	red
Ctsd	Adenine	0.971685	1.22344e-05	Group	***	2.91294e-05	red
Ctsd	Sphingosine	0.966544	2.18263e-05	Group	***	5.07588e-05	red
Ctsd	(S)-Abscisic acid	0.951282	8.01126e-05	Group	***	0.000152621	red
Ctsd	Guanosine monophosphate	0.963468	2.96051e-05	Group	***	6.72842e-05	red
Ctsd	5-Aminopentanoic acid	0.967691	1.93398e-05	Group	***	4.95891e-05	red
Ctsd	Creatine	0.960721	3.80527e-05	Group	***	8.27233e-05	red
Ctsd	N-Acetyl-D-Glucosamine 6-Phosphate	0.948268	9.85488e-05	Group	***	0.000189517	red
Ctsd	Cholic acid	0.749291	0.0201255	Group	*	0.0411389	red
Ctsd	Spermidine	0.969895	1.5136e-05	Group	***	3.69171e-05	red
Ctsd	L-Tyrosine	0.953891	6.62474e-05	Group	***	0.000132495	red
Ctsd	Guanine	0.981207	2.94162e-06	Group	***	7.54263e-06	red
Ctsd	Morphinone	0.939778	0.000166329	Group	***	0.000281914	red
Ctsd	Prephenate	0.97821	4.92288e-06	Group	***	1.26228e-05	red
Ctsd	Sorbitol	0.855235	0.00328927	Group	**	0.00620616	red
Ctsd	D-Malic acid	0.972665	1.08252e-05	Group	***	2.84872e-05	red
Ctsd	Oxidized glutathione	0.968726	1.72739e-05	Group	***	4.01718e-05	red
Ctsd	Phosphoadenosine phosphosulfate	0.967501	1.97365e-05	Group	***	4.58989e-05	red
Gpnmb	Penicillin G	0.983002	2.07365e-06	Group	***	3.19145e-05	red
Gpnmb	5alpha-Cholestanone	0.976495	6.40673e-06	Group	***	1.77965e-05	red
Gpnmb	4-Hydroxyproline	0.774499	0.0142658	Group	*	0.0176121	red
Gpnmb	Pantothenic acid	0.937251	0.000191586	Group	***	0.000370612	red
Gpnmb	Zonisamide	0.967517	1.97029e-05	Group	***	0.000128454	red
Gpnmb	Butyrylcarnitine	0.976035	6.85318e-06	Group	***	1.90366e-05	red
Gpnmb	Pelargonic acid	0.841064	0.00449494	Group	**	0.0107874	red
Gpnmb	Delta-Tocopherol	0.960398	3.91479e-05	Group	***	0.000100379	red
Gpnmb	Pyroglutamic acid	0.976532	6.37129e-06	Group	***	1.7698e-05	red
Gpnmb	Formiminoglutamic acid	0.974226	8.82498e-06	Group	***	2.62977e-05	red
Gpnmb	Hesperetin	0.978352	4.81213e-06	Group	***	1.20303e-05	red
Gpnmb	Bepridil	0.965372	2.45946e-05	Group	***	9.45945e-05	red
Gpnmb	Sanguinarine	0.98338	1.91729e-06	Group	***	3.85995e-05	red
Gpnmb	N,N-Dimethylformamide	0.975274	7.64006e-06	Group	***	2.24346e-05	red
Gpnmb	Thiabendazole	0.980961	3.07779e-06	Group	***	1.31251e-05	red
Gpnmb	Pyrrolidonecarboxylic acid	0.979774	3.79894e-06	Group	***	1.11734e-05	red
Gpnmb	Argininosuccinic acid	0.97599	6.89816e-06	Group	***	1.91616e-05	red
Gpnmb	Okadaic acid	0.96974	1.54067e-05	Group	***	4.43432e-05	red
Gpnmb	Neomycin	0.905692	0.00077258	Group	***	0.00187024	red
Gpnmb	3,7-Dimethylquercetin	0.972672	1.08157e-05	Group	***	3.00437e-05	red
Gpnmb	Adenosine triphosphate	0.972592	1.09263e-05	Group	***	2.87535e-05	red
Gpnmb	L-Leucine	0.955719	5.7603e-05	Group	***	0.000140495	red
Gpnmb	Cysteine-S-sulfate	0.962971	3.1024e-05	Group	***	0.000163284	red
Gpnmb	(S)-Reticuline	0.981545	2.76125e-06	Group	***	7.46285e-06	red
Gpnmb	Dibutyl phthalate	0.93242	0.000247185	Group	***	0.000483295	red
Gpnmb	S-Lactoylglutathione	0.974952	7.99185e-06	Group	***	2.21996e-05	red
Gpnmb	Enol-phenylpyruvate	0.862693	0.00275435	Group	**	0.00438512	red
Gpnmb	Lotaustralin	0.972747	1.07133e-05	Group	***	2.97592e-05	red
Gpnmb	Campesterol	0.976745	6.17248e-06	Group	***	1.81544e-05	red
Gpnmb	NAD	0.957081	5.17067e-05	Group	***	0.000129267	red
Gpnmb	Citrulline	0.972006	1.17597e-05	Group	***	3.1783e-05	red
Gpnmb	7,8-Dihydropteroic acid	0.953485	6.8284e-05	Group	***	0.000262631	red
Gpnmb	Decyl alcohol	0.984697	1.43807e-06	Group	***	4.35778e-06	red
Gpnmb	Diacetyl	0.979511	3.97356e-06	Group	***	1.04567e-05	red
Gpnmb	Trimethoprim	0.971634	1.23113e-05	Group	***	3.51752e-05	red
Gpnmb	Warfarin	0.981043	3.03192e-06	Group	***	1.2633e-05	red
Gpnmb	Coenzyme Q9	0.976819	6.10516e-06	Group	***	1.74433e-05	red
Gpnmb	L-Cystine	0.975651	7.24297e-06	Group	***	2.13028e-05	red
Gpnmb	Indoleacetic acid	0.948365	9.79109e-05	Group	***	0.000213456	red
Gpnmb	Fexofenadine	0.954013	6.56441e-05	Group	***	0.00025687	red
Gpnmb	L(-)-Nicotine	0.781435	0.0128823	Group	*	0.0450842	red
Gpnmb	Quercitrin	0.782317	0.012713	Group	*	0.044768	red
Gpnmb	Dihydrothymine	0.971932	1.1867e-05	Group	***	3.29638e-05	red
Gpnmb	Caproic acid	0.930171	0.000276572	Group	***	0.000531869	red
Gpnmb	Suberic acid	0.973607	9.58372e-06	Group	***	2.66215e-05	red
Gpnmb	N-Formyl-L-glutamic acid	0.974439	8.5748e-06	Group	***	2.522e-05	red
Gpnmb	Bovinic acid	0.963333	2.99853e-05	Group	***	8.36654e-05	red
Gpnmb	Formononetin	0.954417	6.36696e-05	Group	***	0.000145403	red
Gpnmb	Alpha-D-Glucose	0.776801	0.0137962	Group	*	0.0472266	red
Gpnmb	Adrenosterone	0.976307	6.5867e-06	Group	***	1.88593e-05	red
Gpnmb	Prostaglandin B1	0.969005	1.67446e-05	Group	***	4.52557e-05	red
Gpnmb	18-Hydroxycorticosterone	0.975673	7.22007e-06	Group	***	2.00558e-05	red
Gpnmb	Obtusifoliol	0.975488	7.41227e-06	Group	***	2.24881e-05	red
Gpnmb	3-Oxohexanoic acid	0.97649	6.41132e-06	Group	***	1.88568e-05	red
Gpnmb	3'-AMP	0.989787	3.50917e-07	Group	***	1.46189e-05	red
Gpnmb	2-Methoxyestrone	0.97321	1.00945e-05	Group	***	2.80404e-05	red
Gpnmb	Sulfamethazine	0.964835	2.59408e-05	Group	***	6.81623e-05	red
Gpnmb	1-Methylnicotinamide	0.975711	7.18026e-06	Group	***	2.09166e-05	red
Gpnmb	Methylmalonic acid	0.967664	1.93958e-05	Group	***	5.79409e-05	red
Gpnmb	Uracil	0.957154	5.14015e-05	Group	***	0.000119538	red
Gpnmb	Prostaglandin H2	0.958136	4.74423e-05	Group	***	0.000118606	red
Gpnmb	5'-Methylthioadenosine	0.978798	4.47552e-06	Group	***	1.35622e-05	red
Gpnmb	Cyclic GMP	0.941144	0.000153703	Group	***	0.00270453	red
Gpnmb	Niacinamide	0.980691	3.23253e-06	Group	***	9.50743e-06	red
Gpnmb	D-Aspartic acid	0.967599	1.95317e-05	Group	***	4.88292e-05	red
Gpnmb	Hypoxanthine	0.970839	1.35516e-05	Group	***	3.94239e-05	red
Gpnmb	Guanosine	0.973819	9.31887e-06	Group	***	2.58858e-05	red
Gpnmb	4-Methylbenzoic acid	0.982868	2.13129e-06	Group	***	5.76025e-06	red
Gpnmb	L-Proline	0.957015	5.19825e-05	Group	***	0.000126787	red
Gpnmb	L-Isoleucine	0.967404	1.9942e-05	Group	***	4.98549e-05	red
Gpnmb	Phenylpyruvic acid	0.983398	1.91005e-06	Group	***	5.30569e-06	red
Gpnmb	Adenine	0.981315	2.88278e-06	Group	***	8.47878e-06	red
Gpnmb	Sphingosine	0.971144	1.30655e-05	Group	***	3.6293e-05	red
Gpnmb	(S)-Abscisic acid	0.966705	2.14653e-05	Group	***	6.44106e-05	red
Gpnmb	Guanosine monophosphate	0.972403	1.1191e-05	Group	***	2.96293e-05	red
Gpnmb	5-Aminopentanoic acid	0.965936	2.32335e-05	Group	***	5.6667e-05	red
Gpnmb	Creatine	0.975275	7.63928e-06	Group	***	2.38515e-05	red
Gpnmb	N-Acetyl-D-Glucosamine 6-Phosphate	0.958928	4.44086e-05	Group	***	0.000105735	red
Gpnmb	Cholic acid	0.787601	0.0117304	Group	*	0.0404788	red
Gpnmb	Spermidine	0.975816	7.07325e-06	Group	***	1.96479e-05	red
Gpnmb	L-Tyrosine	0.963369	2.98829e-05	Group	***	7.86392e-05	red
Gpnmb	Guanine	0.981985	2.53861e-06	Group	***	6.68055e-06	red
Gpnmb	Morphinone	0.957627	4.94675e-05	Group	***	0.00012684	red
Gpnmb	Prephenate	0.982195	2.43728e-06	Group	***	6.77023e-06	red
Gpnmb	Sorbitol	0.892835	0.00119286	Group	**	0.00544759	red
Gpnmb	D-Malic acid	0.969364	1.60823e-05	Group	***	4.02058e-05	red
Gpnmb	Oxidized glutathione	0.980016	3.64284e-06	Group	***	1.07142e-05	red
Gpnmb	Phosphoadenosine phosphosulfate	0.97304	1.03179e-05	Group	***	2.8661e-05	red
Psap	Penicillin G	0.953058	7.04727e-05	Group	***	0.000156606	red
Psap	5alpha-Cholestanone	0.939138	0.000172488	Group	***	0.000269513	red
Psap	4-Hydroxyproline	0.751971	0.0194382	Group	*	0.0223427	red
Psap	Pantothenic acid	0.912172	0.000606139	Group	***	0.0010634	red
Psap	Zonisamide	0.914591	0.00055102	Group	***	0.000836529	red
Psap	Butyrylcarnitine	0.938765	0.000176157	Group	***	0.000276162	red
Psap	Pelargonic acid	0.892035	0.00122332	Group	**	0.0104285	red
Psap	Delta-Tocopherol	0.908531	0.00069619	Group	***	0.000849012	red
Psap	Pyroglutamic acid	0.939768	0.000166424	Group	***	0.000261151	red
Psap	Formiminoglutamic acid	0.93241	0.000247303	Group	***	0.00035841	red
Psap	Hesperetin	0.965614	2.40037e-05	Group	***	4.89872e-05	red
Psap	Bepridil	0.921077	0.000420681	Group	***	0.000622889	red
Psap	Sanguinarine	0.941267	0.000152601	Group	***	0.000324684	red
Psap	N,N-Dimethylformamide	0.934089	0.000226839	Group	***	0.000337419	red
Psap	Thiabendazole	0.944062	0.000129019	Group	***	0.000238924	red
Psap	Pyrrolidonecarboxylic acid	0.942212	0.000144316	Group	***	0.000232768	red
Psap	Argininosuccinic acid	0.939153	0.000172345	Group	***	0.000273361	red
Psap	Okadaic acid	0.925264	0.000349061	Group	***	0.000456843	red
Psap	Neomycin	0.897689	0.00101921	Group	**	0.00216853	red
Psap	3,7-Dimethylquercetin	0.936717	0.000197251	Group	***	0.000303463	red
Psap	Adenosine triphosphate	0.949059	9.34457e-05	Group	***	0.000176313	red
Psap	L-Leucine	0.917913	0.000481182	Group	***	0.000641577	red
Psap	Cysteine-S-sulfate	0.925989	0.0003376	Group	***	0.000602881	red
Psap	(S)-Reticuline	0.960542	3.86569e-05	Group	***	7.73139e-05	red
Psap	Dibutyl phthalate	0.878435	0.00182763	Group	**	0.00215015	red
Psap	S-Lactoylglutathione	0.940377	0.000160712	Group	***	0.000259212	red
Psap	Enol-phenylpyruvate	0.797197	0.0100789	Group	*	0.0113246	red
Psap	Lotaustralin	0.936527	0.000199289	Group	***	0.000306598	red
Psap	Campesterol	0.933626	0.000232365	Group	***	0.000346813	red
Psap	NAD	0.924242	0.00036569	Group	***	0.000494176	red
Psap	Citrulline	0.942267	0.00014384	Group	***	0.000252352	red
Psap	7,8-Dihydropteroic acid	0.898537	0.000990783	Group	***	0.00132989	red
Psap	Decyl alcohol	0.956338	5.48674e-05	Group	***	0.000105514	red
Psap	Diacetyl	0.955002	6.08935e-05	Group	***	0.000119399	red
Psap	Trimethoprim	0.927882	0.000308912	Group	***	0.000423168	red
Psap	Warfarin	0.946463	0.000110919	Group	***	0.000209281	red
Psap	Coenzyme Q9	0.941978	0.000146336	Group	***	0.000239895	red
Psap	L-Cystine	0.946034	0.000114011	Group	***	0.000228022	red
Psap	Indoleacetic acid	0.887347	0.00141284	Group	**	0.00164283	red
Psap	Fexofenadine	0.905182	0.000786922	Group	***	0.00112417	red
Psap	L(-)-Nicotine	0.720176	0.0286536	Group	*	0.0484921	red
Psap	Quercitrin	0.722024	0.0280527	Group	*	0.0487128	red
Psap	Dihydrothymine	0.937316	0.000190904	Group	***	0.000303022	red
Psap	Caproic acid	0.877054	0.00189866	Group	**	0.00223371	red
Psap	Suberic acid	0.934756	0.000219054	Group	***	0.000331889	red
Psap	N-Formyl-L-glutamic acid	0.931011	0.000265321	Group	***	0.000384523	red
Psap	Bovinic acid	0.913318	0.000579571	Group	***	0.000706794	red
Psap	Formononetin	0.908257	0.000703327	Group	***	0.000868305	red
Psap	Alpha-D-Glucose	0.711069	0.0317386	Group	*	0.0472266	red
Psap	Adrenosterone	0.934678	0.000219955	Group	***	0.000328291	red
Psap	Prostaglandin B1	0.927504	0.000314497	Group	***	0.000435603	red
Psap	18-Hydroxycorticosterone	0.937222	0.000191888	Group	***	0.00029074	red
Psap	Obtusifoliol	0.931017	0.000265244	Group	***	0.000390064	red
Psap	3-Oxohexanoic acid	0.933705	0.000231418	Group	***	0.000345401	red
Psap	3'-AMP	0.979973	3.67024e-06	Group	***	3.05853e-05	red
Psap	2-Methoxyestrone	0.933133	0.000238343	Group	***	0.000345424	red
Psap	Sulfamethazine	0.928109	0.000305598	Group	***	0.000442896	red
Psap	1-Methylnicotinamide	0.933769	0.000230642	Group	***	0.000339783	red
Psap	Methylmalonic acid	0.919558	0.000449012	Group	***	0.000561265	red
Psap	Uracil	0.91431	0.000557244	Group	***	0.000714415	red
Psap	Prostaglandin H2	0.939233	0.000171563	Group	***	0.00032993	red
Psap	5'-Methylthioadenosine	0.937375	0.000190291	Group	***	0.000306921	red
Psap	Cyclic GMP	0.926117	0.000335609	Group	***	0.00270453	red
Psap	Niacinamide	0.942345	0.000143174	Group	***	0.000251182	red
Psap	D-Aspartic acid	0.930703	0.000269412	Group	***	0.000384875	red
Psap	Hypoxanthine	0.925748	0.000341385	Group	***	0.000449191	red
Psap	Guanosine	0.937175	0.000192382	Group	***	0.000295972	red
Psap	4-Methylbenzoic acid	0.955569	5.82798e-05	Group	***	0.000112077	red
Psap	L-Proline	0.915407	0.000533253	Group	***	0.000692536	red
Psap	L-Isoleucine	0.932017	0.000252278	Group	***	0.000370997	red
Psap	Phenylpyruvic acid	0.953414	6.86447e-05	Group	***	0.000132009	red
Psap	Adenine	0.944214	0.000127813	Group	***	0.000228238	red
Psap	Sphingosine	0.936253	0.000202267	Group	***	0.00031118	red
Psap	(S)-Abscisic acid	0.918258	0.000474312	Group	***	0.00059289	red
Psap	Guanosine monophosphate	0.932428	0.00024708	Group	***	0.00036177	red
Psap	5-Aminopentanoic acid	0.93447	0.000222372	Group	***	0.000336927	red
Psap	Creatine	0.930194	0.00027626	Group	***	0.000400376	red
Psap	N-Acetyl-D-Glucosamine 6-Phosphate	0.914677	0.00054914	Group	***	0.000695114	red
Psap	Cholic acid	0.734448	0.0242257	Group	*	0.0457088	red
Psap	Spermidine	0.940258	0.000161811	Group	***	0.000260985	red
Psap	L-Tyrosine	0.92116	0.000419165	Group	***	0.00054437	red
Psap	Guanine	0.958912	4.44688e-05	Group	***	8.89376e-05	red
Psap	Morphinone	0.904956	0.000793316	Group	***	0.000955803	red
Psap	Prephenate	0.954747	6.20917e-05	Group	***	0.000124183	red
Psap	Sorbitol	0.847295	0.00393302	Group	**	0.00690004	red
Psap	D-Malic acid	0.941052	0.000154532	Group	***	0.000260428	red
Psap	Oxidized glutathione	0.94212	0.000145109	Group	***	0.000263834	red
Psap	Phosphoadenosine phosphosulfate	0.937333	0.000190731	Group	***	0.000293433	red
S100a6	Progesterone	0.703827	0.0343404	Group	*	0.204815	red
S100a6	Phytanic acid	0.829491	0.0056803	Group	**	0.179022	red
S100a6	Canavanine	0.736326	0.023679	Group	*	0.0714367	red
S100a6	Lathosterol	0.724388	0.0272959	Group	*	0.0317394	red
Sfrp1	Penicillin G	0.962629	3.20283e-05	Group	***	8.64476e-05	red
Sfrp1	5alpha-Cholestanone	0.933692	0.000231568	Group	***	0.000330812	red
Sfrp1	4-Hydroxyproline	0.687825	0.0405713	Group	*	0.043625	red
Sfrp1	Pantothenic acid	0.890613	0.0012788	Group	**	0.00189297	red
Sfrp1	Zonisamide	0.94024	0.00016198	Group	***	0.000344639	red
Sfrp1	Butyrylcarnitine	0.933308	0.000236208	Group	***	0.00033744	red
Sfrp1	Pelargonic acid	0.831187	0.00549466	Group	**	0.0112136	red
Sfrp1	Delta-Tocopherol	0.913696	0.000570988	Group	***	0.00072277	red
Sfrp1	Pyroglutamic acid	0.933934	0.000228679	Group	***	0.000331419	red
Sfrp1	Formiminoglutamic acid	0.930045	0.00027828	Group	***	0.000389981	red
Sfrp1	Hesperetin	0.94243	0.000142454	Group	***	0.000249919	red
Sfrp1	Bepridil	0.930139	0.000277001	Group	***	0.000494645	red
Sfrp1	Sanguinarine	0.964441	2.69627e-05	Group	***	9.82239e-05	red
Sfrp1	N,N-Dimethylformamide	0.931216	0.000262626	Group	***	0.00037518	red
Sfrp1	Thiabendazole	0.948704	9.57147e-05	Group	***	0.000187676	red
Sfrp1	Pyrrolidonecarboxylic acid	0.936499	0.000199596	Group	***	0.000302418	red
Sfrp1	Argininosuccinic acid	0.933419	0.000234862	Group	***	0.000335518	red
Sfrp1	Okadaic acid	0.925006	0.000353206	Group	***	0.000456843	red
Sfrp1	Neomycin	0.87639	0.0019335	Group	**	0.00297462	red
Sfrp1	3,7-Dimethylquercetin	0.930694	0.000269526	Group	***	0.000379615	red
Sfrp1	Adenosine triphosphate	0.934676	0.000219983	Group	***	0.000366639	red
Sfrp1	L-Leucine	0.914279	0.000557927	Group	***	0.000706237	red
Sfrp1	Cysteine-S-sulfate	0.933342	0.000235798	Group	***	0.000498112	red
Sfrp1	(S)-Reticuline	0.942817	0.00013918	Group	***	0.000248536	red
Sfrp1	Dibutyl phthalate	0.886763	0.00143776	Group	**	0.00173224	red
Sfrp1	S-Lactoylglutathione	0.933252	0.000236886	Group	***	0.000343314	red
Sfrp1	Enol-phenylpyruvate	0.816495	0.00724719	Group	**	0.0086276	red
Sfrp1	Lotaustralin	0.930673	0.000269812	Group	***	0.000380017	red
Sfrp1	Campesterol	0.931732	0.000255931	Group	***	0.000370914	red
Sfrp1	NAD	0.907108	0.000733794	Group	***	0.000905918	red
Sfrp1	Citrulline	0.932149	0.000250598	Group	***	0.000374027	red
Sfrp1	7,8-Dihydropteroic acid	0.921891	0.000406017	Group	***	0.000669978	red
Sfrp1	Decyl alcohol	0.945576	0.000117383	Group	***	0.000205935	red
Sfrp1	Diacetyl	0.940678	0.000157934	Group	***	0.000267685	red
Sfrp1	Trimethoprim	0.926993	0.000322159	Group	***	0.000429545	red
Sfrp1	Warfarin	0.942841	0.000138981	Group	***	0.000257373	red
Sfrp1	Coenzyme Q9	0.934859	0.000217866	Group	***	0.000319152	red
Sfrp1	L-Cystine	0.933875	0.000229378	Group	***	0.000417051	red
Sfrp1	Indoleacetic acid	0.898165	0.00100318	Group	**	0.00122339	red
Sfrp1	Fexofenadine	0.924218	0.000366083	Group	***	0.000653719	red
Sfrp1	L(-)-Nicotine	0.733036	0.0246423	Group	*	0.0479104	red
Sfrp1	Quercitrin	0.734186	0.0243027	Group	*	0.0477233	red
Sfrp1	Dihydrothymine	0.930466	0.000272578	Group	***	0.000389397	red
Sfrp1	Caproic acid	0.884946	0.00151737	Group	**	0.00182815	red
Sfrp1	Suberic acid	0.93055	0.000271459	Group	***	0.000377027	red
Sfrp1	N-Formyl-L-glutamic acid	0.929628	0.000284015	Group	***	0.000394466	red
Sfrp1	Bovinic acid	0.91709	0.000497888	Group	***	0.000638318	red
Sfrp1	Formononetin	0.910199	0.000653847	Group	***	0.000817309	red
Sfrp1	Alpha-D-Glucose	0.727183	0.0264187	Group	*	0.0472266	red
Sfrp1	Adrenosterone	0.931961	0.000252989	Group	***	0.000366651	red
Sfrp1	Prostaglandin B1	0.925399	0.000346909	Group	***	0.000456459	red
Sfrp1	18-Hydroxycorticosterone	0.932564	0.000245374	Group	***	0.000350534	red
Sfrp1	Obtusifoliol	0.930111	0.000277382	Group	***	0.000396261	red
Sfrp1	3-Oxohexanoic acid	0.931661	0.000256845	Group	***	0.000372238	red
Sfrp1	3'-AMP	0.984907	1.3706e-06	Group	***	1.84436e-05	red
Sfrp1	2-Methoxyestrone	0.929754	0.000282269	Group	***	0.000396522	red
Sfrp1	Sulfamethazine	0.923172	0.000383668	Group	***	0.000504827	red
Sfrp1	1-Methylnicotinamide	0.931319	0.000261274	Group	***	0.000373248	red
Sfrp1	Methylmalonic acid	0.921762	0.00040831	Group	***	0.000530273	red
Sfrp1	Uracil	0.913913	0.000566117	Group	***	0.000716603	red
Sfrp1	Prostaglandin H2	0.922648	0.00039271	Group	***	0.000623348	red
Sfrp1	5'-Methylthioadenosine	0.933906	0.000229017	Group	***	0.000352334	red
Sfrp1	Cyclic GMP	0.952354	7.41863e-05	Group	***	0.00270453	red
Sfrp1	Niacinamide	0.936823	0.000196114	Group	***	0.000311292	red
Sfrp1	D-Aspartic acid	0.921797	0.000407686	Group	***	0.000529463	red
Sfrp1	Hypoxanthine	0.925776	0.000340941	Group	***	0.000449191	red
Sfrp1	Guanosine	0.93151	0.00025879	Group	***	0.0003697	red
Sfrp1	4-Methylbenzoic acid	0.942703	0.000140141	Group	***	0.000237528	red
Sfrp1	L-Proline	0.914207	0.000559541	Group	***	0.00070828	red
Sfrp1	L-Isoleucine	0.921441	0.000414077	Group	***	0.000537762	red
Sfrp1	Phenylpyruvic acid	0.942165	0.000144717	Group	***	0.000249511	red
Sfrp1	Adenine	0.937803	0.000185854	Group	***	0.000309757	red
Sfrp1	Sphingosine	0.929646	0.000283767	Group	***	0.000399672	red
Sfrp1	(S)-Abscisic acid	0.920761	0.000426457	Group	***	0.000551135	red
Sfrp1	Guanosine monophosphate	0.929054	0.000292033	Group	***	0.000400045	red
Sfrp1	5-Aminopentanoic acid	0.919129	0.000457266	Group	***	0.000593852	red
Sfrp1	Creatine	0.929665	0.000283501	Group	***	0.000405001	red
Sfrp1	N-Acetyl-D-Glucosamine 6-Phosphate	0.915083	0.000540268	Group	***	0.000692651	red
Sfrp1	Cholic acid	0.741494	0.0222167	Group	*	0.0427245	red
Sfrp1	Spermidine	0.933704	0.000231422	Group	***	0.000335394	red
Sfrp1	L-Tyrosine	0.919932	0.000441914	Group	***	0.000566556	red
Sfrp1	Guanine	0.942581	0.000141167	Group	***	0.000256667	red
Sfrp1	Morphinone	0.91084	0.000638072	Group	***	0.000807686	red
Sfrp1	Prephenate	0.941373	0.000151658	Group	***	0.000275741	red
Sfrp1	Sorbitol	0.873522	0.002089	Group	**	0.00544759	red
Sfrp1	D-Malic acid	0.924487	0.000361654	Group	***	0.000524136	red
Sfrp1	Oxidized glutathione	0.936003	0.000204999	Group	***	0.000353447	red
Sfrp1	Phosphoadenosine phosphosulfate	0.931117	0.00026393	Group	***	0.000377042	red
C1r	Penicillin G	0.978475	4.71744e-06	Group	***	3.45039e-05	red
C1r	5alpha-Cholestanone	0.992246	1.34146e-07	Group	***	7.45257e-07	red
C1r	4-Hydroxyproline	0.851281	0.00359992	Group	**	0.00692293	red
C1r	Pantothenic acid	0.968511	1.76896e-05	Group	***	7.16843e-05	red
C1r	Zonisamide	0.963009	3.09137e-05	Group	***	0.000140517	red
C1r	Butyrylcarnitine	0.99195	1.52911e-07	Group	***	8.49505e-07	red
C1r	Pelargonic acid	0.862912	0.00273958	Group	**	0.0104285	red
C1r	Delta-Tocopherol	0.975892	6.9963e-06	Group	***	3.33157e-05	red
C1r	Pyroglutamic acid	0.99241	1.24529e-07	Group	***	7.06689e-07	red
C1r	Formiminoglutamic acid	0.989478	3.894e-07	Group	***	2.16334e-06	red
C1r	Hesperetin	0.991391	1.93317e-07	Group	***	4.83291e-06	red
C1r	Bepridil	0.971626	1.23231e-05	Group	***	7.51646e-05	red
C1r	Sanguinarine	0.973182	1.01312e-05	Group	***	5.62845e-05	red
C1r	N,N-Dimethylformamide	0.990367	2.86136e-07	Group	***	1.58964e-06	red
C1r	Thiabendazole	0.986664	8.90214e-07	Group	***	5.93476e-06	red
C1r	Pyrrolidonecarboxylic acid	0.994074	5.24346e-08	Group	***	2.91303e-07	red
C1r	Argininosuccinic acid	0.992016	1.48581e-07	Group	***	8.74004e-07	red
C1r	Okadaic acid	0.985475	1.19895e-06	Group	***	6.43073e-06	red
C1r	Neomycin	0.931596	0.000257676	Group	***	0.00135639	red
C1r	3,7-Dimethylquercetin	0.989721	3.58957e-07	Group	***	2.11151e-06	red
C1r	Adenosine triphosphate	0.991009	2.24907e-07	Group	***	2.06281e-06	red
C1r	L-Leucine	0.975242	7.67443e-06	Group	***	4.26357e-05	red
C1r	Cysteine-S-sulfate	0.965565	2.41213e-05	Group	***	0.000163284	red
C1r	(S)-Reticuline	0.993712	6.4516e-08	Group	***	1.07196e-06	red
C1r	Dibutyl phthalate	0.951365	7.96409e-05	Group	***	0.000256906	red
C1r	S-Lactoylglutathione	0.991701	1.70096e-07	Group	***	1.0631e-06	red
C1r	Enol-phenylpyruvate	0.884067	0.00155691	Group	**	0.00311383	red
C1r	Lotaustralin	0.989731	3.57721e-07	Group	***	2.10424e-06	red
C1r	Campesterol	0.990284	2.94843e-07	Group	***	1.63801e-06	red
C1r	NAD	0.978191	4.93783e-06	Group	***	2.55775e-05	red
C1r	Citrulline	0.990069	3.18327e-07	Group	***	2.12218e-06	red
C1r	7,8-Dihydropteroic acid	0.956592	5.37711e-05	Group	***	0.000261588	red
C1r	Decyl alcohol	0.996993	4.89249e-09	Group	***	4.23004e-08	red
C1r	Diacetyl	0.996079	1.23761e-08	Group	***	1.361e-07	red
C1r	Trimethoprim	0.987073	7.98482e-07	Group	***	4.43601e-06	red
C1r	Warfarin	0.987904	6.33438e-07	Group	***	3.95899e-06	red
C1r	Coenzyme Q9	0.993009	9.34046e-08	Group	***	5.49439e-07	red
C1r	L-Cystine	0.984685	1.44185e-06	Group	***	1.05635e-05	red
C1r	Indoleacetic acid	0.962865	3.13326e-05	Group	***	0.000106647	red
C1r	Fexofenadine	0.96002	4.04565e-05	Group	***	0.000202282	red
C1r	L(-)-Nicotine	0.771316	0.0149328	Group	*	0.0450842	red
C1r	Quercitrin	0.772222	0.0147408	Group	*	0.044768	red
C1r	Dihydrothymine	0.989367	4.03972e-07	Group	***	2.52483e-06	red
C1r	Caproic acid	0.949548	9.03916e-05	Group	***	0.000297695	red
C1r	Suberic acid	0.989841	3.44502e-07	Group	***	1.9139e-06	red
C1r	N-Formyl-L-glutamic acid	0.989041	4.48909e-07	Group	***	2.49394e-06	red
C1r	Bovinic acid	0.978819	4.46003e-06	Group	***	2.23002e-05	red
C1r	Formononetin	0.972553	1.09804e-05	Group	***	5.49019e-05	red
C1r	Alpha-D-Glucose	0.766579	0.0159636	Group	*	0.0472266	red
C1r	Adrenosterone	0.990828	2.4119e-07	Group	***	1.33994e-06	red
C1r	Prostaglandin B1	0.985709	1.13297e-06	Group	***	6.29427e-06	red
C1r	18-Hydroxycorticosterone	0.991415	1.91424e-07	Group	***	1.06346e-06	red
C1r	Obtusifoliol	0.989045	4.48224e-07	Group	***	2.35907e-06	red
C1r	3-Oxohexanoic acid	0.990393	2.83525e-07	Group	***	1.49224e-06	red
C1r	3'-AMP	0.975176	7.74524e-06	Group	***	4.55602e-05	red
C1r	2-Methoxyestrone	0.989253	4.1924e-07	Group	***	2.32911e-06	red
C1r	Sulfamethazine	0.98323	1.97846e-06	Group	***	1.1638e-05	red
C1r	1-Methylnicotinamide	0.99037	2.85902e-07	Group	***	1.58835e-06	red
C1r	Methylmalonic acid	0.982725	2.19359e-06	Group	***	1.15452e-05	red
C1r	Uracil	0.975604	7.29085e-06	Group	***	4.05047e-05	red
C1r	Prostaglandin H2	0.979054	4.29047e-06	Group	***	4.12025e-05	red
C1r	5'-Methylthioadenosine	0.990744	2.48991e-07	Group	***	1.38328e-06	red
C1r	Cyclic GMP	0.91599	0.000520821	Group	***	0.00270453	red
C1r	Niacinamide	0.993402	7.63192e-08	Group	***	4.23995e-07	red
C1r	D-Aspartic acid	0.98737	7.36361e-07	Group	***	3.84822e-06	red
C1r	Hypoxanthine	0.986067	1.03699e-06	Group	***	5.76105e-06	red
C1r	Guanosine	0.99047	2.75667e-07	Group	***	1.62157e-06	red
C1r	4-Methylbenzoic acid	0.997637	2.10688e-09	Group	***	1.62067e-08	red
C1r	L-Proline	0.975723	7.16885e-06	Group	***	3.98269e-05	red
C1r	L-Isoleucine	0.987796	6.53381e-07	Group	***	3.26691e-06	red
C1r	Phenylpyruvic acid	0.997025	4.71366e-09	Group	***	3.3669e-08	red
C1r	Adenine	0.994019	5.41629e-08	Group	***	3.00905e-07	red
C1r	Sphingosine	0.988697	4.99938e-07	Group	***	3.12461e-06	red
C1r	(S)-Abscisic acid	0.981906	2.57783e-06	Group	***	1.35675e-05	red
C1r	Guanosine monophosphate	0.988681	5.0246e-07	Group	***	2.79145e-06	red
C1r	5-Aminopentanoic acid	0.988156	5.88445e-07	Group	***	3.14443e-06	red
C1r	Creatine	0.988563	5.20909e-07	Group	***	2.85342e-06	red
C1r	N-Acetyl-D-Glucosamine 6-Phosphate	0.976824	6.1006e-06	Group	***	3.27374e-05	red
C1r	Cholic acid	0.777694	0.0136168	Group	*	0.0404788	red
C1r	Spermidine	0.992157	1.39627e-07	Group	***	8.21335e-07	red
C1r	L-Tyrosine	0.980988	3.06259e-06	Group	***	1.70144e-05	red
C1r	Guanine	0.994003	5.46883e-08	Group	***	8.6594e-07	red
C1r	Morphinone	0.973425	9.81539e-06	Group	***	4.674e-05	red
C1r	Prephenate	0.993824	6.05782e-08	Group	***	6.09197e-07	red
C1r	Sorbitol	0.883012	0.00160538	Group	**	0.00544759	red
C1r	D-Malic acid	0.990945	2.30559e-07	Group	***	1.35623e-06	red
C1r	Oxidized glutathione	0.991215	2.07438e-07	Group	***	1.22022e-06	red
C1r	Phosphoadenosine phosphosulfate	0.99005	3.20449e-07	Group	***	1.88499e-06	red
Csf1	Penicillin G	0.958731	4.51492e-05	Group	***	0.000112873	red
Csf1	5alpha-Cholestanone	0.983094	2.03476e-06	Group	***	7.53614e-06	red
Csf1	4-Hydroxyproline	0.893767	0.00115803	Group	**	0.00551442	red
Csf1	Pantothenic acid	0.975215	7.704e-06	Group	***	7.16843e-05	red
Csf1	Zonisamide	0.938599	0.0001778	Group	***	0.000370417	red
Csf1	Butyrylcarnitine	0.982687	2.21049e-06	Group	***	8.18701e-06	red
Csf1	Pelargonic acid	0.858649	0.0030363	Group	**	0.0104285	red
Csf1	Delta-Tocopherol	0.965149	2.51478e-05	Group	***	7.50841e-05	red
Csf1	Pyroglutamic acid	0.983235	1.9761e-06	Group	***	7.31889e-06	red
Csf1	Formiminoglutamic acid	0.980157	3.55444e-06	Group	***	1.26944e-05	red
Csf1	Hesperetin	0.987032	8.0747e-07	Group	***	5.14154e-06	red
Csf1	Bepridil	0.952835	7.16361e-05	Group	***	0.00017909	red
Csf1	Sanguinarine	0.945623	0.000117035	Group	***	0.000261025	red
Csf1	N,N-Dimethylformamide	0.981239	2.92394e-06	Group	***	1.08294e-05	red
Csf1	Thiabendazole	0.971467	1.25652e-05	Group	***	3.59005e-05	red
Csf1	Pyrrolidonecarboxylic acid	0.985962	1.06445e-06	Group	***	4.2578e-06	red
Csf1	Argininosuccinic acid	0.982723	2.19464e-06	Group	***	8.12831e-06	red
Csf1	Okadaic acid	0.975471	7.43042e-06	Group	***	2.49895e-05	red
Csf1	Neomycin	0.918061	0.000478233	Group	***	0.00154269	red
Csf1	3,7-Dimethylquercetin	0.979773	3.79958e-06	Group	***	1.40725e-05	red
Csf1	Adenosine triphosphate	0.981507	2.78109e-06	Group	***	9.58997e-06	red
Csf1	L-Leucine	0.963192	3.03877e-05	Group	***	9.36338e-05	red
Csf1	Cysteine-S-sulfate	0.944621	0.000124629	Group	***	0.000336697	red
Csf1	(S)-Reticuline	0.98905	4.47623e-07	Group	***	2.23811e-06	red
Csf1	Dibutyl phthalate	0.937714	0.00018677	Group	***	0.000411069	red
Csf1	S-Lactoylglutathione	0.982142	2.46271e-06	Group	***	9.12115e-06	red
Csf1	Enol-phenylpyruvate	0.866886	0.00248164	Group	**	0.00413607	red
Csf1	Lotaustralin	0.9798	3.78219e-06	Group	***	1.40081e-05	red
Csf1	Campesterol	0.98206	2.50226e-06	Group	***	1.00091e-05	red
Csf1	NAD	0.969645	1.55761e-05	Group	***	5.56639e-05	red
Csf1	Citrulline	0.980103	3.58802e-06	Group	***	1.28144e-05	red
Csf1	7,8-Dihydropteroic acid	0.931569	0.000258029	Group	***	0.00053756	red
Csf1	Decyl alcohol	0.987624	6.86016e-07	Group	***	2.59607e-06	red
Csf1	Diacetyl	0.987839	6.45406e-07	Group	***	2.39039e-06	red
Csf1	Trimethoprim	0.977377	5.60869e-06	Group	***	2.0031e-05	red
Csf1	Warfarin	0.974279	8.76245e-06	Group	***	2.65529e-05	red
Csf1	Coenzyme Q9	0.983833	1.74127e-06	Group	***	6.44916e-06	red
Csf1	L-Cystine	0.981243	2.92212e-06	Group	***	1.39148e-05	red
Csf1	Indoleacetic acid	0.952891	7.1342e-05	Group	***	0.000176462	red
Csf1	Fexofenadine	0.94429	0.000127213	Group	***	0.000343818	red
Csf1	L(-)-Nicotine	0.776705	0.0138156	Group	*	0.0450842	red
Csf1	Quercitrin	0.777711	0.0136134	Group	*	0.044768	red
Csf1	Dihydrothymine	0.979291	4.124e-06	Group	***	1.50253e-05	red
Csf1	Caproic acid	0.935672	0.000208674	Group	***	0.000453639	red
Csf1	Suberic acid	0.980151	3.55781e-06	Group	***	1.27065e-05	red
Csf1	N-Formyl-L-glutamic acid	0.980002	3.65187e-06	Group	***	1.32751e-05	red
Csf1	Bovinic acid	0.968314	1.80764e-05	Group	***	5.64887e-05	red
Csf1	Formononetin	0.960529	3.87005e-05	Group	***	0.000109649	red
Csf1	Alpha-D-Glucose	0.771496	0.0148946	Group	*	0.0472266	red
Csf1	Adrenosterone	0.982067	2.49899e-06	Group	***	9.60394e-06	red
Csf1	Prostaglandin B1	0.975346	7.56236e-06	Group	***	2.60771e-05	red
Csf1	18-Hydroxycorticosterone	0.982138	2.46442e-06	Group	***	9.12749e-06	red
Csf1	Obtusifoliol	0.980644	3.25983e-06	Group	***	1.30393e-05	red
Csf1	3-Oxohexanoic acid	0.981944	2.5591e-06	Group	***	1.02364e-05	red
Csf1	3'-AMP	0.950555	8.43138e-05	Group	***	0.000196079	red
Csf1	2-Methoxyestrone	0.979557	3.94286e-06	Group	***	1.40817e-05	red
Csf1	Sulfamethazine	0.972174	1.15157e-05	Group	***	3.92281e-05	red
Csf1	1-Methylnicotinamide	0.98147	2.80065e-06	Group	***	1.05295e-05	red
Csf1	Methylmalonic acid	0.972774	1.06771e-05	Group	***	3.55904e-05	red
Csf1	Uracil	0.963755	2.88084e-05	Group	***	9.00262e-05	red
Csf1	Prostaglandin H2	0.968193	1.83174e-05	Group	***	6.20452e-05	red
Csf1	5'-Methylthioadenosine	0.983872	1.72661e-06	Group	***	7.19419e-06	red
Csf1	Cyclic GMP	0.884684	0.00152909	Group	**	0.00356571	red
Csf1	Niacinamide	0.986347	9.66073e-07	Group	***	4.02531e-06	red
Csf1	D-Aspartic acid	0.98073	3.20959e-06	Group	***	1.19675e-05	red
Csf1	Hypoxanthine	0.976363	6.53246e-06	Group	***	2.33302e-05	red
Csf1	Guanosine	0.980736	3.20612e-06	Group	***	1.18745e-05	red
Csf1	4-Methylbenzoic acid	0.99039	2.83828e-07	Group	***	1.14666e-06	red
Csf1	L-Proline	0.963829	2.86038e-05	Group	***	8.9387e-05	red
Csf1	L-Isoleucine	0.981837	2.61234e-06	Group	***	1.00475e-05	red
Csf1	Phenylpyruvic acid	0.990293	2.93934e-07	Group	***	1.27797e-06	red
Csf1	Adenine	0.987117	7.89067e-07	Group	***	3.28778e-06	red
Csf1	Sphingosine	0.978499	4.69926e-06	Group	***	1.69749e-05	red
Csf1	(S)-Abscisic acid	0.971808	1.20507e-05	Group	***	4.01689e-05	red
Csf1	Guanosine monophosphate	0.978822	4.45826e-06	Group	***	1.59224e-05	red
Csf1	5-Aminopentanoic acid	0.984441	1.52377e-06	Group	***	5.86066e-06	red
Csf1	Creatine	0.980283	3.4763e-06	Group	***	1.39052e-05	red
Csf1	N-Acetyl-D-Glucosamine 6-Phosphate	0.965222	2.49648e-05	Group	***	7.8015e-05	red
Csf1	Cholic acid	0.783904	0.0124123	Group	*	0.0404788	red
Csf1	Spermidine	0.982784	2.16781e-06	Group	***	8.02892e-06	red
Csf1	L-Tyrosine	0.969849	1.5215e-05	Group	***	4.90806e-05	red
Csf1	Guanine	0.989212	4.24835e-07	Group	***	2.0655e-06	red
Csf1	Morphinone	0.962352	3.28557e-05	Group	***	8.87993e-05	red
Csf1	Prephenate	0.988811	4.82639e-07	Group	***	2.36269e-06	red
Csf1	Sorbitol	0.851532	0.00357967	Group	**	0.00662903	red
Csf1	D-Malic acid	0.986528	9.22212e-07	Group	***	3.84255e-06	red
Csf1	Oxidized glutathione	0.985294	1.25181e-06	Group	***	5.21587e-06	red
Csf1	Phosphoadenosine phosphosulfate	0.980161	3.55187e-06	Group	***	1.31551e-05	red
Tgfbr2	Penicillin G	0.977894	5.17558e-06	Group	***	3.45039e-05	red
Tgfbr2	5alpha-Cholestanone	0.996357	9.57027e-09	Group	***	8.50624e-08	red
Tgfbr2	4-Hydroxyproline	0.861739	0.00281917	Group	**	0.0067123	red
Tgfbr2	Pantothenic acid	0.968699	1.73251e-05	Group	***	7.16843e-05	red
Tgfbr2	Zonisamide	0.969093	1.6581e-05	Group	***	0.000128454	red
Tgfbr2	Butyrylcarnitine	0.995997	1.33081e-08	Group	***	1.10901e-07	red
Tgfbr2	Pelargonic acid	0.833858	0.00521075	Group	**	0.0110867	red
Tgfbr2	Delta-Tocopherol	0.985542	1.17964e-06	Group	***	9.83033e-06	red
Tgfbr2	Pyroglutamic acid	0.996274	1.03588e-08	Group	***	8.6323e-08	red
Tgfbr2	Formiminoglutamic acid	0.995364	2.22297e-08	Group	***	2.46932e-07	red
Tgfbr2	Hesperetin	0.986945	8.26577e-07	Group	***	5.14154e-06	red
Tgfbr2	Bepridil	0.974802	8.15893e-06	Group	***	6.75987e-05	red
Tgfbr2	Sanguinarine	0.973887	9.235e-06	Group	***	5.43236e-05	red
Tgfbr2	N,N-Dimethylformamide	0.996046	1.27441e-08	Group	***	1.41601e-07	red
Tgfbr2	Thiabendazole	0.989525	3.83374e-07	Group	***	3.48522e-06	red
Tgfbr2	Pyrrolidonecarboxylic acid	0.998551	3.80773e-10	Group	***	4.37663e-09	red
Tgfbr2	Argininosuccinic acid	0.995879	1.47334e-08	Group	***	1.22778e-07	red
Tgfbr2	Okadaic acid	0.992273	1.32521e-07	Group	***	1.32521e-06	red
Tgfbr2	Neomycin	0.923114	0.000384663	Group	***	0.00135639	red
Tgfbr2	3,7-Dimethylquercetin	0.99306	9.10721e-08	Group	***	8.03444e-07	red
[truncated: 6,857 more rows]
